# Supplementary material for: Differential Regulation and Production of Secondary Metabolites among Isolates of the Fungal Wheat Pathogen Zymoseptoria tritici
Source: Appl Environ Microbiol. 2022 Mar 22;88(6):e02296-21. doi: 10.1128/aem.02296-21 (PMC8939313; doi:10.1128/aem.02296-21)
Supplement: Supplemental file 2 — Tables S1 to S5. Download aem.02296-21-s0001.xlsx, XLSX file, 0.02 MB [file aem.02296-21-s0001.xlsx]

## Sheet: suppl-table-1
Table S1: all BGCs predicted in Zymoseptoria tritici isolate Zt05 are listed below. The table indicates regions, type of the BGC, coordinates of the BGC, hit to a similar BGC in the MiBIG database and similarity percentage.
Region	Type	From	To	Most similar known cluster	Similarity
Region 1.1	siderophore	2388974	2400969
Region 1.2	terpene	2451961	2470893
Region 1.3	terpene	3586646	3608016
Region 1.4	T3PKS	3911520	3952176
Region 1.5	NRPS	5314972	5358106
Region 2.1	T1PKS,NRPS	336507	388065	gliotoxin / bisdethiobis(methylthio)gliotoxin NRP	15%
Region 2.2	NRPS	482440	534845
Region 2.3	NRPS,fungal-RiPP	1098256	1153025
Region 2.4	terpene	2089348	2110860
Region 2.5	fungal-RiPP	3529941	3563823
Region 4.1	NRPS	53066	107684
Region 4.2	fungal-RiPP	1730848	1773041	ustiloxin B RiPP:Thiopeptide	10%
Region 5.1	T1PKS	2702030	2748971
Region 6.1	T1PKS	112006	159027
Region 6.2	NRPS,betalactone	332743	388307	echinocandin B NRP	23%
Region 6.3	NRPS	1715316	1757085
Region 6.4	NRPS	2057687	2101241
Region 7.1	T1PKS	1609934	1657764
Region 9.1	T1PKS	665187	679562
Region 9.2	T1PKS	1678057	1725589	abscisic acid Other	50%
Region 11.1	T1PKS	569655	616233	melanin Polyketide	100%
Region 14.1	terpene	100404	122343
Region 14.2	T1PKS	510474	561834
Region 15.1	T1PKS	14093	61642
Region 15.2	NRPS	649290	693073
Region 24.1	NRPS	101536	147922

## Sheet: suppl-table-2
Table S2 : antiSMASH predicted BGCs in the genome of the isolate Zt09.
Region	Type	From	To	Most similar known cluster	Similarity
Region 1.1	siderophore	2299953	2313249
Region 1.2	terpene	2363890	2382811
Region 1.3	terpene	3518040	3539410
Region 1.4	T3PKS	3820795	3861956
Region 1.5	NRPS	5126946	5170080
Region 1.6	T1PKS	5518546	5567675	betaenone A / betaenone B / betaenone C
Region 2.1	T1PKS	122836	149823	fusaridione A NRP + Polyketide	12%
Region 2.2	T1PKS, NRPS	250313	301848	gliotoxin / bisdethiobis(methylthio)gliotoxin NRP	15%
Region 2.3	NRPS	420584	472482
Region 2.4	NRPS, fungal-RiPP	1007959	1060953
Region 2.5	terpene	2014313	2035971
Region 2.6	fungal-RiPP	3304053	3337937
Region 4.1	NRPS	1	49351
Region 4.2	fungal-RiPP	1666686	1708791	ustiloxin B RiPP:Thiopeptide	10%
Region 5.1	T1PKS	102351	149292
Region 6.1	T1PKS	92528	139549
Region 6.2	NRPS, betalactone	285711	354504	echinocandin B NRP	23%
Region 6.3	NRPS	1810466	1846131
Region 6.4	NRPS	2239280	2282834
Region 7.1	T1PKS	2561920	2609469
Region 8.1	NRPS	2333113	2379499
Region 9.1	T1PKS	1474054	1522294
Region 10.1	T1PKS	430301	477261
Region 10.2	T1PKS	1428485	1476017	abscisic acid Other	50%
Region 11.1	T1PKS	566456	613034	melanin Polyketide	100%
Region 12.1	NRPS	152719	196623
Region 13.1	T1PKS	659175	707422
Region 13.2	terpene	1116071	1138010

## Sheet: suppl-table-3
Table S3 : the table summaries predicted BGCs in the fungal isolate Zt10.
Region	Type	From	To	Most similar known cluster	Similarity
Region 1.1	siderophore	2505213	2517208
Region 1.2	terpene	2573681	2592596
Region 1.3	terpene	3843670	3865040
Region 1.4	NRPS	5497983	5541117
Region 1.5	T1PKS	5897225	5945905	betaenone A / betaenone B / betaenone C Polyketide	37%
Region 2.1	NRPS	309576	361148
Region 2.2	NRPS,fungal-RiPP	947077	999996
Region 2.3	terpene	1946178	1967690
Region 2.4	fungal-RiPP	3233511	3267396
Region 4.1	NRPS	8512	62274
Region 4.2	fungal-RiPP	1865460	1908015	ustiloxin B RiPP:Thiopeptide	10%
Region 5.1	T1PKS	48267	95212
Region 6.1	NRPS	1982282	2026083
Region 6.2	T1PKS	2646371	2693920
Region 7.1	NRPS	380096	414994
Region 7.2	NRPS	745727	785892
Region 7.3	NRPS,betalactone	2177839	2235535	echinocandin B NRP	23%
Region 7.4	T1PKS	2400379	2447400
Region 8.1	NRPS	2344	48730
Region 9.1	T1PKS	1356068	1403901
Region 10.1	T1PKS	289141	332398	abscisic acid Other	50%
Region 10.2	T1PKS	1341649	1390559
Region 11.1	T1PKS	538272	584850	melanin Polyketide	100%
Region 13.1	T1PKS	738047	786294
Region 13.2	terpene	1221047	1242986

## Sheet: suppl-table-4
Table S4 : BGF membership of the 79 BGCs predicted from the genome of the three Zymoseptoria tritici isolates are indicated in this table.
Region	Fungal isolate	Membership
Region 2.1	Zt05	BGF_1
Region 2.2	Zt09	BGF_1
Region 2.2	Zt05	BGF_2
Region 2.3	Zt09	BGF_2
Region 2.1	Zt10	BGF_2
Region 2.3	Zt05	BGF_3
Region 2.4	Zt09	BGF_3
Region 2.2	Zt10	BGF_3
Region 7.1	Zt05	BGF_4
Region 9.1	Zt09	BGF_4
Region 9.1	Zt10	BGF_4
Region 6.2	Zt05	BGF_5
Region 6.2	Zt09	BGF_5
Region 7.3	Zt10	BGF_5
Region 9.2	Zt05	BGF_6
Region 10.2	Zt09	BGF_6
Region 10.1	Zt10	BGF_6
Region 24.1	Zt05	BGF_7
Region 8.1	Zt09	BGF_7
Region 8.1	Zt10	BGF_7
Region 15.2	Zt05	BGF_8
Region 6.1	Zt10	BGF_8
Region 12.1	Zt09	BGF_9
Region 14.2	Zt05	BGF_10
Region 13.1	Zt09	BGF_10
Region 13.1	Zt10	BGF_10
Region 14.1	Zt05	BGF_11
Region 13.2	Zt09	BGF_11
Region 13.2	Zt10	BGF_11
Region 1.2	Zt05	BGF_12
Region 1.2	Zt09	BGF_12
Region 1.2	Zt10	BGF_12
Region 1.3	Zt05	BGF_13
Region 1.3	Zt09	BGF_13
Region 1.3	Zt10	BGF_13
Region 1.4	Zt05	BGF_14
Region 1.4	Zt09	BGF_14
Region 1.5	Zt05	BGF_15
Region 1.5	Zt09	BGF_15
Region 1.4	Zt10	BGF_15
Region 2.1	Zt09	BGF_16
Region 4.2	Zt05	BGF_17
Region 4.2	Zt09	BGF_17
Region 4.2	Zt10	BGF_17
Region 5.1	Zt05	BGF_18
Region 5.1	Zt09	BGF_18
Region 5.1	Zt10	BGF_18
Region 6.1	Zt05	BGF_19
Region 6.1	Zt09	BGF_19
Region 7.4	Zt10	BGF_19
Region 15.1	Zt05	BGF_20
Region 7.1	Zt09	BGF_20
Region 6.2	Zt10	BGF_20
Region 1.1	Zt05	BGF_21
Region 1.1	Zt09	BGF_21
Region 1.1	Zt10	BGF_21
Region 1.6	Zt09	BGF_22
Region 1.5	Zt10	BGF_22
Region 2.4	Zt05	BGF_23
Region 2.5	Zt09	BGF_23
Region 2.3	Zt10	BGF_23
Region 2.5	Zt05	BGF_24
Region 2.6	Zt09	BGF_24
Region 2.4	Zt10	BGF_24
Region 4.1	Zt05	BGF_25
Region 4.1	Zt09	BGF_25
Region 4.1	Zt10	BGF_25
Region 6.4	Zt05	BGF_26
Region 6.4	Zt09	BGF_26
Region 7.1	Zt10	BGF_26
Region 6.3	Zt05	BGF_27
Region 6.3	Zt09	BGF_27
Region 7.2	Zt10	BGF_27
Region 9.1	Zt05	BGF_28
Region 10.1	Zt09	BGF_28
Region 10.2	Zt10	BGF_28
Region 11.1	Zt05	BGF_29
Region 11.1	Zt09	BGF_29
Region 11.1	Zt10	BGF_29

## Sheet: suppl-table-5
Table S5: Summary statistics of RNAseq read mapping
	Stain	Extraction condition	Read number	Percentage of aligned reads	No alignment read numbers	Multiple alignment read number	Unique alignment read number
	Zt05	in planta stage A	112184215	13.19%	97383216	1440471	13360528
	Zt05	in planta stage A	88239684	12.98%	76787493	1110179	10342012
	Zt05	in planta stage B	124365853	14.54%	106279763	981444	17104646
	Zt05	in planta stage B	143276573	13.34%	124157045	1179658	17939870
	Zt05	in planta stage C	99745942	33.92%	65913057	1002086	32830799
	Zt05	in planta stage C	146163131	28.94%	103865220	1411007	40886904
	Zt05	in planta stage D	92046451	54.38%	41988997	1567210	48490244
	Zt05	in planta stage D	133509231	74.81%	33624919	2877315	97006997
	Zt09 - wild type	in planta stage A	139010184	4.74%	132417426	339968	6252790
	Zt09 - wild type	in planta stage A	99102652	6.05%	93102382	337083	5663187
	Zt09 - wild type	in planta stage B	102021171	5.22%	96697744	274871	5048556
	Zt09 - wild type	in planta stage B	110159385	6.15%	103383255	259832	6516298
	Zt09 - wild type	in planta stage C	130318597	28.55%	93114132	733023	36471442
	Zt09 - wild type	in planta stage C	99149003	32.93%	66498665	489730	32160608
	Zt09 - wild type	in planta stage D	120117761	85.86%	16979433	1823687	101314641
	Zt09 - wild type	in planta stage D	113698030	85.09%	16950375	2518949	94228706
	Zt10	in planta stage A	99692306	5.97%	93738461	166915	5786930
	Zt10	in planta stage A	99612169	6.33%	93306522	196201	6109446
	Zt10	in planta stage B	106017166	7.92%	97617715	420510	7978941
	Zt10	in planta stage B	119032607	8.43%	108998988	240359	9793260
	Zt10	in planta stage C	91975807	27.14%	67010835	279518	24685454
	Zt10	in planta stage C	95656902	10.64%	85476515	255747	9924640
	Zt10	in planta stage D	108254918	36.64%	68593608	848957	38812353
	Zt10	in planta stage D	102327705	44.00%	57308495	990416	44028794
	Zt09 - wild type	in vitro	20991887	93.93%	1274325	332916	19384646
	Zt09 - wild type	in vitro	22921003	95.33%	1071361	369593	21480049
	Zt09 - kmt6 mutant	in vitro	23703129	95.16%	1146590	307788	22248751
	Zt09 - kmt6 mutant	in vitro	21939899	94.99%	1098523	288035	20553341
