# Supplementary material for: Differential Regulation and Production of Secondary Metabolites among Isolates of the Fungal Wheat Pathogen Zymoseptoria tritici
Source: Appl Environ Microbiol. 2022 Mar 22;88(6):e02296-21. doi: 10.1128/aem.02296-21 (PMC8939313; doi:10.1128/aem.02296-21)
Supplement: Supplemental file 3 — Table S6. Download aem.02296-21-s0002.xlsx, XLSX file, 14.2 MB [file aem.02296-21-s0002.xlsx]

## Sheet: suppl-table-5
Table S6: Differential gene expression in planta
Gene	Sample	Orthogroup	BGC	Cluster_Function	BGF	Gene_kind	Comparison	baseMean	log2FoldChange	lfcSE	stat	pvalue	padj
Zt05_unitig_000_0003	Zt05	OG_17188	NA	NA	NA	NA	A_B	0.219509	0	4.99742	0	1	NA
Zt05_unitig_000_0004	Zt05	OG_5443	NA	NA	NA	NA	A_B	1258.32	-0.12506	0.143284	-0.872813	0.382765	0.642839
Zt05_unitig_000_0005	Zt05	OG_9716	NA	NA	NA	NA	A_B	103.317	0.0173131	0.393465	0.0440017	0.964903	0.990116
Zt05_unitig_000_0006	Zt05	OG_5442	NA	NA	NA	NA	A_B	1326.95	0.263131	0.153652	1.71251	0.0868024	0.268409
Zt05_unitig_000_0007	Zt05	OG_5441	NA	NA	NA	NA	A_B	281.993	0.967315	0.234766	4.12033	3.78326e-05	0.000619206
Zt05_unitig_000_0008	Zt05	OG_5440	NA	NA	NA	NA	A_B	769.474	0.354421	0.205142	1.72768	0.0840451	0.263508
Zt05_unitig_000_0009	Zt05	OG_5439	NA	NA	NA	NA	A_B	2176.79	0.00909955	0.159908	0.0569048	0.954621	0.986237
Zt05_unitig_000_0010	Zt05	OG_5438	NA	NA	NA	NA	A_B	5803.84	-0.132109	0.109864	-1.20248	0.229179	0.487779
Zt05_unitig_000_0011	Zt05	OG_5437	NA	NA	NA	NA	A_B	169.099	0.601716	0.259013	2.32311	0.020173	0.0996612
Zt05_unitig_000_0012	Zt05	OG_5418	NA	NA	NA	NA	A_B	995.757	0.0677775	0.14224	0.476499	0.633719	0.82887
Zt05_unitig_000_0013	Zt05	OG_11583	NA	NA	NA	NA	A_B	133.092	0.405058	0.322122	1.25747	0.208584	0.463313
Zt05_unitig_000_0014	Zt05	OG_5417	NA	NA	NA	NA	A_B	583.556	-0.142165	0.260027	-0.546731	0.584564	0.795034
Zt05_unitig_000_0015	Zt05	OG_5416	NA	NA	NA	NA	A_B	1693.82	-0.00383363	0.127018	-0.0301819	0.975922	0.994028
Zt05_unitig_000_0016	Zt05	OG_5415	NA	NA	NA	NA	A_B	916.121	1.08878	0.2872	3.791	0.000150043	0.00203584
Zt05_unitig_000_0017	Zt05	OG_5414	NA	NA	NA	NA	A_B	864.783	0.63333	0.313932	2.01741	0.0436526	0.172659
Zt05_unitig_000_0018	Zt05	OG_9682	NA	NA	NA	NA	A_B	350.017	0.136593	0.242174	0.56403	0.572734	0.787226
Zt05_unitig_000_0019	Zt05	OG_11996	NA	NA	NA	NA	A_B	92.5866	0.0802316	0.326898	0.245433	0.806121	0.92146
Zt05_unitig_000_0020	Zt05	OG_5413	NA	NA	NA	NA	A_B	929.075	0.344719	0.157123	2.19395	0.0282392	0.127068
Zt05_unitig_000_0021	Zt05	OG_5412	NA	NA	NA	NA	A_B	1905.38	-0.0319702	0.163124	-0.195987	0.84462	0.939501
Zt05_unitig_000_0022	Zt05	OG_5411	NA	NA	NA	NA	A_B	2784.27	-0.0315759	0.154095	-0.204913	0.83764	0.937048
Zt05_unitig_000_0023	Zt05	OG_5410	NA	NA	NA	NA	A_B	12627.6	0.639475	0.176583	3.62139	0.000293025	0.00357534
Zt05_unitig_000_0024	Zt05	OG_9681	NA	NA	NA	NA	A_B	261.998	1.08308	0.235623	4.59669	4.2925e-06	8.99628e-05
Zt05_unitig_000_0025	Zt05	OG_9680	NA	NA	NA	NA	A_B	232.27	1.58331	0.252723	6.265	3.72821e-10	1.72971e-08
Zt05_unitig_000_0026	Zt05	OG_5419	NA	NA	NA	NA	A_B	13431.3	-0.00258551	0.166255	-0.0155515	0.987592	0.996056
Zt05_unitig_000_0027	Zt05	OG_5421	NA	NA	NA	NA	A_B	1775.93	-0.291001	0.143692	-2.02517	0.0428496	0.170572
Zt05_unitig_000_0028	Zt05	OG_11997	NA	NA	NA	NA	A_B	90.131	-0.441566	0.377055	-1.17109	0.241562	0.50238
Zt05_unitig_000_0029	Zt05	OG_5422	NA	NA	NA	NA	A_B	902.264	0.162341	0.150269	1.08033	0.279994	0.545389
Zt05_unitig_000_0030	Zt05	OG_17189	NA	NA	NA	NA	A_B	8.19465	1.9236	1.10598	1.73928	0.0819859	0.260072
Zt05_unitig_000_0031	Zt05	OG_5426	NA	NA	NA	NA	A_B	2259.08	0.0280938	0.149039	0.1885	0.850485	0.94238
Zt05_unitig_000_0032	Zt05	OG_5425	NA	NA	NA	NA	A_B	257.218	0.358051	0.276516	1.29487	0.195366	0.446274
Zt05_unitig_000_0033	Zt05	OG_5424	NA	NA	NA	NA	A_B	4461.1	-0.062398	0.115213	-0.541588	0.588103	0.797397
Zt05_unitig_000_0034	Zt05	OG_5423	NA	NA	NA	NA	A_B	176.513	-0.292222	0.429444	-0.680465	0.49621	0.730101
Zt05_unitig_000_0035	Zt05	OG_5427	NA	NA	NA	NA	A_B	383.057	-0.365756	0.233624	-1.56558	0.117448	0.327521
Zt05_unitig_000_0036	Zt05	OG_5428	NA	NA	NA	NA	A_B	712.145	-0.36521	0.181812	-2.00872	0.0445668	0.175431
Zt05_unitig_000_0037	Zt05	OG_11585	NA	NA	NA	NA	A_B	9650.48	2.19637	0.415719	5.28331	1.2687e-07	3.88236e-06
Zt05_unitig_000_0038	Zt05	OG_11586	NA	NA	NA	NA	A_B	776.594	1.40184	0.394425	3.55413	0.000379228	0.00442535
Zt05_unitig_000_0039	Zt05	OG_11587	NA	NA	NA	NA	A_B	1898.99	1.93548	0.341568	5.66645	1.45785e-08	5.25832e-07
Zt05_unitig_000_0040	Zt05	OG_9677	NA	NA	NA	NA	A_B	2.22189	2.17185	2.55323	0.85063	0.394975	0.653615
Zt05_unitig_000_0041	Zt05	OG_9676	NA	NA	NA	NA	A_B	1589.49	2.46072	0.356087	6.91044	4.83147e-12	3.14073e-10
Zt05_unitig_000_0042	Zt05	OG_8598	NA	NA	NA	NA	A_B	0.957141	-0.37051	2.98753	-0.124019	0.9013	NA
Zt05_unitig_000_0045	Zt05	OG_5430	NA	NA	NA	NA	A_B	951.176	-0.513243	0.289756	-1.77129	0.0765124	0.249109
Zt05_unitig_000_0046	Zt05	OG_11165	NA	NA	NA	NA	A_B	1.61412	-1.36235	2.4414	-0.558017	0.576833	NA
Zt05_unitig_000_0047	Zt05	OG_9675	NA	NA	NA	NA	A_B	2.38516	1.60023	1.97542	0.810071	0.417899	0.672143
Zt05_unitig_000_0048	Zt05	OG_8597	NA	NA	NA	NA	A_B	7.56205	-0.0315474	1.07565	-0.0293287	0.976602	0.994189
Zt05_unitig_000_0049	Zt05	OG_17190	NA	NA	NA	NA	A_B	61.3816	0.0536604	0.400778	0.13389	0.893489	0.96154
Zt05_unitig_000_0051	Zt05	OG_5431	NA	NA	NA	NA	A_B	1216.92	0.025453	0.162773	0.156371	0.875741	0.953813
Zt05_unitig_000_0052	Zt05	OG_5432	NA	NA	NA	NA	A_B	1463.71	0.248958	0.173362	1.43606	0.150985	0.382314
Zt05_unitig_000_0053	Zt05	OG_8599	NA	NA	NA	NA	A_B	12.3215	-4.34654	1.83225	-2.37225	0.0176803	0.0908574
Zt05_unitig_000_0054	Zt05	OG_12335	NA	NA	NA	NA	A_B	7.2702	-3.76693	1.73208	-2.1748	0.0296455	0.131381
Zt05_unitig_000_0055	Zt05	OG_5433	NA	NA	NA	NA	A_B	680.705	-0.178878	0.159848	-1.11905	0.263117	0.526601
Zt05_unitig_000_0056	Zt05	OG_5435	NA	NA	NA	NA	A_B	673.92	0.488918	0.179923	2.71738	0.00658004	0.0444167
Zt05_unitig_000_0057	Zt05	OG_11588	NA	NA	NA	NA	A_B	49.1264	1.31401	0.641913	2.04702	0.0406559	0.16402
Zt05_unitig_000_0058	Zt05	OG_5436	NA	NA	NA	NA	A_B	1615.94	-0.190098	0.237256	-0.801238	0.422994	0.676232
Zt05_unitig_000_0059	Zt05	OG_9733	NA	NA	NA	NA	A_B	225.214	0.516039	0.225216	2.2913	0.021946	0.105697
Zt05_unitig_000_0060	Zt05	OG_17191	NA	NA	NA	NA	A_B	119.246	0.226273	0.301502	0.750486	0.452962	0.698069
Zt05_unitig_000_0061	Zt05	OG_8594	NA	NA	NA	NA	A_B	1023.98	-0.0255399	0.160947	-0.158685	0.873917	0.95305
Zt05_unitig_000_0062	Zt05	OG_5409	NA	NA	NA	NA	A_B	908.159	0.218685	0.144666	1.51166	0.130621	0.350406
Zt05_unitig_000_0063	Zt05	OG_9732	NA	NA	NA	NA	A_B	4.89668	0.0864505	1.36005	0.0635641	0.949317	0.984556
Zt05_unitig_000_0066	Zt05	OG_8592	NA	NA	NA	NA	A_B	0.0692901	0	4.99742	0	1	NA
Zt05_unitig_000_0070	Zt05	OG_8590	NA	NA	NA	NA	A_B	2.71913	-0.225242	2.31264	-0.097396	0.922412	0.972405
Zt05_unitig_000_0071	Zt05	OG_5407	NA	NA	NA	NA	A_B	5570.98	-0.266362	0.271829	-0.979887	0.327142	0.591839
Zt05_unitig_000_0072	Zt05	OG_8588	NA	NA	NA	NA	A_B	116.024	0.542842	0.347177	1.56359	0.117915	0.328174
Zt05_unitig_000_0073	Zt05	OG_5406	NA	NA	NA	NA	A_B	54.927	0.304661	0.650098	0.468638	0.639328	0.831951
Zt05_unitig_000_0074	Zt05	OG_5405	NA	NA	NA	NA	A_B	4753.36	0.343221	0.130943	2.62115	0.00876331	0.0546826
Zt05_unitig_000_0075	Zt05	OG_11998	NA	NA	NA	NA	A_B	95.3779	0.548311	0.353224	1.5523	0.120589	0.332814
Zt05_unitig_000_0076	Zt05	OG_8587	NA	NA	NA	NA	A_B	5462.65	-0.104261	0.158804	-0.656543	0.511475	0.742236
Zt05_unitig_000_0077	Zt05	OG_11999	NA	NA	NA	NA	A_B	186.484	0.633101	0.280239	2.25915	0.0238741	0.112619
Zt05_unitig_000_0078	Zt05	OG_5404	NA	NA	NA	NA	A_B	66.9522	-0.173665	0.386719	-0.449073	0.653379	0.839042
Zt05_unitig_000_0079	Zt05	OG_5403	NA	NA	NA	NA	A_B	2585.57	0.828107	1.30994	0.63217	0.527276	0.754206
Zt05_unitig_000_0080	Zt05	OG_5402	NA	NA	NA	NA	A_B	230.326	0.26428	0.326797	0.808696	0.41869	0.672452
Zt05_unitig_000_0081	Zt05	OG_9730	NA	NA	NA	NA	A_B	4.84803	-4.46483	1.84699	-2.41736	0.0156337	0.0834327
Zt05_unitig_000_0082	Zt05	OG_8586	NA	NA	NA	NA	A_B	20.7975	0.34956	0.721134	0.484736	0.627863	0.823927
Zt05_unitig_000_0083	Zt05	OG_8585	NA	NA	NA	NA	A_B	0.189566	0	4.99742	0	1	NA
Zt05_unitig_000_0084	Zt05	OG_5397	NA	NA	NA	NA	A_B	36249.9	0.706696	0.172117	4.10591	4.0272e-05	0.000652633
Zt05_unitig_000_0085	Zt05	OG_5398	NA	NA	NA	NA	A_B	222.46	0.128469	0.286393	0.448574	0.653739	0.839042
Zt05_unitig_000_0086	Zt05	OG_5399	NA	NA	NA	NA	A_B	1134.56	0.105485	0.146156	0.721731	0.47046	0.710103
Zt05_unitig_000_0087	Zt05	OG_5400	NA	NA	NA	NA	A_B	546.724	0.102014	0.174383	0.584996	0.55855	0.77692
Zt05_unitig_000_0088	Zt05	OG_9729	NA	NA	NA	NA	A_B	21.9473	-0.138492	0.638689	-0.216838	0.828335	0.932565
Zt05_unitig_000_0089	Zt05	OG_9726	NA	NA	NA	NA	A_B	32.1542	-0.768891	0.582368	-1.32028	0.18674	0.435481
Zt05_unitig_000_0090	Zt05	OG_5396	NA	NA	NA	NA	A_B	568.651	-0.231704	0.211823	-1.09385	0.274019	0.53849
Zt05_unitig_000_0092	Zt05	OG_9725	NA	NA	NA	NA	A_B	50.6491	0.584179	0.538839	1.08414	0.278301	0.543287
Zt05_unitig_000_0093	Zt05	OG_17192	NA	NA	NA	NA	A_B	69.5892	-0.03439	0.522409	-0.0658298	0.947513	0.984209
Zt05_unitig_000_0094	Zt05	OG_5395	NA	NA	NA	NA	A_B	215.684	-0.486419	0.25933	-1.87567	0.0607001	0.214304
Zt05_unitig_000_0095	Zt05	OG_5393	NA	NA	NA	NA	A_B	147.358	0.308402	0.451771	0.682652	0.494827	0.728812
Zt05_unitig_000_0096	Zt05	OG_5392	NA	NA	NA	NA	A_B	179.262	-0.18813	0.290881	-0.646761	0.517787	0.747004
Zt05_unitig_000_0097	Zt05	OG_5391	NA	NA	NA	NA	A_B	2023.97	-0.0519908	0.138946	-0.374181	0.70827	0.868186
Zt05_unitig_000_0098	Zt05	OG_5390	NA	NA	NA	NA	A_B	16.5938	-0.243162	0.802807	-0.302889	0.761974	0.899231
Zt05_unitig_000_0099	Zt05	OG_11177	NA	NA	NA	NA	A_B	33.5582	-0.439984	0.607882	-0.723799	0.469189	0.709581
Zt05_unitig_000_0100	Zt05	OG_11589	NA	NA	NA	NA	A_B	0.137579	0	4.99742	0	1	NA
Zt05_unitig_000_0101	Zt05	OG_8583	NA	NA	NA	NA	A_B	0.361909	-1.75929	4.89277	-0.359569	0.719169	NA
Zt05_unitig_000_0102	Zt05	OG_5389	NA	NA	NA	NA	A_B	443.599	0.163332	0.21129	0.773026	0.439507	0.686794
Zt05_unitig_000_0103	Zt05	OG_8582	NA	NA	NA	NA	A_B	263.798	-0.0145939	0.204536	-0.0713512	0.943118	0.981239
Zt05_unitig_000_0104	Zt05	OG_8581	NA	NA	NA	NA	A_B	94.5373	-0.230834	0.339689	-0.679545	0.496793	0.730492
Zt05_unitig_000_0105	Zt05	OG_8580	NA	NA	NA	NA	A_B	729.79	-0.1867	0.170592	-1.09443	0.273768	0.53849
Zt05_unitig_000_0106	Zt05	OG_5388	NA	NA	NA	NA	A_B	527.954	-0.193332	0.191624	-1.00891	0.313016	0.577637
Zt05_unitig_000_0107	Zt05	OG_5387	NA	NA	NA	NA	A_B	207.853	-0.1269	0.253527	-0.500537	0.616697	0.816331
Zt05_unitig_000_0108	Zt05	OG_12322	NA	NA	NA	NA	A_B	497.65	0.0159491	1.06915	0.0149175	0.988098	0.996056
Zt05_unitig_000_0109	Zt05	OG_5386	NA	NA	NA	NA	A_B	2082.01	0.660161	0.163665	4.03361	5.49261e-05	0.000852874
Zt05_unitig_000_0110	Zt05	OG_5385	NA	NA	NA	NA	A_B	1504.38	-0.00859066	0.211966	-0.0405286	0.967672	0.990457
Zt05_unitig_000_0111	Zt05	OG_5384	NA	NA	NA	NA	A_B	2572.53	0.151041	0.152759	0.988754	0.322784	0.588108
Zt05_unitig_000_0112	Zt05	OG_9714	NA	NA	NA	NA	A_B	619.535	0.0599464	0.220117	0.272338	0.785362	0.910558
Zt05_unitig_000_0113	Zt05	OG_8578	NA	NA	NA	NA	A_B	2796.36	0.157395	0.157782	0.997548	0.318499	0.583012
Zt05_unitig_000_0114	Zt05	OG_5383	NA	NA	NA	NA	A_B	36575.2	0.363348	0.125748	2.88949	0.00385865	0.0298572
Zt05_unitig_000_0115	Zt05	OG_5382	NA	NA	NA	NA	A_B	7751.52	-0.100468	0.165554	-0.606857	0.543946	0.767272
Zt05_unitig_000_0116	Zt05	OG_9720	NA	NA	NA	NA	A_B	446.25	-2.81996	0.558718	-5.04719	4.48352e-07	1.22827e-05
Zt05_unitig_000_0117	Zt05	OG_8577	NA	NA	NA	NA	A_B	1256	0.137201	0.218592	0.627656	0.530229	0.755894
Zt05_unitig_000_0118	Zt05	OG_5429	NA	NA	NA	NA	A_B	4407.12	0.266486	0.116056	2.29618	0.0216654	0.104721
Zt05_unitig_000_0119	Zt05	OG_9710	NA	NA	NA	NA	A_B	57.7177	0.253265	0.982242	0.257844	0.796527	0.916325
Zt05_unitig_000_0120	Zt05	OG_9709	NA	NA	NA	NA	A_B	109.232	0.050255	0.314261	0.159915	0.872948	0.952923
Zt05_unitig_000_0121	Zt05	OG_11172	NA	NA	NA	NA	A_B	5.00584	-1.09697	1.32279	-0.829283	0.406944	0.663121
Zt05_unitig_000_0122	Zt05	OG_5434	NA	NA	NA	NA	A_B	481.812	0.219628	0.176249	1.24612	0.212719	0.468339
Zt05_unitig_000_0123	Zt05	OG_17193	NA	NA	NA	NA	A_B	111.417	0.303076	0.319559	0.948421	0.342915	0.607269
Zt05_unitig_000_0124	Zt05	OG_5381	NA	NA	NA	NA	A_B	15681.9	0.616166	0.157965	3.90065	9.59331e-05	0.00139194
Zt05_unitig_000_0125	Zt05	OG_5420	NA	NA	NA	NA	A_B	4446.91	0.198251	0.147837	1.34101	0.179917	0.425204
Zt05_unitig_000_0126	Zt05	OG_17194	NA	NA	NA	NA	A_B	178.228	0.49814	0.514512	0.96818	0.332954	0.598122
Zt05_unitig_000_0127	Zt05	OG_8589	NA	NA	NA	NA	A_B	849.546	-0.228351	0.150028	-1.52206	0.127995	0.345707
Zt05_unitig_000_0128	Zt05	OG_9703	NA	NA	NA	NA	A_B	160.429	0.152795	0.315529	0.484252	0.628207	0.824097
Zt05_unitig_000_0129	Zt05	OG_5401	NA	NA	NA	NA	A_B	5196.52	0.346935	0.126208	2.74891	0.00597939	0.0414701
Zt05_unitig_000_0130	Zt05	OG_17195	NA	NA	NA	NA	A_B	2.80873	-0.272356	1.68967	-0.161189	0.871945	0.95292
Zt05_unitig_000_0131	Zt05	OG_5394	NA	NA	NA	NA	A_B	2215.8	0.371143	0.151	2.4579	0.0139753	0.0774564
Zt05_unitig_000_0132	Zt05	OG_5380	NA	NA	NA	NA	A_B	877.065	0.341961	0.197794	1.72887	0.0838317	0.263112
Zt05_unitig_000_0133	Zt05	OG_8696	NA	NA	NA	NA	A_B	629.88	-0.210469	0.23888	-0.881066	0.378282	0.639351
Zt05_unitig_000_0135	Zt05	OG_8579	NA	NA	NA	NA	A_B	53.721	-0.748727	0.530163	-1.41226	0.157874	0.392926
Zt05_unitig_000_0136	Zt05	OG_8697	NA	NA	NA	NA	A_B	571.423	-5.72274	0.51791	-11.0497	2.19959e-28	9.3735e-26
Zt05_unitig_000_0137	Zt05	OG_9688	NA	NA	NA	NA	A_B	1907.39	-0.29049	0.244224	-1.18944	0.234267	0.494533
Zt05_unitig_000_0138	Zt05	OG_9687	NA	NA	NA	NA	A_B	19.9491	0.683501	0.889512	0.7684	0.442249	0.689021
Zt05_unitig_000_0140	Zt05	OG_5820	NA	NA	NA	NA	A_B	1864.23	-0.0891677	0.147766	-0.603438	0.546217	0.768874
Zt05_unitig_000_0141	Zt05	OG_5819	NA	NA	NA	NA	A_B	2215.68	0.515014	0.13183	3.90666	9.35807e-05	0.00136712
Zt05_unitig_000_0142	Zt05	OG_9678	NA	NA	NA	NA	A_B	8978.68	0.338163	0.139456	2.42488	0.0153136	0.0823359
Zt05_unitig_000_0143	Zt05	OG_8693	NA	NA	NA	NA	A_B	257.568	0.569481	0.276455	2.05994	0.0394041	0.160433
Zt05_unitig_000_0144	Zt05	OG_10683	NA	NA	NA	NA	A_B	38.7124	0.544401	0.573324	0.949552	0.34234	0.606555
Zt05_unitig_000_0145	Zt05	OG_5818	NA	NA	NA	NA	A_B	763.591	0.201494	0.152037	1.3253	0.185073	0.432991
Zt05_unitig_000_0146	Zt05	OG_8692	NA	NA	NA	NA	A_B	442.419	0.693719	0.314821	2.20354	0.0275568	0.125126
Zt05_unitig_000_0147	Zt05	OG_5817	NA	NA	NA	NA	A_B	2975.64	1.03289	0.185334	5.57312	2.50218e-08	8.72426e-07
Zt05_unitig_000_0148	Zt05	OG_8691	NA	NA	NA	NA	A_B	28847.9	0.34056	0.202789	1.67938	0.0930771	0.281162
Zt05_unitig_000_0149	Zt05	OG_9728	NA	NA	NA	NA	A_B	1091.2	0.126833	0.159354	0.795919	0.426079	0.678448
Zt05_unitig_000_0150	Zt05	OG_5815	NA	NA	NA	NA	A_B	1800.14	-0.168642	0.152834	-1.10343	0.269839	0.534383
Zt05_unitig_000_0151	Zt05	OG_8690	NA	NA	NA	NA	A_B	2108.79	-0.33493	0.157113	-2.13178	0.0330253	0.142265
Zt05_unitig_000_0152	Zt05	OG_5814	NA	NA	NA	NA	A_B	167.52	0.217927	0.420726	0.51798	0.604472	0.80732
Zt05_unitig_000_0153	Zt05	OG_5813	NA	NA	NA	NA	A_B	760.407	-0.566842	0.249149	-2.27512	0.0228989	0.109211
Zt05_unitig_000_0154	Zt05	OG_5812	NA	NA	NA	NA	A_B	3199.25	0.182491	0.192079	0.950087	0.342068	0.60626
Zt05_unitig_000_0155	Zt05	OG_17196	NA	NA	NA	NA	A_B	882.486	-1.18255	0.313408	-3.77322	0.000161157	0.00216368
Zt05_unitig_000_0156	Zt05	OG_9684	NA	NA	NA	NA	A_B	159.646	-3.18581	0.476446	-6.68662	2.28391e-11	1.3272e-09
Zt05_unitig_000_0157	Zt05	OG_5810	NA	NA	NA	NA	A_B	19.0143	0.0317053	0.735406	0.0431126	0.965612	0.990457
Zt05_unitig_000_0158	Zt05	OG_9685	NA	NA	NA	NA	A_B	602.257	0.982434	0.325813	3.01533	0.00256702	0.0215907
Zt05_unitig_000_0159	Zt05	OG_5809	NA	NA	NA	NA	A_B	7108.39	0.0174677	0.129457	0.13493	0.892667	0.96121
Zt05_unitig_000_0160	Zt05	OG_17197	NA	NA	NA	NA	A_B	58.8976	-0.671706	0.537482	-1.24973	0.211398	0.466274
Zt05_unitig_000_0161	Zt05	OG_9686	NA	NA	NA	NA	A_B	34.5818	-0.438023	0.598327	-0.732079	0.46412	0.706278
Zt05_unitig_000_0162	Zt05	OG_11582	NA	NA	NA	NA	A_B	1.07583	2.20943	2.99672	0.737283	0.46095	NA
Zt05_unitig_000_0163	Zt05	OG_8688	NA	NA	NA	NA	A_B	794.279	0.268792	0.16025	1.67732	0.0934794	0.282114
Zt05_unitig_000_0164	Zt05	OG_5808	NA	NA	NA	NA	A_B	3587.54	0.254155	0.384618	0.660799	0.508741	0.740397
Zt05_unitig_000_0165	Zt05	OG_5807	NA	NA	NA	NA	A_B	396.206	0.0777233	0.330073	0.235473	0.813841	0.924937
Zt05_unitig_000_0166	Zt05	OG_9255	NA	NA	NA	NA	A_B	6.71727	0.156965	1.61898	0.096953	0.922764	0.972405
Zt05_unitig_000_0167	Zt05	OG_5806	NA	NA	NA	NA	A_B	1961.2	-0.0749291	0.167931	-0.44619	0.65546	0.839366
Zt05_unitig_000_0168	Zt05	OG_5805	NA	NA	NA	NA	A_B	1932.76	0.220016	0.12587	1.74797	0.0804698	0.257056
Zt05_unitig_000_0169	Zt05	OG_5804	NA	NA	NA	NA	A_B	1419.12	0.0131567	0.131794	0.0998273	0.920481	0.971947
Zt05_unitig_000_0171	Zt05	OG_5803	NA	NA	NA	NA	A_B	1648.75	-0.108263	0.15252	-0.709825	0.477813	0.715112
Zt05_unitig_000_0172	Zt05	OG_8686	NA	NA	NA	NA	A_B	2.98908	1.32049	1.69316	0.779898	0.435451	0.685266
Zt05_unitig_000_0173	Zt05	OG_8685	NA	NA	NA	NA	A_B	3263.11	-0.481834	0.19793	-2.43437	0.0149177	0.0807549
Zt05_unitig_000_0174	Zt05	OG_5801	NA	NA	NA	NA	A_B	577.466	0.0428159	0.178477	0.239896	0.810411	0.923501
Zt05_unitig_000_0175	Zt05	OG_5800	NA	NA	NA	NA	A_B	1146.61	-0.0883658	0.145947	-0.605465	0.54487	0.767917
Zt05_unitig_000_0176	Zt05	OG_5799	NA	NA	NA	NA	A_B	10463.6	-0.308404	0.118033	-2.61286	0.00897873	0.0556323
Zt05_unitig_000_0177	Zt05	OG_5798	NA	NA	NA	NA	A_B	6700.6	-0.0146778	0.136352	-0.107646	0.914277	0.969376
Zt05_unitig_000_0178	Zt05	OG_8684	NA	NA	NA	NA	A_B	1058.17	0.0778679	0.15147	0.514081	0.607195	0.809217
Zt05_unitig_000_0179	Zt05	OG_5797	NA	NA	NA	NA	A_B	619.056	-0.10498	0.214698	-0.488965	0.624866	0.822151
Zt05_unitig_000_0180	Zt05	OG_5796	NA	NA	NA	NA	A_B	5453.56	0.00393865	0.163667	0.0240649	0.980801	0.995138
Zt05_unitig_000_0181	Zt05	OG_5795	NA	NA	NA	NA	A_B	998.256	-0.000508875	0.248256	-0.0020498	0.998364	1
Zt05_unitig_000_0182	Zt05	OG_5793	NA	NA	NA	NA	A_B	529.99	-0.560228	0.236643	-2.36739	0.017914	0.0917305
Zt05_unitig_000_0183	Zt05	OG_11166	NA	NA	NA	NA	A_B	1.45978	-1.69823	2.9598	-0.573765	0.566127	NA
Zt05_unitig_000_0184	Zt05	OG_11581	NA	NA	NA	NA	A_B	0.0362122	0	4.99742	0	1	NA
Zt05_unitig_000_0185	Zt05	OG_9691	NA	NA	NA	NA	A_B	289.199	-0.252013	0.209628	-1.20219	0.229289	0.487833
Zt05_unitig_000_0186	Zt05	OG_8384	NA	NA	NA	NA	A_B	2.23021	1.09379	1.97203	0.554653	0.579132	0.791566
Zt05_unitig_000_0187	Zt05	OG_5792	NA	NA	NA	NA	A_B	2007.22	-0.409115	0.166111	-2.4629	0.013782	0.0766064
Zt05_unitig_000_0188	Zt05	OG_5791	NA	NA	NA	NA	A_B	3746.38	0.0430293	0.1128	0.381465	0.702858	0.865234
Zt05_unitig_000_0189	Zt05	OG_5790	NA	NA	NA	NA	A_B	175.927	0.267518	0.276653	0.96698	0.333554	0.598587
Zt05_unitig_000_0190	Zt05	OG_9692	NA	NA	NA	NA	A_B	324.532	-4.93311	0.604762	-8.15712	3.4312e-16	3.87052e-14
Zt05_unitig_000_0191	Zt05	OG_5789	NA	NA	NA	NA	A_B	1066.85	0.256248	0.157405	1.62795	0.103536	0.302817
Zt05_unitig_000_0192	Zt05	OG_8683	NA	NA	NA	NA	A_B	610.239	1.72367	0.330482	5.21563	1.83191e-07	5.34974e-06
Zt05_unitig_000_0193	Zt05	OG_5788	NA	NA	NA	NA	A_B	960.672	-0.445071	0.166543	-2.67241	0.00753086	0.048762
Zt05_unitig_000_0194	Zt05	OG_17199	NA	NA	NA	NA	A_B	104.499	0.256905	0.324585	0.791489	0.428659	0.68039
Zt05_unitig_000_0195	Zt05	OG_5787	NA	NA	NA	NA	A_B	2814.73	0.332285	0.192339	1.7276	0.0840602	0.263508
Zt05_unitig_000_0196	Zt05	OG_8682	NA	NA	NA	NA	A_B	582.925	-0.110407	0.249659	-0.442232	0.658321	0.84088
Zt05_unitig_000_0197	Zt05	OG_5785	NA	NA	NA	NA	A_B	3347.81	0.414624	0.146775	2.8249	0.0047295	0.0346609
Zt05_unitig_000_0198	Zt05	OG_5784	NA	NA	NA	NA	A_B	2751.69	0.48569	0.221495	2.19279	0.0283228	0.127347
Zt05_unitig_000_0199	Zt05	OG_5783	NA	NA	NA	NA	A_B	144.672	0.511575	0.277424	1.84402	0.0651798	0.224404
Zt05_unitig_000_0200	Zt05	OG_5782	NA	NA	NA	NA	A_B	584.681	1.15048	0.252595	4.55466	5.24715e-06	0.000107618
Zt05_unitig_000_0201	Zt05	OG_8680	NA	NA	NA	NA	A_B	706.722	0.731091	0.321377	2.27487	0.0229136	0.109214
Zt05_unitig_000_0202	Zt05	OG_5781	NA	NA	NA	NA	A_B	5552.86	2.11425	0.321216	6.582	4.64155e-11	2.51914e-09
Zt05_unitig_000_0203	Zt05	OG_5780	NA	NA	NA	NA	A_B	735.417	0.461809	0.15501	2.97921	0.00288991	0.0237849
Zt05_unitig_000_0204	Zt05	OG_5779	NA	NA	NA	NA	A_B	1684.17	-0.697223	0.284952	-2.44681	0.0144128	0.0789308
Zt05_unitig_000_0205	Zt05	OG_5778	NA	NA	NA	NA	A_B	3565.58	0.212358	0.160405	1.32389	0.18554	0.433657
Zt05_unitig_000_0206	Zt05	OG_8678	NA	NA	NA	NA	A_B	172.968	-0.0967353	0.298787	-0.32376	0.74612	0.891761
Zt05_unitig_000_0207	Zt05	OG_5777	NA	NA	NA	NA	A_B	1136.5	0.00985704	0.206643	0.0477007	0.961955	0.988943
Zt05_unitig_000_0208	Zt05	OG_5775	NA	NA	NA	NA	A_B	5985.75	0.246717	0.180949	1.36346	0.172737	0.414669
Zt05_unitig_000_0209	Zt05	OG_5776	NA	NA	NA	NA	A_B	949.421	-0.117542	0.194545	-0.604187	0.545719	0.768607
Zt05_unitig_000_0210	Zt05	OG_9693	NA	NA	NA	NA	A_B	233.536	-1.01863	0.352157	-2.89254	0.00382138	0.0296286
Zt05_unitig_000_0211	Zt05	OG_5774	NA	NA	NA	NA	A_B	223.282	-0.225298	0.270535	-0.832787	0.404965	0.660793
Zt05_unitig_000_0212	Zt05	OG_5770	NA	NA	NA	NA	A_B	4823.56	-0.256562	0.155043	-1.65478	0.0979701	0.292108
Zt05_unitig_000_0213	Zt05	OG_8677	NA	NA	NA	NA	A_B	6600.74	-0.0932926	0.155302	-0.600718	0.548028	0.770292
Zt05_unitig_000_0214	Zt05	OG_5771	NA	NA	NA	NA	A_B	17088.1	-0.305295	0.28011	-1.08991	0.275752	0.540835
Zt05_unitig_000_0215	Zt05	OG_9695	NA	NA	NA	NA	A_B	259.332	0.860688	0.421024	2.04428	0.0409263	0.164996
Zt05_unitig_000_0216	Zt05	OG_5772	NA	NA	NA	NA	A_B	254.399	0.220871	0.31569	0.699646	0.484148	0.719624
Zt05_unitig_000_0217	Zt05	OG_1080	NA	NA	NA	NA	A_B	264.941	0.16376	0.294239	0.556554	0.577832	0.791022
Zt05_unitig_000_0218	Zt05	OG_5773	NA	NA	NA	NA	A_B	978.106	-0.629758	0.158133	-3.98244	6.82102e-05	0.00102859
Zt05_unitig_000_0219	Zt05	OG_5769	NA	NA	NA	NA	A_B	203.841	-0.618141	0.27632	-2.23705	0.025283	0.117633
Zt05_unitig_000_0220	Zt05	OG_5768	NA	NA	NA	NA	A_B	114.401	-0.391703	0.375405	-1.04341	0.296756	0.561223
Zt05_unitig_000_0221	Zt05	OG_5767	NA	NA	NA	NA	A_B	610.971	0.0246585	0.174077	0.141653	0.887354	0.959425
Zt05_unitig_000_0222	Zt05	OG_5766	NA	NA	NA	NA	A_B	192.629	-0.0582108	0.270838	-0.214928	0.829823	0.933262
Zt05_unitig_000_0223	Zt05	OG_9696	NA	NA	NA	NA	A_B	335.575	1.22225	0.250389	4.8814	1.05337e-06	2.59531e-05
Zt05_unitig_000_0224	Zt05	OG_5765	NA	NA	NA	NA	A_B	1587.2	-0.20374	0.154618	-1.3177	0.187606	0.43651
Zt05_unitig_000_0225	Zt05	OG_5764	NA	NA	NA	NA	A_B	2693.19	0.117519	0.145195	0.809387	0.418293	0.672452
Zt05_unitig_000_0226	Zt05	OG_5763	NA	NA	NA	NA	A_B	1146.9	0.724107	0.160362	4.51545	6.31834e-06	0.000127991
Zt05_unitig_000_0227	Zt05	OG_12333	NA	NA	NA	NA	A_B	690.382	-0.354518	0.399957	-0.886392	0.375406	0.636964
Zt05_unitig_000_0228	Zt05	OG_5823	NA	NA	NA	NA	A_B	468.266	-0.0869761	0.181916	-0.478111	0.632571	0.82757
Zt05_unitig_000_0230	Zt05	OG_8689	NA	NA	NA	NA	A_B	1.65442	4.33315	3.34445	1.29562	0.195105	NA
Zt05_unitig_000_0231	Zt05	OG_8679	NA	NA	NA	NA	A_B	200.344	-0.368661	0.26846	-1.37324	0.169677	0.410149
Zt05_unitig_000_0232	Zt05	OG_5786	NA	NA	NA	NA	A_B	527.254	0.196969	0.211472	0.931422	0.351635	0.616568
Zt05_unitig_000_0233	Zt05	OG_5794	NA	NA	NA	NA	A_B	183.605	0.323769	0.267286	1.21132	0.225773	0.484649
Zt05_unitig_000_0234	Zt05	OG_5802	NA	NA	NA	NA	A_B	7815.7	0.387495	0.151028	2.56572	0.0102962	0.0618956
Zt05_unitig_000_0235	Zt05	OG_5762	NA	NA	NA	NA	A_B	1296.91	-0.349704	0.143656	-2.43432	0.0149197	0.0807549
Zt05_unitig_000_0236	Zt05	OG_6357	NA	NA	NA	NA	A_B	2858.96	0.209814	0.132693	1.5812	0.113833	0.321179
Zt05_unitig_000_0237	Zt05	OG_17200	NA	NA	NA	NA	A_B	0.202733	0	4.99742	0	1	NA
Zt05_unitig_000_0238	Zt05	OG_11169	NA	NA	NA	NA	A_B	0.173791	0	4.99742	0	1	NA
Zt05_unitig_000_0239	Zt05	OG_8904	NA	NA	NA	NA	A_B	105.77	-0.770748	0.341209	-2.25887	0.0238915	0.112619
Zt05_unitig_000_0240	Zt05	OG_17201	NA	NA	NA	NA	A_B	65.8597	-0.503717	0.445797	-1.12992	0.258508	0.520363
Zt05_unitig_000_0241	Zt05	OG_6356	NA	NA	NA	NA	A_B	676.435	0.232723	0.208738	1.11491	0.26489	0.528493
Zt05_unitig_000_0242	Zt05	OG_6355	NA	NA	NA	NA	A_B	2083.38	0.234175	0.163894	1.42882	0.153057	0.385277
Zt05_unitig_000_0243	Zt05	OG_6354	NA	NA	NA	NA	A_B	5776.24	-0.147171	0.124398	-1.18307	0.23678	0.497383
Zt05_unitig_000_0244	Zt05	OG_10754	NA	NA	NA	NA	A_B	3678.66	-2.04214	0.410908	-4.96983	6.70126e-07	1.73659e-05
Zt05_unitig_000_0245	Zt05	OG_6353	NA	NA	NA	NA	A_B	160.148	-0.352434	0.276968	-1.27247	0.203205	0.457103
Zt05_unitig_000_0246	Zt05	OG_8903	NA	NA	NA	NA	A_B	33.6419	-0.515746	0.57794	-0.892387	0.372186	0.63353
Zt05_unitig_000_0247	Zt05	OG_6352	NA	NA	NA	NA	A_B	5705.71	-0.0838999	0.120557	-0.695933	0.486471	0.721585
Zt05_unitig_000_0248	Zt05	OG_9697	NA	NA	NA	NA	A_B	2442.18	-0.551546	0.18643	-2.95846	0.00309183	0.0250825
Zt05_unitig_000_0249	Zt05	OG_6350	NA	NA	NA	NA	A_B	272.501	-1.07871	0.249585	-4.32201	1.54616e-05	0.000280601
Zt05_unitig_000_0250	Zt05	OG_6348	NA	NA	NA	NA	A_B	548.14	0.0435172	0.192345	0.226245	0.821011	0.928682
Zt05_unitig_000_0251	Zt05	OG_6349	NA	NA	NA	NA	A_B	11054.5	0.170547	0.153694	1.10965	0.267148	0.531158
Zt05_unitig_000_0252	Zt05	OG_9698	NA	NA	NA	NA	A_B	126.305	-0.375353	0.316036	-1.18769	0.234956	0.49516
Zt05_unitig_000_0253	Zt05	OG_11170	NA	NA	NA	NA	A_B	114.85	0.291645	0.321284	0.907749	0.364011	0.627556
Zt05_unitig_000_0254	Zt05	OG_11171	NA	NA	NA	NA	A_B	28.2852	-0.964698	0.739219	-1.30502	0.191885	0.442374
Zt05_unitig_000_0255	Zt05	OG_9699	NA	NA	NA	NA	A_B	10.0752	0.542682	1.08465	0.500331	0.616842	0.816331
Zt05_unitig_000_0256	Zt05	OG_9701	NA	NA	NA	NA	A_B	0.686708	-2.34945	3.55415	-0.661043	0.508585	NA
Zt05_unitig_000_0257	Zt05	OG_6347	NA	NA	NA	NA	A_B	9776.87	0.260856	0.212314	1.22863	0.21921	0.477118
Zt05_unitig_000_0258	Zt05	OG_6346	NA	NA	NA	NA	A_B	4110.54	-0.0148644	0.127919	-0.116202	0.907492	0.967451
Zt05_unitig_000_0259	Zt05	OG_11579	NA	NA	NA	NA	A_B	5.31446	-0.741361	1.65386	-0.44826	0.653966	0.839042
Zt05_unitig_000_0260	Zt05	OG_8899	NA	NA	NA	NA	A_B	29.1379	-0.928874	0.667852	-1.39084	0.164275	0.40233
Zt05_unitig_000_0261	Zt05	OG_6344	NA	NA	NA	NA	A_B	3005.67	-0.00586728	0.158143	-0.037101	0.970404	0.991794
Zt05_unitig_000_0262	Zt05	OG_6343	NA	NA	NA	NA	A_B	202.914	-0.334164	0.25583	-1.3062	0.191486	0.442062
Zt05_unitig_000_0263	Zt05	OG_11578	NA	NA	NA	NA	A_B	517.723	-0.140938	0.196519	-0.717175	0.473266	0.712283
Zt05_unitig_000_0264	Zt05	OG_6342	NA	NA	NA	NA	A_B	11966.5	0.154902	0.186872	0.828921	0.407149	0.663133
Zt05_unitig_000_0265	Zt05	OG_6341	NA	NA	NA	NA	A_B	1287.79	0.130586	0.159527	0.818583	0.413024	0.668203
Zt05_unitig_000_0266	Zt05	OG_8898	NA	NA	NA	NA	A_B	838.446	0.798	0.256281	3.11377	0.00184714	0.0165782
Zt05_unitig_000_0267	Zt05	OG_6340	NA	NA	NA	NA	A_B	188.936	-0.767275	0.267289	-2.87058	0.00409716	0.0311886
Zt05_unitig_000_0268	Zt05	OG_9702	NA	NA	NA	NA	A_B	1556.64	-1.46142	0.326647	-4.47401	7.67663e-06	0.000152026
Zt05_unitig_000_0269	Zt05	OG_6339	NA	NA	NA	NA	A_B	1241.75	-2.92604	0.393251	-7.44064	1.00195e-13	8.11863e-12
Zt05_unitig_000_0270	Zt05	OG_6338	NA	NA	NA	NA	A_B	3097.36	0.0354746	0.164441	0.215728	0.8292	0.933174
Zt05_unitig_000_0271	Zt05	OG_6337	NA	NA	NA	NA	A_B	557.356	-0.388954	0.221233	-1.75812	0.0787267	0.253379
Zt05_unitig_000_0272	Zt05	OG_6336	NA	NA	NA	NA	A_B	2520.41	0.684462	0.220931	3.09808	0.00194778	0.0173461
Zt05_unitig_000_0273	Zt05	OG_8896	NA	NA	NA	NA	A_B	74.5487	-2.6452	0.539148	-4.90625	9.28353e-07	2.34246e-05
Zt05_unitig_000_0274	Zt05	OG_11577	NA	NA	NA	NA	A_B	23.1512	-1.23194	0.749429	-1.64384	0.100208	0.297013
Zt05_unitig_000_0275	Zt05	OG_6335	NA	NA	NA	NA	A_B	4719.7	-0.553601	0.131422	-4.2124	2.52673e-05	0.000431984
Zt05_unitig_000_0276	Zt05	OG_6334	NA	NA	NA	NA	A_B	1149.16	-0.331436	0.204568	-1.62017	0.105195	0.305577
Zt05_unitig_000_0277	Zt05	OG_6333	NA	NA	NA	NA	A_B	560.006	-0.00600478	0.313014	-0.0191838	0.984695	0.995604
Zt05_unitig_000_0278	Zt05	OG_6332	NA	NA	NA	NA	A_B	24674.3	0.47738	0.211018	2.26227	0.0236806	0.112081
Zt05_unitig_000_0279	Zt05	OG_6331	NA	NA	NA	NA	A_B	424.455	-0.303382	0.23701	-1.28004	0.200532	0.453813
Zt05_unitig_000_0280	Zt05	OG_6330	NA	NA	NA	NA	A_B	261.715	0.144142	0.335687	0.429394	0.667636	0.8457
Zt05_unitig_000_0281	Zt05	OG_6329	NA	NA	NA	NA	A_B	3369.05	0.606969	0.157963	3.84248	0.0001218	0.00170283
Zt05_unitig_000_0282	Zt05	OG_6328	NA	NA	NA	NA	A_B	771.021	0.736744	0.270439	2.72425	0.00644469	0.0438254
Zt05_unitig_000_0283	Zt05	OG_9704	NA	NA	NA	NA	A_B	211.362	-3.41232	0.682002	-5.00339	5.63306e-07	1.50381e-05
Zt05_unitig_000_0284	Zt05	OG_6326	NA	NA	NA	NA	A_B	3178.89	0.00991019	0.108747	0.0911303	0.927389	0.974382
Zt05_unitig_000_0285	Zt05	OG_6325	NA	NA	NA	NA	A_B	7628.24	0.0874767	0.123251	0.709743	0.477863	0.715112
Zt05_unitig_000_0286	Zt05	OG_6324	NA	NA	NA	NA	A_B	653.203	-0.434189	0.219078	-1.9819	0.0474908	0.183035
Zt05_unitig_000_0287	Zt05	OG_6323	NA	NA	NA	NA	A_B	730.2	0.413174	0.156848	2.63422	0.00843303	0.0531674
Zt05_unitig_000_0288	Zt05	OG_6322	NA	NA	NA	NA	A_B	913.882	0.146733	0.187002	0.784659	0.432653	0.683341
Zt05_unitig_000_0289	Zt05	OG_17202	NA	NA	NA	NA	A_B	74.3001	0.0264555	0.470983	0.0561709	0.955206	0.986376
Zt05_unitig_000_0290	Zt05	OG_6321	NA	NA	NA	NA	A_B	594.661	-0.512051	0.182849	-2.80041	0.00510385	0.0366225
Zt05_unitig_000_0291	Zt05	OG_6320	NA	NA	NA	NA	A_B	28.1546	-0.722384	0.659989	-1.09454	0.273718	0.53849
Zt05_unitig_000_0292	Zt05	OG_6319	NA	NA	NA	NA	A_B	1049.03	0.180981	0.15753	1.14887	0.25061	0.511989
Zt05_unitig_000_0293	Zt05	OG_6318	NA	NA	NA	NA	A_B	1551.96	-0.011067	0.168529	-0.065668	0.947642	0.98421
Zt05_unitig_000_0294	Zt05	OG_6317	NA	NA	NA	NA	A_B	6560.33	-0.231197	0.150633	-1.53484	0.124824	0.340257
Zt05_unitig_000_0295	Zt05	OG_6315	NA	NA	NA	NA	A_B	1171.14	-0.209256	0.181421	-1.15343	0.248734	0.509987
Zt05_unitig_000_0296	Zt05	OG_6314	NA	NA	NA	NA	A_B	1077.55	0.481502	0.180865	2.66222	0.00776281	0.0499267
Zt05_unitig_000_0297	Zt05	OG_6313	NA	NA	NA	NA	A_B	1004.34	1.50122	0.242324	6.19512	5.82425e-10	2.62799e-08
Zt05_unitig_000_0298	Zt05	OG_6312	NA	NA	NA	NA	A_B	7518.66	0.652718	0.152146	4.29006	1.78621e-05	0.000319133
Zt05_unitig_000_0299	Zt05	OG_8895	NA	NA	NA	NA	A_B	536.951	1.28424	0.295062	4.35246	1.34621e-05	0.000251044
Zt05_unitig_000_0300	Zt05	OG_8894	NA	NA	NA	NA	A_B	756.263	0.962236	0.285895	3.3657	0.00076351	0.00794389
Zt05_unitig_000_0301	Zt05	OG_9707	NA	NA	NA	NA	A_B	0.74678	0	4.99742	0	1	NA
Zt05_unitig_000_0302	Zt05	OG_6310	NA	NA	NA	NA	A_B	12.0557	0.416785	1.04264	0.399738	0.689349	0.858683
Zt05_unitig_000_0303	Zt05	OG_3010	NA	NA	NA	NA	A_B	1723.98	-0.530893	0.148659	-3.57121	0.00035533	0.00419756
Zt05_unitig_000_0304	Zt05	OG_3011	NA	NA	NA	NA	A_B	677.42	0.00445603	0.162588	0.0274068	0.978135	0.994586
Zt05_unitig_000_0305	Zt05	OG_8025	NA	NA	NA	NA	A_B	17.8994	0.513454	0.677736	0.757602	0.448689	0.693807
Zt05_unitig_000_0306	Zt05	OG_3012	NA	NA	NA	NA	A_B	166.607	-0.916166	0.4276	-2.14258	0.0321471	0.13979
Zt05_unitig_000_0307	Zt05	OG_3013	NA	NA	NA	NA	A_B	279.648	0.112966	0.215579	0.524011	0.600271	0.804551
Zt05_unitig_000_0308	Zt05	OG_3014	NA	NA	NA	NA	A_B	664.904	0.942539	0.242564	3.88574	0.00010202	0.00147653
Zt05_unitig_000_0309	Zt05	OG_3015	NA	NA	NA	NA	A_B	7567.77	0.319703	0.205812	1.55338	0.120333	0.332266
Zt05_unitig_000_0310	Zt05	OG_8026	NA	NA	NA	NA	A_B	1.20992	-2.35412	2.83186	-0.831298	0.405805	NA
Zt05_unitig_000_0311	Zt05	OG_12334	NA	NA	NA	NA	A_B	209.611	0.288983	0.402812	0.717413	0.47312	0.712248
Zt05_unitig_000_0312	Zt05	OG_8027	NA	NA	NA	NA	A_B	490.535	0.885188	0.361223	2.45053	0.0142646	0.0783801
Zt05_unitig_000_0313	Zt05	OG_12000	NA	NA	NA	NA	A_B	147.86	-5.20754	0.802922	-6.48574	8.82985e-11	4.51539e-09
Zt05_unitig_000_0314	Zt05	OG_3016	NA	NA	NA	NA	A_B	519.358	-0.347178	0.171362	-2.02599	0.042766	0.170386
Zt05_unitig_000_0315	Zt05	OG_3017	NA	NA	NA	NA	A_B	4208.1	0.132308	0.159878	0.827554	0.407923	0.663875
Zt05_unitig_000_0316	Zt05	OG_17203	NA	NA	NA	NA	A_B	178.577	-0.181701	0.316315	-0.574431	0.565676	0.782614
Zt05_unitig_000_0317	Zt05	OG_3018	NA	NA	NA	NA	A_B	3715.5	-0.186468	0.136377	-1.3673	0.171532	0.412725
Zt05_unitig_000_0318	Zt05	OG_11173	NA	NA	NA	NA	A_B	114.266	0.179072	0.316944	0.564995	0.572077	0.786931
Zt05_unitig_000_0319	Zt05	OG_11576	NA	NA	NA	NA	A_B	49.3922	-0.0121985	0.471856	-0.0258522	0.979375	0.995138
Zt05_unitig_000_0320	Zt05	OG_3019	NA	NA	NA	NA	A_B	2612.73	-0.0128754	0.112001	-0.114957	0.908479	0.967508
Zt05_unitig_000_0321	Zt05	OG_8029	NA	NA	NA	NA	A_B	256.704	-0.0025034	0.229728	-0.0108972	0.991305	0.997439
Zt05_unitig_000_0322	Zt05	OG_3020	NA	NA	NA	NA	A_B	1475.11	0.866919	0.168761	5.13695	2.79229e-07	7.91328e-06
Zt05_unitig_000_0323	Zt05	OG_3021	NA	NA	NA	NA	A_B	5472.85	-0.0938235	0.118895	-0.78913	0.430036	0.681545
Zt05_unitig_000_0324	Zt05	OG_3022	NA	NA	NA	NA	A_B	5878.04	0.0263878	0.166987	0.158023	0.874438	0.953373
Zt05_unitig_000_0325	Zt05	OG_3023	NA	NA	NA	NA	A_B	100.944	-0.573702	0.389152	-1.47424	0.140418	0.366149
Zt05_unitig_000_0326	Zt05	OG_3025	NA	NA	NA	NA	A_B	2096.46	0.031924	0.206061	0.154925	0.87688	0.954208
Zt05_unitig_000_0327	Zt05	OG_8030	NA	NA	NA	NA	A_B	495.931	-0.077635	0.18111	-0.428663	0.668168	0.8457
Zt05_unitig_000_0328	Zt05	OG_3026	NA	NA	NA	NA	A_B	799.71	-0.638265	0.261804	-2.43795	0.014771	0.0802332
Zt05_unitig_000_0329	Zt05	OG_11174	NA	NA	NA	NA	A_B	90.1285	-0.36659	0.387935	-0.944978	0.34467	0.609369
Zt05_unitig_000_0330	Zt05	OG_3027	NA	NA	NA	NA	A_B	1215.75	-0.272471	0.130973	-2.08036	0.0374927	0.154914
Zt05_unitig_000_0331	Zt05	OG_3028	NA	NA	NA	NA	A_B	253.11	-1.39682	0.380741	-3.6687	0.000243785	0.00305888
Zt05_unitig_000_0332	Zt05	OG_3029	NA	NA	NA	NA	A_B	2085.33	-0.301452	0.174634	-1.7262	0.0843119	0.264072
Zt05_unitig_000_0333	Zt05	OG_3030	NA	NA	NA	NA	A_B	41.8095	0.120741	0.514122	0.234848	0.814327	0.925052
Zt05_unitig_000_0334	Zt05	OG_3031	NA	NA	NA	NA	A_B	16959.6	0.304335	0.132285	2.3006	0.0214144	0.10414
Zt05_unitig_000_0335	Zt05	OG_8031	NA	NA	NA	NA	A_B	362.982	0.401967	0.204367	1.96688	0.0491967	0.187777
Zt05_unitig_000_0336	Zt05	OG_11175	NA	NA	NA	NA	A_B	16.5803	0.0399363	0.735875	0.0542705	0.95672	0.986912
Zt05_unitig_000_0337	Zt05	OG_9752	NA	NA	NA	NA	A_B	378.855	-0.960591	0.425949	-2.25518	0.0241223	0.113518
Zt05_unitig_000_0338	Zt05	OG_3033	NA	NA	NA	NA	A_B	1273.08	0.521906	0.197456	2.64315	0.00821381	0.0521856
Zt05_unitig_000_0339	Zt05	OG_3034	NA	NA	NA	NA	A_B	2578.96	0.658555	0.253772	2.59507	0.00945729	0.0579114
Zt05_unitig_000_0340	Zt05	OG_3035	NA	NA	NA	NA	A_B	471.722	-0.161007	0.297734	-0.540775	0.588663	0.797686
Zt05_unitig_000_0341	Zt05	OG_3036	NA	NA	NA	NA	A_B	6477.58	-0.133754	0.139876	-0.956233	0.338954	0.603436
Zt05_unitig_000_0342	Zt05	OG_8032	NA	NA	NA	NA	A_B	535.129	0.00546195	0.220227	0.0248015	0.980213	0.995138
Zt05_unitig_000_0343	Zt05	OG_3037	NA	NA	NA	NA	A_B	224.663	-0.437113	0.298334	-1.46518	0.142872	0.36962
Zt05_unitig_000_0344	Zt05	OG_3038	NA	NA	NA	NA	A_B	998.069	0.0512614	0.192934	0.265694	0.790475	0.912807
Zt05_unitig_000_0345	Zt05	OG_8033	NA	NA	NA	NA	A_B	147.671	0.0939492	0.298922	0.314294	0.753298	0.895393
Zt05_unitig_000_0346	Zt05	OG_8900	NA	NA	NA	NA	A_B	122.328	0.265657	0.373725	0.710835	0.477186	0.715003
Zt05_unitig_000_0347	Zt05	OG_8034	NA	NA	NA	NA	A_B	74.4765	-1.33743	0.439772	-3.0412	0.00235641	0.0202033
Zt05_unitig_000_0348	Zt05	OG_3039	NA	NA	NA	NA	A_B	369.11	0.336379	0.220034	1.52876	0.126324	0.342964
Zt05_unitig_000_0349	Zt05	OG_3040	NA	NA	NA	NA	A_B	480.336	-0.0783432	0.242316	-0.32331	0.74646	0.891761
Zt05_unitig_000_0350	Zt05	OG_3041	NA	NA	NA	NA	A_B	44.8278	-0.630337	0.516618	-1.22012	0.222419	0.480321
Zt05_unitig_000_0351	Zt05	OG_3042	NA	NA	NA	NA	A_B	2209.18	0.165312	0.17126	0.965269	0.33441	0.59912
Zt05_unitig_000_0352	Zt05	OG_3043	NA	NA	NA	NA	A_B	6792.3	0.338615	0.162775	2.08027	0.0375009	0.154914
Zt05_unitig_000_0353	Zt05	OG_3044	NA	NA	NA	NA	A_B	52.0177	0.0263312	0.449211	0.0586166	0.953258	0.985773
Zt05_unitig_000_0354	Zt05	OG_8036	NA	NA	NA	NA	A_B	15.371	-1.23994	1.12135	-1.10575	0.268833	0.53331
Zt05_unitig_000_0355	Zt05	OG_3045	NA	NA	NA	NA	A_B	6653.13	0.128695	0.104197	1.23512	0.216786	0.474119
Zt05_unitig_000_0356	Zt05	OG_3046	NA	NA	NA	NA	A_B	111.054	-0.993941	0.390506	-2.54526	0.0109196	0.064597
Zt05_unitig_000_0357	Zt05	OG_3047	NA	NA	NA	NA	A_B	8047.92	0.236823	0.187403	1.26371	0.206334	0.460595
Zt05_unitig_000_0358	Zt05	OG_3048	NA	NA	NA	NA	A_B	2978.35	-0.0929405	0.133754	-0.694862	0.487142	0.722115
Zt05_unitig_000_0359	Zt05	OG_3049	NA	NA	NA	NA	A_B	57.987	-0.53284	0.501257	-1.06301	0.287779	0.553207
Zt05_unitig_000_0360	Zt05	OG_3050	NA	NA	NA	NA	A_B	892.558	0.13567	0.169429	0.80075	0.423277	0.676232
Zt05_unitig_000_0361	Zt05	OG_8038	NA	NA	NA	NA	A_B	149.678	-0.115053	0.293343	-0.392212	0.694901	0.861124
Zt05_unitig_000_0362	Zt05	OG_3051	NA	NA	NA	NA	A_B	280.675	0.677424	0.289168	2.34266	0.0191466	0.0961171
Zt05_unitig_000_0363	Zt05	OG_3052	NA	NA	NA	NA	A_B	687.807	0.282343	0.167462	1.68601	0.0917947	0.278384
Zt05_unitig_000_0364	Zt05	OG_3053	NA	NA	NA	NA	A_B	1380.69	0.00279096	0.151523	0.0184193	0.985304	0.995604
Zt05_unitig_000_0365	Zt05	OG_3054	NA	NA	NA	NA	A_B	2834.9	-0.357493	0.344902	-1.03651	0.299966	0.564594
Zt05_unitig_000_0366	Zt05	OG_3055	NA	NA	NA	NA	A_B	1427.21	-0.035227	0.127743	-0.275764	0.78273	0.90938
Zt05_unitig_000_0367	Zt05	OG_3056	NA	NA	NA	NA	A_B	704.881	-0.732725	0.328507	-2.23047	0.025716	0.118974
Zt05_unitig_000_0368	Zt05	OG_3058	NA	NA	NA	NA	A_B	315.617	0.329284	0.249699	1.31872	0.187263	0.436061
Zt05_unitig_000_0369	Zt05	OG_3059	NA	NA	NA	NA	A_B	2414.25	-0.178067	0.131548	-1.35363	0.175855	0.419631
Zt05_unitig_000_0370	Zt05	OG_3063	NA	NA	NA	NA	A_B	21.4429	-0.383832	0.678713	-0.56553	0.571713	0.786858
Zt05_unitig_000_0371	Zt05	OG_3064	NA	NA	NA	NA	A_B	1623.96	0.201428	0.127063	1.58525	0.112909	0.319511
Zt05_unitig_000_0372	Zt05	OG_3070	NA	NA	NA	NA	A_B	628.453	-0.597775	0.241356	-2.47674	0.0132589	0.0746365
Zt05_unitig_000_0373	Zt05	OG_3069	NA	NA	NA	NA	A_B	3257.37	0.0686624	0.127239	0.539634	0.58945	0.798095
Zt05_unitig_000_0374	Zt05	OG_3068	NA	NA	NA	NA	A_B	1928.97	0.0453959	0.116463	0.389787	0.696694	0.862324
Zt05_unitig_000_0375	Zt05	OG_3067	NA	NA	NA	NA	A_B	3266.09	-0.143093	0.121464	-1.17806	0.238771	0.499936
Zt05_unitig_000_0376	Zt05	OG_3065	NA	NA	NA	NA	A_B	1547.99	-0.0839195	0.17912	-0.46851	0.63942	0.831977
Zt05_unitig_000_0377	Zt05	OG_3071	NA	NA	NA	NA	A_B	2109.41	-0.434575	0.147416	-2.94796	0.0031988	0.02571
Zt05_unitig_000_0378	Zt05	OG_3072	NA	NA	NA	NA	A_B	2107.6	0.0360407	0.199138	0.180983	0.856381	0.945363
Zt05_unitig_000_0379	Zt05	OG_3073	NA	NA	NA	NA	A_B	978.574	0.00727836	0.139289	0.0522535	0.958327	0.987483
Zt05_unitig_000_0380	Zt05	OG_3074	NA	NA	NA	NA	A_B	348.554	-0.137355	0.256023	-0.536493	0.591618	0.799713
Zt05_unitig_000_0381	Zt05	OG_3075	NA	NA	NA	NA	A_B	93.7403	-0.489867	0.393345	-1.24539	0.212989	0.468666
Zt05_unitig_000_0382	Zt05	OG_3076	NA	NA	NA	NA	A_B	621.363	-0.17329	0.175926	-0.985014	0.324617	0.590148
Zt05_unitig_000_0383	Zt05	OG_3078	NA	NA	NA	NA	A_B	4738.71	0.180456	0.213707	0.844406	0.398442	0.65595
Zt05_unitig_000_0384	Zt05	OG_3079	NA	NA	NA	NA	A_B	3741.85	-0.145125	0.11507	-1.26119	0.207239	0.461395
Zt05_unitig_000_0385	Zt05	OG_8039	NA	NA	NA	NA	A_B	0.43308	2.05583	4.28572	0.479692	0.631446	NA
Zt05_unitig_000_0386	Zt05	OG_3080	NA	NA	NA	NA	A_B	441.685	-0.239445	0.183864	-1.3023	0.192815	0.443175
Zt05_unitig_000_0387	Zt05	OG_3081	NA	NA	NA	NA	A_B	1983.01	0.806735	0.150052	5.37639	7.59952e-08	2.42216e-06
Zt05_unitig_000_0388	Zt05	OG_17204	NA	NA	NA	NA	A_B	0.442838	-1.75927	4.89277	-0.359566	0.719172	NA
Zt05_unitig_000_0389	Zt05	OG_3082	NA	NA	NA	NA	A_B	1634.38	-0.161215	0.163487	-0.986103	0.324083	0.589642
Zt05_unitig_000_0390	Zt05	OG_3083	NA	NA	NA	NA	A_B	645.759	0.403075	0.253942	1.58727	0.112451	0.318758
Zt05_unitig_000_0391	Zt05	OG_10734	NA	NA	NA	NA	A_B	842.755	-0.248977	0.306258	-0.812966	0.416238	0.670667
Zt05_unitig_000_0392	Zt05	OG_9711	NA	NA	NA	NA	A_B	9.68169	-0.0257996	0.903473	-0.028556	0.977219	0.994525
Zt05_unitig_000_0393	Zt05	OG_3084	NA	NA	NA	NA	A_B	862.281	-0.00381977	0.167581	-0.0227936	0.981815	0.995155
Zt05_unitig_000_0394	Zt05	OG_3085	NA	NA	NA	NA	A_B	900.778	0.436997	0.436011	1.00226	0.316217	0.580868
Zt05_unitig_000_0395	Zt05	OG_3086	NA	NA	NA	NA	A_B	5989.78	-0.0354095	0.120068	-0.294912	0.768061	0.901531
Zt05_unitig_000_0396	Zt05	OG_3088	NA	NA	NA	NA	A_B	1769.9	-0.158922	0.129922	-1.22321	0.22125	0.479237
Zt05_unitig_000_0397	Zt05	OG_3089	NA	NA	NA	NA	A_B	609.841	0.470364	0.30157	1.55972	0.118826	0.32963
Zt05_unitig_000_0398	Zt05	OG_3090	NA	NA	NA	NA	A_B	1770.17	-0.234698	0.146711	-1.59973	0.109657	0.31386
Zt05_unitig_000_0399	Zt05	OG_3091	NA	NA	NA	NA	A_B	223.772	-0.298784	0.258487	-1.15589	0.247724	0.509292
Zt05_unitig_000_0400	Zt05	OG_3092	NA	NA	NA	NA	A_B	323.256	0.00959048	0.304503	0.0314955	0.974874	0.993637
Zt05_unitig_000_0401	Zt05	OG_3093	NA	NA	NA	NA	A_B	1286.66	-0.294101	0.199778	-1.47214	0.140983	0.366998
Zt05_unitig_000_0402	Zt05	OG_9712	NA	NA	NA	NA	A_B	13.4959	2.53404	1.61162	1.57236	0.115867	0.324924
Zt05_unitig_000_0403	Zt05	OG_9713	NA	NA	NA	NA	A_B	168.349	1.70759	0.681956	2.50395	0.0122814	0.0706196
Zt05_unitig_000_0404	Zt05	OG_3094	NA	NA	NA	NA	A_B	411.04	0.911941	0.477318	1.91055	0.056062	0.203691
Zt05_unitig_000_0405	Zt05	OG_3095	NA	NA	NA	NA	A_B	922.283	-0.0714156	0.16661	-0.42864	0.668185	0.8457
Zt05_unitig_000_0406	Zt05	OG_9715	NA	NA	NA	NA	A_B	520.847	0.189471	0.231157	0.819661	0.412409	0.667771
Zt05_unitig_000_0407	Zt05	OG_3096	NA	NA	NA	NA	A_B	2206.96	0.580681	0.208841	2.7805	0.00542759	0.0385731
Zt05_unitig_000_0408	Zt05	OG_3097	NA	NA	NA	NA	A_B	820.153	0.08338	0.209587	0.39783	0.690755	0.85969
Zt05_unitig_000_0409	Zt05	OG_3098	NA	NA	NA	NA	A_B	1825.47	0.0327333	0.162998	0.20082	0.840839	0.938256
Zt05_unitig_000_0410	Zt05	OG_3099	NA	NA	NA	NA	A_B	1369.78	0.148147	0.140019	1.05805	0.290032	0.554889
Zt05_unitig_000_0411	Zt05	OG_3100	NA	NA	NA	NA	A_B	277.325	1.0812	0.377754	2.86218	0.00420738	0.0318487
Zt05_unitig_000_0412	Zt05	OG_3101	NA	NA	NA	NA	A_B	48.1043	0.177277	0.535405	0.331109	0.740562	0.888704
Zt05_unitig_000_0413	Zt05	OG_3102	NA	NA	NA	NA	A_B	608.094	0.0265453	0.21652	0.1226	0.902424	0.965528
Zt05_unitig_000_0414	Zt05	OG_3103	NA	NA	NA	NA	A_B	2936.86	-0.184235	0.119208	-1.54549	0.122229	0.335751
Zt05_unitig_000_0415	Zt05	OG_3104	NA	NA	NA	NA	A_B	3396.76	0.192447	0.120091	1.60251	0.109043	0.313114
Zt05_unitig_000_0416	Zt05	OG_3105	NA	NA	NA	NA	A_B	4471.43	0.0450113	0.147301	0.305574	0.759929	0.898268
Zt05_unitig_000_0417	Zt05	OG_3108	NA	NA	NA	NA	A_B	3602.36	-0.263968	0.133414	-1.97857	0.0478649	0.183823
Zt05_unitig_000_0418	Zt05	OG_3109	NA	NA	NA	NA	A_B	907.414	-0.148692	0.251978	-0.590101	0.555123	0.775378
Zt05_unitig_000_0419	Zt05	OG_3110	NA	NA	NA	NA	A_B	8405.9	0.118757	0.147038	0.807665	0.419284	0.672936
Zt05_unitig_000_0420	Zt05	OG_3111	NA	NA	NA	NA	A_B	953.33	-0.404917	0.211865	-1.91121	0.0559782	0.203503
Zt05_unitig_000_0421	Zt05	OG_3112	NA	NA	NA	NA	A_B	1782.35	-0.218298	0.150992	-1.44576	0.148245	0.377369
Zt05_unitig_000_0422	Zt05	OG_8041	NA	NA	NA	NA	A_B	71.1145	-0.838953	0.381696	-2.19796	0.027952	0.126223
Zt05_unitig_000_0423	Zt05	OG_8042	NA	NA	NA	NA	A_B	24.9074	0.114378	0.679136	0.168417	0.866255	0.950003
Zt05_unitig_000_0424	Zt05	OG_3113	NA	NA	NA	NA	A_B	6551.3	-0.00322816	0.179553	-0.0179788	0.985656	0.995604
Zt05_unitig_000_0425	Zt05	OG_9717	NA	NA	NA	NA	A_B	68.135	-0.4317	0.614159	-0.702913	0.48211	0.717983
Zt05_unitig_000_0426	Zt05	OG_3116	NA	NA	NA	NA	A_B	3984.42	0.00806395	0.206384	0.0390726	0.968832	0.990967
Zt05_unitig_000_0427	Zt05	OG_3117	NA	NA	NA	NA	A_B	3023.91	-0.625959	0.202328	-3.09378	0.00197624	0.0175859
Zt05_unitig_000_0428	Zt05	OG_8043	NA	NA	NA	NA	A_B	0.183084	-0.773007	4.99638	-0.154713	0.877047	NA
Zt05_unitig_000_0429	Zt05	OG_9718	NA	NA	NA	NA	A_B	3.55904	0	2.47639	0	1	1
Zt05_unitig_000_0430	Zt05	OG_3118	NA	NA	NA	NA	A_B	1891.83	0.241021	0.175163	1.37599	0.168826	0.409125
Zt05_unitig_000_0431	Zt05	OG_3119	NA	NA	NA	NA	A_B	8238.25	0.41315	0.182089	2.26895	0.0232714	0.110508
Zt05_unitig_000_0432	Zt05	OG_8044	NA	NA	NA	NA	A_B	0.450444	-0.772275	4.30299	-0.179474	0.857565	NA
Zt05_unitig_000_0433	Zt05	OG_8045	NA	NA	NA	NA	A_B	63.5569	0.158801	0.456863	0.34759	0.728148	0.880554
Zt05_unitig_000_0434	Zt05	OG_3120	NA	NA	NA	NA	A_B	1371.17	-0.0663512	0.136583	-0.485792	0.627115	0.823508
Zt05_unitig_000_0435	Zt05	OG_3121	NA	NA	NA	NA	A_B	390.118	0.00368179	0.207523	0.0177416	0.985845	0.995604
Zt05_unitig_000_0436	Zt05	OG_3122	NA	NA	NA	NA	A_B	292.847	-0.542153	0.30342	-1.78681	0.0739681	0.243096
Zt05_unitig_000_0437	Zt05	OG_3124	NA	NA	NA	NA	A_B	886.662	0.185956	0.154622	1.20265	0.229111	0.487779
Zt05_unitig_000_0438	Zt05	OG_3125	NA	NA	NA	NA	A_B	3947.6	-0.0577816	0.106243	-0.543865	0.586534	0.796209
Zt05_unitig_000_0439	Zt05	OG_3126	NA	NA	NA	NA	A_B	681.446	0.147633	0.217041	0.680205	0.496374	0.73025
Zt05_unitig_000_0440	Zt05	OG_3127	NA	NA	NA	NA	A_B	3248.51	0.0881875	0.153293	0.575288	0.565097	0.782149
Zt05_unitig_000_0441	Zt05	OG_3128	NA	NA	NA	NA	A_B	367.141	0.0748091	0.228919	0.326793	0.743825	0.890595
Zt05_unitig_000_0442	Zt05	OG_9719	NA	NA	NA	NA	A_B	6.32285	0.33864	1.40378	0.241235	0.809373	0.922866
Zt05_unitig_000_0443	Zt05	OG_3129	NA	NA	NA	NA	A_B	3.64847	-0.05253	2.19092	-0.0239762	0.980872	0.995138
Zt05_unitig_000_0444	Zt05	OG_3130	NA	NA	NA	NA	A_B	793.829	0.487016	0.400407	1.2163	0.223869	0.481847
Zt05_unitig_000_0445	Zt05	OG_3131	NA	NA	NA	NA	A_B	552.183	0.0644266	0.249895	0.257815	0.79655	0.916325
Zt05_unitig_000_0446	Zt05	OG_3132	NA	NA	NA	NA	A_B	490.96	0.0307978	0.195878	0.157229	0.875064	0.953373
Zt05_unitig_000_0447	Zt05	OG_3134	NA	NA	NA	NA	A_B	379.808	-0.705216	0.19798	-3.56206	0.000367962	0.00431138
Zt05_unitig_000_0448	Zt05	OG_3135	NA	NA	NA	NA	A_B	1568.78	-0.144485	0.162218	-0.890686	0.373098	0.634288
Zt05_unitig_000_0449	Zt05	OG_3136	NA	NA	NA	NA	A_B	778.702	-0.217488	0.202221	-1.0755	0.282152	0.547326
Zt05_unitig_000_0450	Zt05	OG_3137	NA	NA	NA	NA	A_B	667.576	0.103075	0.170355	0.605062	0.545138	0.768199
Zt05_unitig_000_0451	Zt05	OG_3139	NA	NA	NA	NA	A_B	1727.68	0.219907	0.172018	1.2784	0.201109	0.454663
Zt05_unitig_000_0452	Zt05	OG_3138	NA	NA	NA	NA	A_B	17.8919	-0.578482	0.666838	-0.867501	0.385668	0.645543
Zt05_unitig_000_0453	Zt05	OG_3140	NA	NA	NA	NA	A_B	5077.37	-0.103881	0.102734	-1.01116	0.311938	0.576705
Zt05_unitig_000_0454	Zt05	OG_9721	NA	NA	NA	NA	A_B	416.887	0.368009	0.17793	2.06829	0.0386131	0.158464
Zt05_unitig_000_0455	Zt05	OG_3141	NA	NA	NA	NA	A_B	585.92	0.214312	0.22745	0.942237	0.346071	0.611001
Zt05_unitig_000_0456	Zt05	OG_3144	NA	NA	NA	NA	A_B	488.409	0.168864	0.181638	0.929673	0.35254	0.617328
Zt05_unitig_000_0457	Zt05	OG_3142	NA	NA	NA	NA	A_B	2094.19	0.0876154	0.155528	0.563342	0.573202	0.787524
Zt05_unitig_000_0458	Zt05	OG_9722	NA	NA	NA	NA	A_B	91.1098	-0.0286545	0.439578	-0.0651864	0.948026	0.984384
Zt05_unitig_000_0459	Zt05	OG_3146	NA	NA	NA	NA	A_B	9021.63	-0.109094	0.109743	-0.994086	0.320181	0.584849
Zt05_unitig_000_0460	Zt05	OG_3145	NA	NA	NA	NA	A_B	612.526	-0.481662	0.189277	-2.54475	0.0109356	0.0646548
Zt05_unitig_000_0461	Zt05	OG_3147	NA	NA	NA	NA	A_B	6631.49	-0.038749	0.102767	-0.377055	0.706132	0.867019
Zt05_unitig_000_0463	Zt05	OG_17205	NA	NA	NA	NA	A_B	246.64	-0.0754571	0.281258	-0.268285	0.78848	0.912154
Zt05_unitig_000_0464	Zt05	OG_17206	NA	NA	NA	NA	A_B	93.1646	-1.04041	0.375723	-2.76907	0.0056216	0.0395368
Zt05_unitig_000_0465	Zt05	OG_11867	NA	NA	NA	NA	A_B	373.032	-0.687531	0.218977	-3.13974	0.00169098	0.0154662
Zt05_unitig_000_0466	Zt05	OG_3148	NA	NA	NA	NA	A_B	615.836	1.3454	0.83543	1.61043	0.107304	0.3092
Zt05_unitig_000_0467	Zt05	OG_3149	NA	NA	NA	NA	A_B	377.319	-0.259221	0.206106	-1.25771	0.208498	0.463212
Zt05_unitig_000_0468	Zt05	OG_3150	NA	NA	NA	NA	A_B	1220.48	0.143754	0.174954	0.82167	0.411265	0.666668
Zt05_unitig_000_0469	Zt05	OG_3151	NA	NA	NA	NA	A_B	1881.96	-0.357986	0.131998	-2.71206	0.0066867	0.0449925
Zt05_unitig_000_0470	Zt05	OG_4493	NA	NA	NA	NA	A_B	217.807	0.106904	0.337597	0.316661	0.751501	0.894462
Zt05_unitig_000_0471	Zt05	OG_3152	NA	NA	NA	NA	A_B	1846.32	2.9233	0.452053	6.46673	1.00147e-10	5.03184e-09
Zt05_unitig_000_0472	Zt05	OG_6298	NA	NA	NA	NA	A_B	25.3972	-1.62636	0.804304	-2.02207	0.0431694	0.171278
Zt05_unitig_000_0473	Zt05	OG_11176	NA	NA	NA	NA	A_B	9.82787	0.173623	1.21312	0.143122	0.886194	0.959036
Zt05_unitig_000_0474	Zt05	OG_6308	NA	NA	NA	NA	A_B	2743.36	0.460666	0.152435	3.02205	0.00251072	0.0212102
Zt05_unitig_000_0475	Zt05	OG_6316	NA	NA	NA	NA	A_B	654.79	0.17418	0.208288	0.836244	0.403018	0.658805
Zt05_unitig_000_0476	Zt05	OG_6327	NA	NA	NA	NA	A_B	140.42	0.211966	0.49663	0.426809	0.669518	0.8457
Zt05_unitig_000_0477	Zt05	OG_8897	NA	NA	NA	NA	A_B	8.70478	-0.286346	1.03609	-0.276372	0.782262	0.90938
Zt05_unitig_000_0478	Zt05	OG_6345	NA	NA	NA	NA	A_B	3786.16	0.246503	0.122776	2.00774	0.0446707	0.17566
Zt05_unitig_000_0479	Zt05	OG_6351	NA	NA	NA	NA	A_B	2066.98	0.297707	0.156801	1.89863	0.0576126	0.206992
Zt05_unitig_000_0480	Zt05	OG_6358	NA	NA	NA	NA	A_B	2933.24	-0.0481447	0.136138	-0.353647	0.723603	0.878247
Zt05_unitig_000_0481	Zt05	OG_6359	NA	NA	NA	NA	A_B	3609.1	-0.298048	0.158257	-1.88332	0.0596575	0.211569
Zt05_unitig_000_0482	Zt05	OG_8892	NA	NA	NA	NA	A_B	4227.01	0.341694	0.129854	2.63138	0.00850381	0.0534841
Zt05_unitig_000_0483	Zt05	OG_6299	NA	NA	NA	NA	A_B	4.08968	-4.46348	2.03882	-2.18925	0.0285786	0.127848
Zt05_unitig_000_0484	Zt05	OG_6300	NA	NA	NA	NA	A_B	1484.06	-0.184013	0.139806	-1.31621	0.188105	0.436838
Zt05_unitig_000_0485	Zt05	OG_6301	NA	NA	NA	NA	A_B	2793.37	-0.2323	0.111038	-2.09209	0.0364309	0.1516
Zt05_unitig_000_0486	Zt05	OG_6302	NA	NA	NA	NA	A_B	3406.26	-0.112643	0.14171	-0.794883	0.426681	0.679031
Zt05_unitig_000_0487	Zt05	OG_6303	NA	NA	NA	NA	A_B	17859.3	-0.27354	0.167004	-1.63792	0.101438	0.299268
Zt05_unitig_000_0488	Zt05	OG_6304	NA	NA	NA	NA	A_B	1962.45	-0.230202	0.11948	-1.9267	0.0540169	0.199525
Zt05_unitig_000_0489	Zt05	OG_6305	NA	NA	NA	NA	A_B	1178.25	0.0252194	0.14341	0.175855	0.860408	0.947173
Zt05_unitig_000_0490	Zt05	OG_6306	NA	NA	NA	NA	A_B	403.401	0.112016	0.236505	0.473632	0.635763	0.829996
Zt05_unitig_000_0491	Zt05	OG_6307	NA	NA	NA	NA	A_B	208.73	0.0911019	0.362158	0.251553	0.801387	0.918794
Zt05_unitig_000_0492	Zt05	OG_6309	NA	NA	NA	NA	A_B	1240.53	-0.00438297	0.210558	-0.020816	0.983392	0.995155
Zt05_unitig_000_0493	Zt05	OG_8023	NA	NA	NA	NA	A_B	191.504	1.7862	0.452117	3.95076	7.7904e-05	0.00115809
Zt05_unitig_000_0494	Zt05	OG_3009	NA	NA	NA	NA	A_B	7059.58	0.462132	0.169246	2.73054	0.00632312	0.0432543
Zt05_unitig_000_0495	Zt05	OG_3008	NA	NA	NA	NA	A_B	399.431	-0.0567519	0.25461	-0.222898	0.823615	0.9296
Zt05_unitig_000_0496	Zt05	OG_3007	NA	NA	NA	NA	A_B	423.359	1.38018	0.343826	4.01417	5.96554e-05	0.000916415
Zt05_unitig_000_0497	Zt05	OG_3006	NA	NA	NA	NA	A_B	2886.75	0.568276	0.163897	3.46728	0.000525758	0.00580554
Zt05_unitig_000_0498	Zt05	OG_3005	NA	NA	NA	NA	A_B	4902.01	-0.0717385	0.153063	-0.468686	0.639294	0.831951
Zt05_unitig_000_0499	Zt05	OG_8022	NA	NA	NA	NA	A_B	6.293	0.0506202	1.12765	0.04489	0.964195	0.989831
Zt05_unitig_000_0500	Zt05	OG_11574	NA	NA	NA	NA	A_B	56.4131	0.383819	0.472452	0.812398	0.416563	0.67091
Zt05_unitig_000_0501	Zt05	OG_17207	NA	NA	NA	NA	A_B	58.5941	0.234526	0.527017	0.445006	0.656315	0.839366
Zt05_unitig_000_0502	Zt05	OG_17208	NA	NA	NA	NA	A_B	34.7965	0.101643	0.642287	0.158251	0.874259	0.9533
Zt05_unitig_000_0503	Zt05	OG_3003	NA	NA	NA	NA	A_B	2788.34	-0.354096	0.11423	-3.09985	0.00193619	0.0172696
Zt05_unitig_000_0504	Zt05	OG_11178	NA	NA	NA	NA	A_B	29.4236	0.952512	0.790592	1.20481	0.228277	0.486759
Zt05_unitig_000_0505	Zt05	OG_9723	NA	NA	NA	NA	A_B	216.74	0.182291	0.2752	0.662394	0.507719	0.739997
Zt05_unitig_000_0506	Zt05	OG_3001	NA	NA	NA	NA	A_B	1379.74	-0.121241	0.145636	-0.832494	0.40513	0.660821
Zt05_unitig_000_0507	Zt05	OG_11573	NA	NA	NA	NA	A_B	38.5303	0.437113	0.544453	0.802847	0.422063	0.675607
Zt05_unitig_000_0508	Zt05	OG_3000	NA	NA	NA	NA	A_B	1295.11	0.0110149	0.129284	0.0851994	0.932103	0.976294
Zt05_unitig_000_0509	Zt05	OG_2999	NA	NA	NA	NA	A_B	4026.22	0.0847424	0.116586	0.726869	0.467306	0.708129
Zt05_unitig_000_0510	Zt05	OG_2998	NA	NA	NA	NA	A_B	2131.22	-0.375311	0.185581	-2.02235	0.04314	0.171221
Zt05_unitig_000_0511	Zt05	OG_2997	NA	NA	NA	NA	A_B	3467.64	0.21265	0.176525	1.20465	0.22834	0.486766
Zt05_unitig_000_0512	Zt05	OG_2996	NA	NA	NA	NA	A_B	418.903	0.272673	0.182673	1.49269	0.135519	0.358704
Zt05_unitig_000_0513	Zt05	OG_8021	NA	NA	NA	NA	A_B	653.714	0.750722	0.194648	3.85682	0.000114874	0.00162741
Zt05_unitig_000_0514	Zt05	OG_2995	NA	NA	NA	NA	A_B	723.716	0.0286152	0.16677	0.171585	0.863764	0.949089
Zt05_unitig_000_0515	Zt05	OG_2994	NA	NA	NA	NA	A_B	1875.52	-0.539441	0.174599	-3.08961	0.00200421	0.0177935
Zt05_unitig_000_0516	Zt05	OG_9724	NA	NA	NA	NA	A_B	9.34225	0.102852	0.963447	0.106754	0.914984	0.96979
Zt05_unitig_000_0517	Zt05	OG_9724	NA	NA	NA	NA	A_B	4.69015	0.160331	1.48064	0.108285	0.91377	0.969285
Zt05_unitig_000_0518	Zt05	OG_2993	NA	NA	NA	NA	A_B	17737.5	0.224717	0.177724	1.26442	0.20608	0.46024
Zt05_unitig_000_0519	Zt05	OG_2992	NA	NA	NA	NA	A_B	5253.84	0.126334	0.135485	0.932459	0.351099	0.616285
Zt05_unitig_000_0520	Zt05	OG_2991	NA	NA	NA	NA	A_B	2353.74	-1.09249	0.288487	-3.78695	0.00015251	0.00206445
Zt05_unitig_000_0521	Zt05	OG_8020	NA	NA	NA	NA	A_B	351.853	-0.757306	0.223293	-3.39153	0.000695025	0.0073434
Zt05_unitig_000_0522	Zt05	OG_8019	NA	NA	NA	NA	A_B	50.6148	-0.184715	0.428277	-0.431298	0.666252	0.845456
Zt05_unitig_000_0523	Zt05	OG_2990	NA	NA	NA	NA	A_B	1943.77	-0.0349377	0.119269	-0.292931	0.769575	0.902324
Zt05_unitig_000_0524	Zt05	OG_2989	NA	NA	NA	NA	A_B	1102.28	-0.0546816	0.14527	-0.376413	0.70661	0.867019
Zt05_unitig_000_0525	Zt05	OG_2988	NA	NA	NA	NA	A_B	2167.43	-0.213541	0.201943	-1.05743	0.290316	0.555064
Zt05_unitig_000_0526	Zt05	OG_2987	NA	NA	NA	NA	A_B	776.114	-0.0661808	0.152587	-0.433726	0.664487	0.844545
Zt05_unitig_000_0527	Zt05	OG_2986	NA	NA	NA	NA	A_B	2058.16	-0.00962812	0.121601	-0.079178	0.936891	0.978387
Zt05_unitig_000_0528	Zt05	OG_2985	NA	NA	NA	NA	A_B	872.415	-0.141281	0.148533	-0.951179	0.341514	0.605842
Zt05_unitig_000_0529	Zt05	OG_8018	NA	NA	NA	NA	A_B	1.50691	2.06769	3.0445	0.679155	0.497039	NA
Zt05_unitig_000_0530	Zt05	OG_2984	NA	NA	NA	NA	A_B	17876.7	-0.14745	0.164288	-0.897511	0.369446	0.631442
Zt05_unitig_000_0531	Zt05	OG_2983	NA	NA	NA	NA	A_B	618.498	0.430105	0.420359	1.02319	0.30622	0.570647
Zt05_unitig_000_0532	Zt05	OG_2982	NA	NA	NA	NA	A_B	3154.33	-0.307035	0.134657	-2.28012	0.0226005	0.108396
Zt05_unitig_000_0533	Zt05	OG_2981	NA	NA	NA	NA	A_B	4468.94	-0.00925	0.111719	-0.0827971	0.934013	0.9768
Zt05_unitig_000_0534	Zt05	OG_2980	NA	NA	NA	NA	A_B	13504.9	0.100785	0.227047	0.443895	0.657119	0.840037
Zt05_unitig_000_0535	Zt05	OG_2979	NA	NA	NA	NA	A_B	394.747	0.164234	0.193786	0.847498	0.396718	0.654872
Zt05_unitig_000_0536	Zt05	OG_2978	NA	NA	NA	NA	A_B	2887.56	0.368315	0.117996	3.1214	0.00179991	0.0162302
Zt05_unitig_000_0537	Zt05	OG_8017	NA	NA	NA	NA	A_B	17.2067	1.46078	0.684662	2.13358	0.0328771	0.141945
Zt05_unitig_000_0538	Zt05	OG_9335	NA	NA	NA	NA	A_B	11.6792	-0.731023	0.897763	-0.814271	0.41549	0.670078
Zt05_unitig_000_0539	Zt05	OG_2977	NA	NA	NA	NA	A_B	3210.84	-0.159639	0.111297	-1.43436	0.151471	0.382701
Zt05_unitig_000_0540	Zt05	OG_2976	NA	NA	NA	NA	A_B	248.149	-0.354319	0.345609	-1.0252	0.305269	0.570198
Zt05_unitig_000_0541	Zt05	OG_2975	NA	NA	NA	NA	A_B	31604.2	-0.0784139	0.159541	-0.491498	0.623074	0.820385
Zt05_unitig_000_0542	Zt05	OG_2974	NA	NA	NA	NA	A_B	179.639	0.422659	0.468247	0.902641	0.366717	0.629392
Zt05_unitig_000_0543	Zt05	OG_8016	NA	NA	NA	NA	A_B	486.813	0.564998	0.333633	1.69347	0.0903662	0.275275
Zt05_unitig_000_0544	Zt05	OG_9334	NA	NA	NA	NA	A_B	78.3664	0.328497	0.373777	0.878859	0.379478	0.640215
Zt05_unitig_000_0545	Zt05	OG_2973	NA	NA	NA	NA	A_B	323.375	-0.0423426	0.265245	-0.159636	0.873168	0.952923
Zt05_unitig_000_0546	Zt05	OG_2972	NA	NA	NA	NA	A_B	692.608	0.046896	0.198835	0.235853	0.813547	0.924876
Zt05_unitig_000_0547	Zt05	OG_2971	NA	NA	NA	NA	A_B	596.489	0.054357	0.216871	0.250642	0.802091	0.91932
Zt05_unitig_000_0548	Zt05	OG_2970	NA	NA	NA	NA	A_B	297.565	-0.254927	0.235744	-1.08137	0.279532	0.544765
Zt05_unitig_000_0549	Zt05	OG_2967	NA	NA	NA	NA	A_B	1200.77	0.149642	0.211682	0.706916	0.479619	0.715994
Zt05_unitig_000_0550	Zt05	OG_2966	NA	NA	NA	NA	A_B	462.435	0.320687	0.187089	1.71409	0.086513	0.26809
Zt05_unitig_000_0551	Zt05	OG_2965	NA	NA	NA	NA	A_B	59.1068	-0.489445	0.490764	-0.997311	0.318614	0.583012
Zt05_unitig_000_0552	Zt05	OG_17209	NA	NA	NA	NA	A_B	859.606	0.296122	0.20258	1.46175	0.143809	0.371001
Zt05_unitig_000_0553	Zt05	OG_2964	NA	NA	NA	NA	A_B	8258.1	0.278542	0.147618	1.88692	0.0591717	0.210653
Zt05_unitig_000_0554	Zt05	OG_17210	NA	NA	NA	NA	A_B	0.342747	2.29316	4.97094	0.461313	0.644574	NA
Zt05_unitig_000_0556	Zt05	OG_2963	NA	NA	NA	NA	A_B	935.303	-0.107741	0.156169	-0.6899	0.490257	0.724678
Zt05_unitig_000_0557	Zt05	OG_2962	NA	NA	NA	NA	A_B	1923.56	0.0780102	0.127395	0.612348	0.540308	0.764672
Zt05_unitig_000_0558	Zt05	OG_2961	NA	NA	NA	NA	A_B	5071.19	0.070427	0.161038	0.437331	0.661871	0.842939
Zt05_unitig_000_0559	Zt05	OG_2960	NA	NA	NA	NA	A_B	3288.58	0.0530491	0.127727	0.415332	0.677899	0.850682
Zt05_unitig_000_0560	Zt05	OG_2959	NA	NA	NA	NA	A_B	103.728	-0.343789	0.319259	-1.07683	0.281555	0.547065
Zt05_unitig_000_0561	Zt05	OG_2958	NA	NA	NA	NA	A_B	368.902	-0.42255	0.19442	-2.17338	0.0297515	0.131712
Zt05_unitig_000_0562	Zt05	OG_2957	NA	NA	NA	NA	A_B	2521.04	0.0509867	0.114874	0.443851	0.65715	0.840037
Zt05_unitig_000_0563	Zt05	OG_2948	NA	NA	NA	NA	A_B	2018.33	-0.301874	0.172014	-1.75495	0.0792687	0.254696
Zt05_unitig_000_0564	Zt05	OG_9332	NA	NA	NA	NA	A_B	76.0065	-0.341696	0.354018	-0.965195	0.334447	0.59912
Zt05_unitig_000_0565	Zt05	OG_2949	NA	NA	NA	NA	A_B	319.06	-0.313154	0.224602	-1.39426	0.163238	0.400388
Zt05_unitig_000_0566	Zt05	OG_2951	NA	NA	NA	NA	A_B	691.984	0.0172263	0.181475	0.0949238	0.924375	0.972813
Zt05_unitig_000_0567	Zt05	OG_17212	NA	NA	NA	NA	A_B	30.0956	-1.11566	0.645903	-1.72729	0.0841149	0.263569
Zt05_unitig_000_0568	Zt05	OG_2952	NA	NA	NA	NA	A_B	597.036	-0.13278	0.218285	-0.608287	0.542997	0.766498
Zt05_unitig_000_0569	Zt05	OG_2953	NA	NA	NA	NA	A_B	2365.61	0.220812	0.114487	1.92871	0.0537663	0.198937
Zt05_unitig_000_0570	Zt05	OG_2954	NA	NA	NA	NA	A_B	1236.8	-0.109466	0.201144	-0.544215	0.586293	0.796057
Zt05_unitig_000_0571	Zt05	OG_8012	NA	NA	NA	NA	A_B	176.64	-0.102221	0.265271	-0.385344	0.699983	0.864346
Zt05_unitig_000_0572	Zt05	OG_2955	NA	NA	NA	NA	A_B	4796.42	0.243268	0.148221	1.64125	0.100746	0.298298
Zt05_unitig_000_0573	Zt05	OG_2956	NA	NA	NA	NA	A_B	4178.41	0.162675	0.13251	1.22764	0.219582	0.477642
Zt05_unitig_000_0574	Zt05	OG_8013	NA	NA	NA	NA	A_B	1526.59	-0.181758	0.349128	-0.520605	0.602642	0.806306
Zt05_unitig_000_0575	Zt05	OG_2947	NA	NA	NA	NA	A_B	271.005	-0.0803009	0.21286	-0.377248	0.705989	0.867019
Zt05_unitig_000_0576	Zt05	OG_2946	NA	NA	NA	NA	A_B	3497.95	0.275264	0.11947	2.30404	0.0212205	0.103591
Zt05_unitig_000_0577	Zt05	OG_2945	NA	NA	NA	NA	A_B	8909.6	0.144294	0.18779	0.768379	0.442262	0.689021
Zt05_unitig_000_0578	Zt05	OG_2944	NA	NA	NA	NA	A_B	3393.29	0.398187	0.156143	2.55015	0.0107677	0.0638625
Zt05_unitig_000_0579	Zt05	OG_2942	NA	NA	NA	NA	A_B	998.917	0.184783	0.148093	1.24775	0.212122	0.467384
Zt05_unitig_000_0580	Zt05	OG_2940	NA	NA	NA	NA	A_B	3737.37	1.17834	0.84908	1.38779	0.165201	0.403739
Zt05_unitig_000_0581	Zt05	OG_2939	NA	NA	NA	NA	A_B	6655.78	0.309246	0.234705	1.31759	0.18764	0.43651
Zt05_unitig_000_0582	Zt05	OG_8011	NA	NA	NA	NA	A_B	73.1131	0.549603	0.660569	0.832015	0.4054	0.661101
Zt05_unitig_000_0583	Zt05	OG_2938	NA	NA	NA	NA	A_B	112.833	-0.562639	0.313414	-1.79519	0.072623	0.240409
Zt05_unitig_000_0584	Zt05	OG_2937	NA	NA	NA	NA	A_B	3063.17	-0.150585	0.158774	-0.948422	0.342915	0.607269
Zt05_unitig_000_0585	Zt05	OG_2936	NA	NA	NA	NA	A_B	1743.54	0.138438	0.137796	1.00466	0.315061	0.579643
Zt05_unitig_000_0586	Zt05	OG_8010	NA	NA	NA	NA	A_B	1083.51	-0.206723	0.183738	-1.1251	0.260549	0.523463
Zt05_unitig_000_0587	Zt05	OG_2935	NA	NA	NA	NA	A_B	3390.11	-0.172648	0.126533	-1.36445	0.172426	0.414095
Zt05_unitig_000_0588	Zt05	OG_2934	NA	NA	NA	NA	A_B	667.087	0.112377	0.157507	0.71347	0.475555	0.713789
Zt05_unitig_000_0589	Zt05	OG_2933	NA	NA	NA	NA	A_B	1543.18	0.0466432	0.169976	0.274411	0.783769	0.909627
Zt05_unitig_000_0590	Zt05	OG_3214	NA	NA	NA	NA	A_B	3440.11	0.605146	0.173354	3.49081	0.000481558	0.00538609
Zt05_unitig_000_0591	Zt05	OG_3213	NA	NA	NA	NA	A_B	907.993	0.775515	0.254833	3.04323	0.00234056	0.0201274
Zt05_unitig_000_0592	Zt05	OG_8053	NA	NA	NA	NA	A_B	3891.1	0.121425	0.127271	0.954062	0.340052	0.604829
Zt05_unitig_000_0593	Zt05	OG_3212	NA	NA	NA	NA	A_B	281.152	0.599957	0.19876	3.01849	0.00254037	0.0214068
Zt05_unitig_000_0594	Zt05	OG_3211	NA	NA	NA	NA	A_B	300.265	-0.108831	0.272464	-0.399434	0.689573	0.858869
Zt05_unitig_000_0595	Zt05	OG_3210	NA	NA	NA	NA	A_B	277.548	-0.842482	0.309989	-2.71778	0.0065722	0.0444167
Zt05_unitig_000_0596	Zt05	OG_3209	NA	NA	NA	NA	A_B	1159.22	-0.00576421	0.188691	-0.0305485	0.97563	0.993855
Zt05_unitig_000_0597	Zt05	OG_3208	NA	NA	NA	NA	A_B	816.055	-0.205266	0.178977	-1.14689	0.251428	0.512775
Zt05_unitig_000_0598	Zt05	OG_3207	NA	NA	NA	NA	A_B	5831.58	0.703037	0.208185	3.37698	0.000732873	0.00767981
Zt05_unitig_000_0599	Zt05	OG_8052	NA	NA	NA	NA	A_B	44.6563	0.314618	0.535593	0.58742	0.556922	0.776336
Zt05_unitig_000_0600	Zt05	OG_3206	NA	NA	NA	NA	A_B	1881.8	0.52715	0.263722	1.99888	0.0456208	0.178481
Zt05_unitig_000_0601	Zt05	OG_3205	NA	NA	NA	NA	A_B	0.821798	0.614267	3.5426	0.173395	0.862341	NA
Zt05_unitig_000_0602	Zt05	OG_8050	NA	NA	NA	NA	A_B	34.5654	-0.88998	0.628445	-1.41616	0.156728	0.39143
Zt05_unitig_000_0603	Zt05	OG_3204	NA	NA	NA	NA	A_B	5080.77	-0.119561	0.145694	-0.820635	0.411854	0.66753
Zt05_unitig_000_0604	Zt05	OG_3203	NA	NA	NA	NA	A_B	9291.89	-0.573645	0.12573	-4.5625	5.05477e-06	0.00010423
Zt05_unitig_000_0605	Zt05	OG_3202	NA	NA	NA	NA	A_B	4516.42	0.0297876	0.133776	0.222668	0.823794	0.9296
Zt05_unitig_000_0606	Zt05	OG_3201	NA	NA	NA	NA	A_B	2515.77	-0.166062	0.13223	-1.25586	0.209167	0.463624
Zt05_unitig_000_0607	Zt05	OG_8049	NA	NA	NA	NA	A_B	2.61966	-0.0165147	1.87665	-0.00880011	0.992979	0.998009
Zt05_unitig_000_0608	Zt05	OG_3200	NA	NA	NA	NA	A_B	1077.04	0.179907	0.158794	1.13296	0.257232	0.51934
Zt05_unitig_000_0609	Zt05	OG_3199	NA	NA	NA	NA	A_B	767.629	-0.206523	0.206223	-1.00145	0.316608	0.581282
Zt05_unitig_000_0610	Zt05	OG_3197	NA	NA	NA	NA	A_B	475.916	-0.274465	0.295151	-0.929914	0.352416	0.617277
Zt05_unitig_000_0611	Zt05	OG_17213	NA	NA	NA	NA	A_B	552.479	0.0799781	0.189914	0.421128	0.673661	0.847787
Zt05_unitig_000_0612	Zt05	OG_17214	NA	NA	NA	NA	A_B	13.397	-1.69939	0.963765	-1.76328	0.0778531	0.251584
Zt05_unitig_000_0613	Zt05	OG_17215	NA	NA	NA	NA	A_B	669.677	0.151236	0.211968	0.713487	0.475544	0.713789
Zt05_unitig_000_0614	Zt05	OG_17216	NA	NA	NA	NA	A_B	407.674	0.0187054	0.239522	0.0780945	0.937753	0.978577
Zt05_unitig_000_0615	Zt05	OG_17217	NA	NA	NA	NA	A_B	0.0724244	0	4.99742	0	1	NA
Zt05_unitig_000_0616	Zt05	OG_10695	NA	NA	NA	NA	A_B	6.98162	-5.35073	1.74014	-3.07488	0.00210588	0.0185247
Zt05_unitig_000_0617	Zt05	OG_17218	NA	NA	NA	NA	A_B	111.677	0.807393	0.307074	2.62931	0.00855588	0.0536772
Zt05_unitig_000_0618	Zt05	OG_17219	NA	NA	NA	NA	A_B	28.7823	1.35697	0.635639	2.13481	0.0327762	0.141669
Zt05_unitig_000_0619	Zt05	OG_3189	NA	NA	NA	NA	A_B	2681.08	0.269195	0.138579	1.94254	0.0520719	0.194526
Zt05_unitig_000_0620	Zt05	OG_3190	NA	NA	NA	NA	A_B	200.019	-0.318521	0.393563	-0.809327	0.418327	0.672452
Zt05_unitig_000_0621	Zt05	OG_3191	NA	NA	NA	NA	A_B	489.016	-0.191004	0.174598	-1.09396	0.273971	0.53849
Zt05_unitig_000_0622	Zt05	OG_3192	NA	NA	NA	NA	A_B	6322.95	0.0639945	0.120665	0.530349	0.59587	0.801225
Zt05_unitig_000_0623	Zt05	OG_8048	NA	NA	NA	NA	A_B	859.878	-0.0915107	0.310314	-0.294897	0.768073	0.901531
Zt05_unitig_000_0624	Zt05	OG_3193	NA	NA	NA	NA	A_B	937.929	0.295295	0.30873	0.956482	0.338829	0.6034
Zt05_unitig_000_0625	Zt05	OG_3194	NA	NA	NA	NA	A_B	907.708	0.19246	0.194361	0.990221	0.322066	0.586994
Zt05_unitig_000_0626	Zt05	OG_3195	NA	NA	NA	NA	A_B	18568.7	0.864847	0.289172	2.99077	0.00278277	0.0231248
Zt05_unitig_000_0627	Zt05	OG_3196	NA	NA	NA	NA	A_B	278.981	0.1469	0.274411	0.535328	0.592423	0.800237
Zt05_unitig_000_0628	Zt05	OG_17220	NA	NA	NA	NA	A_B	26.0839	0.715884	0.990108	0.723036	0.469657	0.709897
Zt05_unitig_000_0629	Zt05	OG_17221	NA	NA	NA	NA	A_B	7198.39	0.095241	0.135533	0.702716	0.482233	0.717983
Zt05_unitig_000_0630	Zt05	OG_17222	NA	NA	NA	NA	A_B	7.40946	1.97457	1.43413	1.37685	0.16856	0.408881
Zt05_unitig_000_0631	Zt05	OG_17223	NA	NA	NA	NA	A_B	149.461	-0.00648329	0.346926	-0.0186878	0.98509	0.995604
Zt05_unitig_000_0632	Zt05	OG_17224	NA	NA	NA	NA	A_B	75.8432	-0.181608	0.365281	-0.497174	0.619067	0.817512
Zt05_unitig_000_0633	Zt05	OG_17225	NA	NA	NA	NA	A_B	406.639	-0.807681	0.284437	-2.83958	0.00451732	0.0336199
Zt05_unitig_000_0634	Zt05	OG_17226	NA	NA	NA	NA	A_B	453.876	0.0887231	0.232033	0.382372	0.702185	0.86517
Zt05_unitig_000_0635	Zt05	OG_17227	NA	NA	NA	NA	A_B	180.553	-0.291522	0.276583	-1.05401	0.291877	0.556385
Zt05_unitig_000_0636	Zt05	OG_17228	NA	NA	NA	NA	A_B	4.38183	-3.93752	1.84615	-2.13283	0.032939	0.142106
Zt05_unitig_000_0637	Zt05	OG_17229	NA	NA	NA	NA	A_B	73.7604	1.08852	0.433519	2.51088	0.0120429	0.0696661
Zt05_unitig_000_0638	Zt05	OG_17230	NA	NA	NA	NA	A_B	203.626	0.179927	0.236514	0.760746	0.446809	0.69195
Zt05_unitig_000_0639	Zt05	OG_17231	NA	NA	NA	NA	A_B	345.71	-0.0325843	0.251587	-0.129515	0.89695	0.962746
Zt05_unitig_000_0640	Zt05	OG_17232	NA	NA	NA	NA	A_B	4117.53	0.503662	0.206127	2.44346	0.0145473	0.0794404
Zt05_unitig_000_0641	Zt05	OG_11179	NA	NA	NA	NA	A_B	118.789	0.718559	0.345102	2.08216	0.0373275	0.154437
Zt05_unitig_000_0642	Zt05	OG_3187	NA	NA	NA	NA	A_B	4451.15	0.0384389	0.140441	0.273701	0.784315	0.910122
Zt05_unitig_000_0643	Zt05	OG_3186	NA	NA	NA	NA	A_B	677.541	-0.0568954	0.21976	-0.258897	0.795714	0.915549
Zt05_unitig_000_0644	Zt05	OG_3174	NA	NA	NA	NA	A_B	1162.69	0.131476	0.203169	0.647125	0.517551	0.746982
Zt05_unitig_000_0645	Zt05	OG_3179	NA	NA	NA	NA	A_B	6536.2	0.108242	0.119491	0.90586	0.36501	0.628292
Zt05_unitig_000_0646	Zt05	OG_3180	NA	NA	NA	NA	A_B	1531.55	-0.397036	0.31313	-1.26796	0.204813	0.458746
Zt05_unitig_000_0647	Zt05	OG_3181	NA	NA	NA	NA	A_B	762.886	0.0121373	0.146306	0.0829582	0.933885	0.9768
Zt05_unitig_000_0648	Zt05	OG_3182	NA	NA	NA	NA	A_B	2307.22	0.00409389	0.149547	0.0273753	0.97816	0.994586
Zt05_unitig_000_0649	Zt05	OG_3183	NA	NA	NA	NA	A_B	432.636	0.229037	0.312623	0.732632	0.463783	0.706045
Zt05_unitig_000_0650	Zt05	OG_3184	NA	NA	NA	NA	A_B	1630.09	-0.0222247	0.125086	-0.177675	0.858978	0.946483
Zt05_unitig_000_0651	Zt05	OG_3185	NA	NA	NA	NA	A_B	200.051	0.0158061	0.372339	0.0424508	0.966139	0.990457
Zt05_unitig_000_0652	Zt05	OG_3173	NA	NA	NA	NA	A_B	1486.93	-0.0940449	0.133319	-0.705413	0.480553	0.716873
Zt05_unitig_000_0653	Zt05	OG_3172	NA	NA	NA	NA	A_B	335.449	0.0433905	0.204766	0.211903	0.832183	0.933893
Zt05_unitig_000_0654	Zt05	OG_8047	NA	NA	NA	NA	A_B	225.797	-0.609482	0.27815	-2.1912	0.0284373	0.127569
Zt05_unitig_000_0655	Zt05	OG_17233	NA	NA	NA	NA	A_B	44.9867	0.165743	0.484639	0.341993	0.732356	0.883223
Zt05_unitig_000_0656	Zt05	OG_3171	NA	NA	NA	NA	A_B	701.288	-0.149335	0.20141	-0.741444	0.458424	0.702815
Zt05_unitig_000_0657	Zt05	OG_3170	NA	NA	NA	NA	A_B	639.008	-0.254716	0.176566	-1.4426	0.149132	0.378956
Zt05_unitig_000_0658	Zt05	OG_3169	NA	NA	NA	NA	A_B	1745.94	-0.0194171	0.144315	-0.134546	0.892971	0.961224
Zt05_unitig_000_0659	Zt05	OG_3167	NA	NA	NA	NA	A_B	2403.9	-0.406643	0.161617	-2.51609	0.0118664	0.0689569
Zt05_unitig_000_0660	Zt05	OG_3166	NA	NA	NA	NA	A_B	410.168	0.0162989	0.186267	0.0875029	0.930272	0.975548
Zt05_unitig_000_0661	Zt05	OG_9327	NA	NA	NA	NA	A_B	19.9025	0.056442	0.717722	0.0786404	0.937319	0.978556
Zt05_unitig_000_0662	Zt05	OG_3165	NA	NA	NA	NA	A_B	2092.83	0.0368615	0.137226	0.268619	0.788223	0.912154
Zt05_unitig_000_0663	Zt05	OG_8046	NA	NA	NA	NA	A_B	23.405	-1.40249	0.71727	-1.95531	0.050546	0.19045
Zt05_unitig_000_0664	Zt05	OG_3164	NA	NA	NA	NA	A_B	1867.19	-0.0037656	0.19099	-0.0197162	0.98427	0.995604
Zt05_unitig_000_0665	Zt05	OG_3163	NA	NA	NA	NA	A_B	304.697	0.503873	0.244372	2.06191	0.0392163	0.160008
Zt05_unitig_000_0666	Zt05	OG_3162	NA	NA	NA	NA	A_B	8811.07	0.27212	0.116801	2.32977	0.0198184	0.0982889
Zt05_unitig_000_0667	Zt05	OG_3161	NA	NA	NA	NA	A_B	185.895	-0.239504	0.307573	-0.778687	0.436164	0.685658
Zt05_unitig_000_0668	Zt05	OG_3160	NA	NA	NA	NA	A_B	264.154	-0.270376	0.223517	-1.20965	0.226415	0.484715
Zt05_unitig_000_0669	Zt05	OG_3159	NA	NA	NA	NA	A_B	628.633	0.1135	0.153787	0.738038	0.460492	0.704607
Zt05_unitig_000_0670	Zt05	OG_3157	NA	NA	NA	NA	A_B	1617.98	-0.104816	0.140705	-0.74493	0.456314	0.700981
Zt05_unitig_000_0671	Zt05	OG_3156	NA	NA	NA	NA	A_B	2323.26	-0.0976639	0.139004	-0.702599	0.482306	0.717998
Zt05_unitig_000_0672	Zt05	OG_3155	NA	NA	NA	NA	A_B	1579.8	-0.0114569	0.131268	-0.0872786	0.93045	0.97561
Zt05_unitig_000_0673	Zt05	OG_9326	NA	NA	NA	NA	A_B	1465.43	-0.132905	0.202039	-0.657817	0.510656	0.741797
Zt05_unitig_000_0674	Zt05	OG_3154	NA	NA	NA	NA	A_B	895.425	-0.167685	0.317406	-0.528297	0.597293	0.80246
Zt05_unitig_000_0675	Zt05	OG_3153	NA	NA	NA	NA	A_B	569.346	0.078065	0.191117	0.408468	0.68293	0.854204
Zt05_unitig_000_0676	Zt05	OG_3143	NA	NA	NA	NA	A_B	5200.42	-0.0179263	0.106735	-0.167952	0.866621	0.950194
Zt05_unitig_000_0677	Zt05	OG_3133	NA	NA	NA	NA	A_B	565.182	-0.211666	0.209718	-1.00929	0.312835	0.577462
Zt05_unitig_000_0678	Zt05	OG_3123	NA	NA	NA	NA	A_B	2934.13	0.176249	0.1503	1.17265	0.240937	0.502032
Zt05_unitig_000_0679	Zt05	OG_3115	NA	NA	NA	NA	A_B	685.575	-0.372118	0.166248	-2.23833	0.0251996	0.117633
Zt05_unitig_000_0680	Zt05	OG_3107	NA	NA	NA	NA	A_B	1569.54	-0.0978068	0.129385	-0.755934	0.449689	0.694845
Zt05_unitig_000_0681	Zt05	OG_8040	NA	NA	NA	NA	A_B	1349.72	0.0838532	0.233718	0.358779	0.719761	0.876398
Zt05_unitig_000_0682	Zt05	OG_3087	NA	NA	NA	NA	A_B	855.983	-0.0849604	0.153173	-0.554671	0.57912	0.791566
Zt05_unitig_000_0683	Zt05	OG_3077	NA	NA	NA	NA	A_B	4.40661	-0.77833	1.575	-0.494178	0.621181	0.819082
Zt05_unitig_000_0684	Zt05	OG_3066	NA	NA	NA	NA	A_B	238.523	0.434198	0.333278	1.30281	0.192639	0.443115
Zt05_unitig_000_0685	Zt05	OG_3057	NA	NA	NA	NA	A_B	182.253	0.405697	0.296202	1.36966	0.170792	0.411632
Zt05_unitig_000_0686	Zt05	OG_8037	NA	NA	NA	NA	A_B	2301.44	0.614974	0.331682	1.85411	0.0637241	0.221113
Zt05_unitig_000_0687	Zt05	OG_8035	NA	NA	NA	NA	A_B	39.9779	0.571426	0.552117	1.03497	0.300682	0.56521
Zt05_unitig_000_0688	Zt05	OG_17234	NA	NA	NA	NA	A_B	14.161	1.12205	0.943861	1.18879	0.234523	0.494851
Zt05_unitig_000_0689	Zt05	OG_3024	NA	NA	NA	NA	A_B	1449.87	1.85584	0.344189	5.39192	6.97072e-08	2.25295e-06
Zt05_unitig_000_0690	Zt05	OG_8028	NA	NA	NA	NA	A_B	95.9834	-0.244496	0.38905	-0.628444	0.529713	0.755439
Zt05_unitig_000_0691	Zt05	OG_8024	NA	NA	NA	NA	A_B	842.036	-0.0986465	0.182958	-0.539176	0.589766	0.798428
Zt05_unitig_000_0692	Zt05	OG_3002	NA	NA	NA	NA	A_B	431.815	0.00195418	0.232757	0.00839576	0.993301	0.998072
Zt05_unitig_000_0693	Zt05	OG_11180	NA	NA	NA	NA	A_B	510.372	-0.22198	0.22195	-1.00014	0.317244	0.5818
Zt05_unitig_000_0694	Zt05	OG_11181	NA	NA	NA	NA	A_B	651.885	-0.140943	0.165608	-0.851061	0.394735	0.653363
Zt05_unitig_000_0695	Zt05	OG_2969	NA	NA	NA	NA	A_B	405.602	-0.0133772	0.173114	-0.0772738	0.938406	0.97882
Zt05_unitig_000_0696	Zt05	OG_8014	NA	NA	NA	NA	A_B	1600.64	-0.0920066	0.127091	-0.723944	0.4691	0.709549
Zt05_unitig_000_0697	Zt05	OG_2950	NA	NA	NA	NA	A_B	764.115	0.27661	0.292125	0.946888	0.343696	0.608114
Zt05_unitig_000_0698	Zt05	OG_2941	NA	NA	NA	NA	A_B	2045.79	0.180168	0.209154	0.861416	0.389009	0.64803
Zt05_unitig_000_0699	Zt05	OG_2932	NA	NA	NA	NA	A_B	806.377	-0.198754	0.187367	-1.06078	0.288792	0.553778
Zt05_unitig_000_0700	Zt05	OG_8051	NA	NA	NA	NA	A_B	59.0993	-0.554779	0.42443	-1.30712	0.191173	0.441598
Zt05_unitig_000_0701	Zt05	OG_3198	NA	NA	NA	NA	A_B	1975.02	0.147036	0.181212	0.811399	0.417137	0.671403
Zt05_unitig_000_0702	Zt05	OG_3188	NA	NA	NA	NA	A_B	427.133	0.656104	0.272963	2.40364	0.0162327	0.0857151
Zt05_unitig_000_0703	Zt05	OG_3177	NA	NA	NA	NA	A_B	97.429	0.170564	0.387069	0.440654	0.659463	0.841429
Zt05_unitig_000_0704	Zt05	OG_3168	NA	NA	NA	NA	A_B	773.23	0.232651	0.155041	1.50058	0.133465	0.355357
Zt05_unitig_000_0705	Zt05	OG_3158	NA	NA	NA	NA	A_B	7888.17	0.0377213	0.168018	0.224508	0.822362	0.929465
Zt05_unitig_000_0706	Zt05	OG_3106	NA	NA	NA	NA	A_B	212.256	0.15046	0.244606	0.615114	0.538479	0.763305
Zt05_unitig_000_0707	Zt05	OG_2931	NA	NA	NA	NA	A_B	347.475	0.292367	0.214621	1.36225	0.173119	0.415241
Zt05_unitig_000_0708	Zt05	OG_9389	NA	NA	NA	NA	A_B	1513.46	0.234097	0.158751	1.47461	0.140317	0.366015
Zt05_unitig_000_0709	Zt05	OG_9387	NA	NA	NA	NA	A_B	746.121	0.326324	0.189505	1.72198	0.0850731	0.265591
Zt05_unitig_000_0710	Zt05	OG_9383	NA	NA	NA	NA	A_B	3681.01	0.505369	0.132427	3.8162	0.000135522	0.00186744
Zt05_unitig_000_0711	Zt05	OG_6832	NA	NA	NA	NA	A_B	2018.59	0.238945	0.129519	1.84487	0.0650565	0.224302
Zt05_unitig_000_0712	Zt05	OG_6831	NA	NA	NA	NA	A_B	4639.1	0.151073	0.164896	0.916174	0.359576	0.623837
Zt05_unitig_000_0713	Zt05	OG_9038	NA	NA	NA	NA	A_B	1.7986	-2.77415	2.97843	-0.931415	0.351639	NA
Zt05_unitig_000_0714	Zt05	OG_6829	NA	NA	NA	NA	A_B	770.139	-0.187745	0.150369	-1.24856	0.211825	0.466908
Zt05_unitig_000_0715	Zt05	OG_6828	NA	NA	NA	NA	A_B	1790.87	0.344632	0.201979	1.70628	0.0879565	0.27074
Zt05_unitig_000_0716	Zt05	OG_9037	NA	NA	NA	NA	A_B	77.4969	-0.987961	0.422428	-2.33877	0.0193476	0.0967884
Zt05_unitig_000_0717	Zt05	OG_6825	NA	NA	NA	NA	A_B	1349.07	-0.118833	0.190062	-0.625235	0.531817	0.7575
Zt05_unitig_000_0718	Zt05	OG_9036	NA	NA	NA	NA	A_B	678.057	0.231882	0.199055	1.16491	0.244053	0.505505
Zt05_unitig_000_0719	Zt05	OG_6824	NA	NA	NA	NA	A_B	8035.29	0.125035	0.133274	0.938184	0.34815	0.613166
Zt05_unitig_000_0720	Zt05	OG_6823	NA	NA	NA	NA	A_B	1810.48	0.165617	0.137048	1.20846	0.226871	0.48538
Zt05_unitig_000_0721	Zt05	OG_6822	NA	NA	NA	NA	A_B	2059.36	-0.0811255	0.144656	-0.560815	0.574924	0.788823
Zt05_unitig_000_0722	Zt05	OG_6821	NA	NA	NA	NA	A_B	440.616	0.352998	0.238295	1.48135	0.138514	0.362736
Zt05_unitig_000_0723	Zt05	OG_6820	NA	NA	NA	NA	A_B	1988.68	-0.249039	0.135072	-1.84375	0.065219	0.224405
Zt05_unitig_000_0724	Zt05	OG_6819	NA	NA	NA	NA	A_B	185.003	-1.24142	0.295801	-4.19682	2.70692e-05	0.000458029
Zt05_unitig_000_0725	Zt05	OG_6817	NA	NA	NA	NA	A_B	167.644	-0.262511	0.256363	-1.02398	0.305843	0.570623
Zt05_unitig_000_0726	Zt05	OG_6816	NA	NA	NA	NA	A_B	1535.52	-0.0170714	0.150374	-0.113526	0.909613	0.968124
Zt05_unitig_000_0727	Zt05	OG_6815	NA	NA	NA	NA	A_B	2963.93	-0.208172	0.114919	-1.81147	0.0700681	0.234935
Zt05_unitig_000_0728	Zt05	OG_6814	NA	NA	NA	NA	A_B	3261.11	0.15784	0.105403	1.4975	0.134264	0.356611
Zt05_unitig_000_0729	Zt05	OG_9035	NA	NA	NA	NA	A_B	3984.15	0.057635	0.112563	0.512026	0.608633	0.810102
Zt05_unitig_000_0730	Zt05	OG_17235	NA	NA	NA	NA	A_B	22.9077	1.31182	0.621052	2.11225	0.0346651	0.146369
Zt05_unitig_000_0731	Zt05	OG_11570	NA	NA	NA	NA	A_B	52.993	2.05635	0.659016	3.12033	0.0018065	0.0162641
Zt05_unitig_000_0732	Zt05	OG_11569	NA	NA	NA	NA	A_B	8.42557	-1.23917	1.0962	-1.13043	0.258294	0.520296
Zt05_unitig_000_0733	Zt05	OG_9033	NA	NA	NA	NA	A_B	171.716	-0.36925	0.268727	-1.37407	0.16942	0.409785
Zt05_unitig_000_0734	Zt05	OG_9354	NA	NA	NA	NA	A_B	229.693	0.0299	0.240557	0.124295	0.901082	0.964754
Zt05_unitig_000_0735	Zt05	OG_6811	NA	NA	NA	NA	A_B	340.83	-0.357576	0.244825	-1.46053	0.144143	0.371614
Zt05_unitig_000_0736	Zt05	OG_9353	NA	NA	NA	NA	A_B	189.975	1.142	0.308809	3.69807	0.000217248	0.0027651
Zt05_unitig_000_0737	Zt05	OG_6812	NA	NA	NA	NA	A_B	1258.57	0.141235	0.127765	1.10543	0.268972	0.53331
Zt05_unitig_000_0738	Zt05	OG_9034	NA	NA	NA	NA	A_B	1139.36	0.236253	0.308596	0.765573	0.443931	0.690065
Zt05_unitig_000_0739	Zt05	OG_6813	NA	NA	NA	NA	A_B	9990.67	0.382084	0.20173	1.89404	0.0582196	0.208489
Zt05_unitig_000_0740	Zt05	OG_6809	NA	NA	NA	NA	A_B	7583.76	-0.540443	0.134854	-4.00763	6.13319e-05	0.000938411
Zt05_unitig_000_0741	Zt05	OG_9032	NA	NA	NA	NA	A_B	50.1361	-0.315483	0.476659	-0.661863	0.508059	0.739997
Zt05_unitig_000_0742	Zt05	OG_6808	NA	NA	NA	NA	A_B	2248.72	-0.00131144	0.155614	-0.00842752	0.993276	0.998072
Zt05_unitig_000_0743	Zt05	OG_11182	NA	NA	NA	NA	A_B	14.5354	-1.093	0.873176	-1.25175	0.210659	0.465319
Zt05_unitig_000_0744	Zt05	OG_11183	NA	NA	NA	NA	A_B	17.1106	1.60276	0.767936	2.08711	0.0368786	0.15291
Zt05_unitig_000_0745	Zt05	OG_11184	NA	NA	NA	NA	A_B	0.246648	2.05288	4.98561	0.411761	0.680515	NA
Zt05_unitig_000_0746	Zt05	OG_6807	NA	NA	NA	NA	A_B	392.243	-0.0254693	0.305292	-0.0834259	0.933513	0.9768
Zt05_unitig_000_0747	Zt05	OG_6806	NA	NA	NA	NA	A_B	3272.5	0.161618	0.111469	1.4499	0.147087	0.375835
Zt05_unitig_000_0748	Zt05	OG_6805	NA	NA	NA	NA	A_B	2239.5	0.241515	0.150217	1.60777	0.107885	0.310408
Zt05_unitig_000_0749	Zt05	OG_6804	NA	NA	NA	NA	A_B	841.919	-0.260064	0.191723	-1.35646	0.174954	0.418167
Zt05_unitig_000_0750	Zt05	OG_6803	NA	NA	NA	NA	A_B	681.001	0.166298	0.194387	0.855499	0.392275	0.651489
Zt05_unitig_000_0751	Zt05	OG_6802	NA	NA	NA	NA	A_B	178.061	-1.27771	0.375322	-3.40429	0.000663367	0.00707387
Zt05_unitig_000_0752	Zt05	OG_6799	NA	NA	NA	NA	A_B	62.8311	0.396854	0.38975	1.01823	0.30857	0.573387
Zt05_unitig_000_0753	Zt05	OG_9031	NA	NA	NA	NA	A_B	5905.78	-5.05997	0.3827	-13.2218	6.57021e-40	5.39978e-37
Zt05_unitig_000_0754	Zt05	OG_12001	NA	NA	NA	NA	A_B	20.8974	0.469473	0.663351	0.70773	0.479113	0.715851
Zt05_unitig_000_0755	Zt05	OG_6798	NA	NA	NA	NA	A_B	1843.37	-0.0217156	0.132103	-0.164383	0.869429	0.951755
Zt05_unitig_000_0756	Zt05	OG_6797	NA	NA	NA	NA	A_B	1128.74	-0.320214	0.147202	-2.17533	0.0296053	0.131347
Zt05_unitig_000_0757	Zt05	OG_6796	NA	NA	NA	NA	A_B	180.084	-0.0528633	0.275924	-0.191586	0.848066	0.941155
Zt05_unitig_000_0758	Zt05	OG_9330	NA	NA	NA	NA	A_B	87.9214	0.340938	0.418343	0.814971	0.415089	0.669873
Zt05_unitig_000_0759	Zt05	OG_7573	NA	NA	NA	NA	A_B	45.0873	-0.477681	0.52819	-0.904374	0.365797	0.62894
Zt05_unitig_000_0760	Zt05	OG_6794	NA	NA	NA	NA	A_B	1652.05	-0.133027	0.130427	-1.01993	0.307759	0.572712
Zt05_unitig_000_0761	Zt05	OG_9030	NA	NA	NA	NA	A_B	18.0498	-0.945495	0.748334	-1.26347	0.206422	0.460595
Zt05_unitig_000_0762	Zt05	OG_6835	NA	NA	NA	NA	A_B	1948.54	0.248742	0.19265	1.29116	0.196649	0.448225
Zt05_unitig_000_0763	Zt05	OG_6834	NA	NA	NA	NA	A_B	3703.89	0.244491	0.249236	0.980962	0.326611	0.591399
Zt05_unitig_000_0764	Zt05	OG_6833	NA	NA	NA	NA	A_B	2740.23	0.451104	0.189449	2.38114	0.017259	0.0894226
Zt05_unitig_000_0765	Zt05	OG_6827	NA	NA	NA	NA	A_B	734.088	-0.774478	0.158329	-4.89159	1.00026e-06	2.48288e-05
Zt05_unitig_000_0766	Zt05	OG_6818	NA	NA	NA	NA	A_B	443.346	0.0377432	0.194455	0.194097	0.8461	0.94032
Zt05_unitig_000_0767	Zt05	OG_6810	NA	NA	NA	NA	A_B	1815.25	0.229405	0.169122	1.35645	0.174957	0.418167
Zt05_unitig_000_0768	Zt05	OG_6801	NA	NA	NA	NA	A_B	870.806	0.0784451	0.149207	0.525746	0.599065	0.803801
Zt05_unitig_000_0769	Zt05	OG_6793	NA	NA	NA	NA	A_B	599.239	-0.101259	0.276892	-0.365699	0.71459	0.873109
Zt05_unitig_000_0770	Zt05	OG_9342	NA	NA	NA	NA	A_B	1361.98	1.30272	0.457843	2.84534	0.00443636	0.0331675
Zt05_unitig_000_0771	Zt05	OG_9333	NA	NA	NA	NA	A_B	816.528	-4.08509	0.489403	-8.3471	6.99584e-17	8.38481e-15
Zt05_unitig_000_0772	Zt05	OG_17236	NA	NA	NA	NA	A_B	27.5551	1.07036	0.663294	1.6137	0.106592	0.30792
Zt05_unitig_000_0773	Zt05	OG_2021	NA	NA	NA	NA	A_B	142.356	-1.27947	0.514616	-2.48626	0.0129095	0.0730266
Zt05_unitig_000_0774	Zt05	OG_10941	NA	NA	NA	NA	A_B	2.47921	-2.0954	1.96514	-1.06629	0.286294	0.552052
Zt05_unitig_000_0775	Zt05	OG_9465	NA	NA	NA	NA	A_B	132.442	-4.34103	0.634978	-6.83651	8.11456e-12	5.03143e-10
Zt05_unitig_000_0776	Zt05	OG_11185	NA	NA	NA	NA	A_B	109.965	0.394321	0.318101	1.23961	0.21512	0.471731
Zt05_unitig_000_0777	Zt05	OG_12002	NA	NA	NA	NA	A_B	872.364	-0.208776	0.172615	-1.20949	0.226474	0.484715
Zt05_unitig_000_0778	Zt05	OG_12003	NA	NA	NA	NA	A_B	44.1772	-0.66595	0.522594	-1.27432	0.202551	0.45663
Zt05_unitig_000_0779	Zt05	OG_7037	NA	NA	NA	NA	A_B	901.332	0.113895	0.160781	0.708389	0.478704	0.715851
Zt05_unitig_000_0780	Zt05	OG_7046	NA	NA	NA	NA	A_B	2044.83	-0.102103	0.195327	-0.522729	0.601163	0.805049
Zt05_unitig_000_0781	Zt05	OG_7056	NA	NA	NA	NA	A_B	2017.9	0.120566	0.11633	1.03641	0.300011	0.564594
Zt05_unitig_000_0782	Zt05	OG_9105	NA	NA	NA	NA	A_B	17.2952	0.721847	0.708849	1.01834	0.308518	0.573387
Zt05_unitig_000_0783	Zt05	OG_7072	NA	NA	NA	NA	A_B	2774.37	0.374377	0.19301	1.93967	0.0524195	0.19557
Zt05_unitig_000_0784	Zt05	OG_9107	NA	NA	NA	NA	A_B	13779.7	0.427192	0.207041	2.06332	0.0390822	0.159744
Zt05_unitig_000_0785	Zt05	OG_10411	NA	NA	NA	NA	A_B	396.262	-0.0749695	0.24482	-0.306223	0.759435	0.897999
Zt05_unitig_000_0786	Zt05	OG_7030	NA	NA	NA	NA	A_B	5346.27	-0.195512	0.127832	-1.52945	0.126153	0.342581
Zt05_unitig_000_0787	Zt05	OG_17237	NA	NA	NA	NA	A_B	283.611	-0.927761	0.622351	-1.49074	0.136031	0.359585
Zt05_unitig_000_0788	Zt05	OG_7031	NA	NA	NA	NA	A_B	93.8315	-0.911797	0.569588	-1.6008	0.109421	0.313576
Zt05_unitig_000_0789	Zt05	OG_7032	NA	NA	NA	NA	A_B	7017.22	0.380631	0.111978	3.39917	0.000675911	0.00718101
Zt05_unitig_000_0790	Zt05	OG_7033	NA	NA	NA	NA	A_B	633.921	0.21432	0.201186	1.06529	0.286746	0.552452
Zt05_unitig_000_0791	Zt05	OG_7034	NA	NA	NA	NA	A_B	2257.39	-0.274839	0.172398	-1.59421	0.110889	0.316597
Zt05_unitig_000_0792	Zt05	OG_7035	NA	NA	NA	NA	A_B	818.999	-0.0947767	0.20355	-0.465619	0.641488	0.833278
Zt05_unitig_000_0793	Zt05	OG_7036	NA	NA	NA	NA	A_B	7968.2	0.0475273	0.159476	0.298021	0.765687	0.900525
Zt05_unitig_000_0794	Zt05	OG_7038	NA	NA	NA	NA	A_B	4355.74	-0.119936	0.149329	-0.803166	0.421879	0.675406
Zt05_unitig_000_0795	Zt05	OG_7040	NA	NA	NA	NA	A_B	7158.41	-0.136616	0.163818	-0.833952	0.404308	0.660228
Zt05_unitig_000_0796	Zt05	OG_3230	NA	NA	NA	NA	A_B	156.053	-0.177915	0.321195	-0.553917	0.579636	0.79177
Zt05_unitig_000_0797	Zt05	OG_7039	NA	NA	NA	NA	A_B	2517.99	0.0346436	0.14231	0.243438	0.807666	0.922291
Zt05_unitig_000_0798	Zt05	OG_7041	NA	NA	NA	NA	A_B	730.043	0.354615	0.20141	1.76066	0.0782964	0.252843
Zt05_unitig_000_0799	Zt05	OG_7042	NA	NA	NA	NA	A_B	1059	0.108356	0.163003	0.664748	0.506212	0.738959
Zt05_unitig_000_0800	Zt05	OG_9102	NA	NA	NA	NA	A_B	220.726	-0.343821	0.255281	-1.34683	0.178035	0.422363
Zt05_unitig_000_0801	Zt05	OG_7043	NA	NA	NA	NA	A_B	313.466	-1.55069	0.370809	-4.1819	2.89078e-05	0.000486277
Zt05_unitig_000_0802	Zt05	OG_7044	NA	NA	NA	NA	A_B	1811.16	-0.0737328	0.146242	-0.504182	0.614133	0.814644
Zt05_unitig_000_0803	Zt05	OG_17238	NA	NA	NA	NA	A_B	3841.93	0.16607	0.113166	1.46749	0.142243	0.368948
Zt05_unitig_000_0804	Zt05	OG_7045	NA	NA	NA	NA	A_B	2367.55	-0.130391	0.149119	-0.87441	0.381895	0.642137
Zt05_unitig_000_0805	Zt05	OG_7047	NA	NA	NA	NA	A_B	1439.43	-0.209704	0.156711	-1.33815	0.180847	0.426149
Zt05_unitig_000_0806	Zt05	OG_7048	NA	NA	NA	NA	A_B	114.385	0.390571	0.312294	1.25065	0.211061	0.465862
Zt05_unitig_000_0807	Zt05	OG_7049	NA	NA	NA	NA	A_B	1795.38	-0.0239	0.160242	-0.149149	0.881436	0.956937
Zt05_unitig_000_0808	Zt05	OG_7050	NA	NA	NA	NA	A_B	1184.52	0.161631	0.135143	1.196	0.231698	0.49105
Zt05_unitig_000_0809	Zt05	OG_7051	NA	NA	NA	NA	A_B	1112.45	0.0685675	0.1405	0.488025	0.625532	0.822536
Zt05_unitig_000_0810	Zt05	OG_7052	NA	NA	NA	NA	A_B	915.709	0.188304	0.166102	1.13367	0.256935	0.51913
Zt05_unitig_000_0811	Zt05	OG_9103	NA	NA	NA	NA	A_B	149.23	-0.855446	0.35893	-2.38332	0.0171571	0.0892047
Zt05_unitig_000_0812	Zt05	OG_7053	NA	NA	NA	NA	A_B	2836.9	-0.0255743	0.123233	-0.207527	0.835598	0.935798
Zt05_unitig_000_0813	Zt05	OG_7054	NA	NA	NA	NA	A_B	456.648	-0.0937415	0.276727	-0.338751	0.734797	0.884497
Zt05_unitig_000_0814	Zt05	OG_7055	NA	NA	NA	NA	A_B	1539.84	0.26668	0.168774	1.58011	0.114082	0.321644
Zt05_unitig_000_0815	Zt05	OG_10406	NA	NA	NA	NA	A_B	59.4442	1.99909	0.632418	3.16102	0.00157217	0.0144831
Zt05_unitig_000_0816	Zt05	OG_10407	NA	NA	NA	NA	A_B	1071.3	0.467946	0.24218	1.93222	0.0533318	0.197883
Zt05_unitig_000_0817	Zt05	OG_7057	NA	NA	NA	NA	A_B	2890.93	0.148039	0.138778	1.06674	0.28609	0.551953
Zt05_unitig_000_0818	Zt05	OG_7058	NA	NA	NA	NA	A_B	1706.65	0.0611228	0.133816	0.456768	0.647838	0.836553
Zt05_unitig_000_0819	Zt05	OG_7059	NA	NA	NA	NA	A_B	1867.81	-0.113506	0.159794	-0.710326	0.477502	0.715112
Zt05_unitig_000_0820	Zt05	OG_7060	NA	NA	NA	NA	A_B	1505.96	0.136272	0.135021	1.00927	0.312846	0.577462
Zt05_unitig_000_0821	Zt05	OG_7061	NA	NA	NA	NA	A_B	1092.35	-1.32029	0.164813	-8.01086	1.13909e-15	1.17021e-13
Zt05_unitig_000_0822	Zt05	OG_7062	NA	NA	NA	NA	A_B	3462.58	0.0188924	0.162723	0.116101	0.907572	0.967451
Zt05_unitig_000_0823	Zt05	OG_7063	NA	NA	NA	NA	A_B	2994.73	0.00659309	0.11633	0.0566757	0.954804	0.986262
Zt05_unitig_000_0824	Zt05	OG_9104	NA	NA	NA	NA	A_B	2182.69	1.64067	0.273608	5.99644	2.01691e-09	8.50057e-08
Zt05_unitig_000_0825	Zt05	OG_7064	NA	NA	NA	NA	A_B	2551.43	-0.237771	0.178704	-1.33053	0.183344	0.429732
Zt05_unitig_000_0826	Zt05	OG_7065	NA	NA	NA	NA	A_B	22442.8	-0.112726	0.168088	-0.670641	0.50245	0.735456
Zt05_unitig_000_0827	Zt05	OG_7066	NA	NA	NA	NA	A_B	453.803	0.308729	0.255121	1.21013	0.226229	0.484715
Zt05_unitig_000_0828	Zt05	OG_7067	NA	NA	NA	NA	A_B	679.011	-0.0658406	0.24778	-0.265722	0.790453	0.912807
Zt05_unitig_000_0829	Zt05	OG_9106	NA	NA	NA	NA	A_B	2274.39	0.150105	0.152945	0.981431	0.32638	0.591297
Zt05_unitig_000_0830	Zt05	OG_7068	NA	NA	NA	NA	A_B	4739.68	0.128276	0.121781	1.05333	0.29219	0.556704
Zt05_unitig_000_0831	Zt05	OG_7069	NA	NA	NA	NA	A_B	1087.42	0.0306957	0.154208	0.199054	0.84222	0.938637
Zt05_unitig_000_0832	Zt05	OG_7070	NA	NA	NA	NA	A_B	1966.68	-0.177131	0.121621	-1.45642	0.145277	0.373731
Zt05_unitig_000_0833	Zt05	OG_11186	NA	NA	NA	NA	A_B	139.841	-0.289136	0.407397	-0.709716	0.477881	0.715112
Zt05_unitig_000_0834	Zt05	OG_7071	NA	NA	NA	NA	A_B	227.225	2.14661	0.297605	7.21297	5.47457e-13	3.96166e-11
Zt05_unitig_000_0835	Zt05	OG_12004	NA	NA	NA	NA	A_B	124.097	-1.05156	0.350233	-3.00245	0.00267816	0.0224271
Zt05_unitig_000_0836	Zt05	OG_10408	NA	NA	NA	NA	A_B	717.557	-2.32818	0.287218	-8.10597	5.23246e-16	5.62661e-14
Zt05_unitig_000_0837	Zt05	OG_10409	unitig_000.region001.gbk	NA	BGF1	NA	A_B	10.7343	-2.03085	1.06864	-1.9004	0.0573807	0.206643
Zt05_unitig_000_0838	Zt05	OG_8333	unitig_000.region001.gbk	NA	BGF1	NA	A_B	44.4328	-0.748764	0.502453	-1.49022	0.136167	0.359756
Zt05_unitig_000_0839	Zt05	OG_3175	unitig_000.region001.gbk	NA	BGF1	biosynthetic	A_B	37.2714	-1.54715	0.538896	-2.87097	0.00409215	0.0311886
Zt05_unitig_000_0840	Zt05	OG_3176	unitig_000.region001.gbk	NA	BGF1	NA	A_B	1247.45	0.0892521	0.189372	0.471307	0.637422	0.830786
Zt05_unitig_000_0841	Zt05	OG_3178	NA	NA	NA	NA	A_B	42.461	0.100434	0.712875	0.140886	0.88796	0.959511
Zt05_unitig_000_0842	Zt05	OG_5494	NA	NA	NA	NA	A_B	36.8974	2.71669	0.878191	3.09351	0.00197803	0.0175883
Zt05_unitig_000_0843	Zt05	OG_5109	NA	NA	NA	NA	A_B	2234.92	0.277677	0.117732	2.35854	0.0183469	0.0932416
Zt05_unitig_000_0844	Zt05	OG_5108	NA	NA	NA	NA	A_B	4575.38	0.0666308	0.132962	0.501128	0.616281	0.815987
Zt05_unitig_000_0845	Zt05	OG_5106	NA	NA	NA	NA	A_B	12309.2	-0.160487	0.119933	-1.33814	0.180852	0.426149
Zt05_unitig_000_0846	Zt05	OG_8519	NA	NA	NA	NA	A_B	81.7042	-0.00455625	0.348818	-0.013062	0.989578	0.996429
Zt05_unitig_000_0847	Zt05	OG_5105	NA	NA	NA	NA	A_B	1952.51	0.274696	0.14345	1.91492	0.0555021	0.202582
Zt05_unitig_000_0848	Zt05	OG_5103	NA	NA	NA	NA	A_B	6528.39	-0.198796	0.102228	-1.94464	0.0518186	0.193845
Zt05_unitig_000_0849	Zt05	OG_5577	NA	NA	NA	NA	A_B	549.71	0.281188	0.238311	1.17992	0.238033	0.499044
Zt05_unitig_000_0850	Zt05	OG_5102	NA	NA	NA	NA	A_B	1131.71	0.188115	0.14768	1.2738	0.202735	0.45663
Zt05_unitig_000_0851	Zt05	OG_5101	NA	NA	NA	NA	A_B	1198.76	0.115692	0.179648	0.643991	0.519581	0.748316
Zt05_unitig_000_0852	Zt05	OG_8518	NA	NA	NA	NA	A_B	258.709	1.0431	0.291614	3.577	0.000347556	0.00411842
Zt05_unitig_000_0853	Zt05	OG_8517	NA	NA	NA	NA	A_B	343.227	0.122796	0.208225	0.589728	0.555373	0.7755
Zt05_unitig_000_0854	Zt05	OG_5099	NA	NA	NA	NA	A_B	748.993	0.062387	0.162504	0.383912	0.701044	0.864824
Zt05_unitig_000_0855	Zt05	OG_5098	NA	NA	NA	NA	A_B	1075.77	-0.77069	0.321845	-2.3946	0.0166385	0.0872571
Zt05_unitig_000_0856	Zt05	OG_5097	NA	NA	NA	NA	A_B	1194.74	0.0272761	0.171491	0.159053	0.873627	0.95305
Zt05_unitig_000_0857	Zt05	OG_5096	NA	NA	NA	NA	A_B	11003.4	0.481231	0.148561	3.23928	0.00119832	0.011509
Zt05_unitig_000_0858	Zt05	OG_5095	NA	NA	NA	NA	A_B	127.197	4.74553	1.51066	3.14137	0.00168161	0.015397
Zt05_unitig_000_0859	Zt05	OG_10410	NA	NA	NA	NA	A_B	6207.27	-0.0326067	0.10435	-0.312474	0.75468	0.896392
Zt05_unitig_000_0860	Zt05	OG_5094	unitig_000.region002.gbk	NA	BGF2	NA	A_B	134.299	-0.739658	0.276009	-2.67984	0.00736583	0.0480562
Zt05_unitig_000_0861	Zt05	OG_5093	unitig_000.region002.gbk	NA	BGF2	NA	A_B	411.826	0.0227052	0.238028	0.0953891	0.924006	0.972813
Zt05_unitig_000_0862	Zt05	OG_5092	unitig_000.region002.gbk	NA	BGF2	NA	A_B	2587.46	0.0572998	0.184936	0.309836	0.756686	0.896752
Zt05_unitig_000_0863	Zt05	OG_5091	unitig_000.region002.gbk	NA	BGF2	NA	A_B	779.065	-0.0428487	0.180401	-0.237519	0.812254	0.924373
Zt05_unitig_000_0864	Zt05	OG_5090	unitig_000.region002.gbk	NA	BGF2	biosynthetic	A_B	3648.35	0.0817978	0.105811	0.773053	0.439491	0.686794
Zt05_unitig_000_0865	Zt05	OG_5088	unitig_000.region002.gbk	NA	BGF2	NA	A_B	154.357	0.294297	0.303727	0.96895	0.33257	0.597619
Zt05_unitig_000_0866	Zt05	OG_5087	unitig_000.region002.gbk	NA	BGF2	NA	A_B	4044.58	0.107738	0.15662	0.687899	0.491517	0.725888
Zt05_unitig_000_0867	Zt05	OG_5086	unitig_000.region002.gbk	NA	BGF2	NA	A_B	66.4625	-3.29374	0.900638	-3.65712	0.000255063	0.00317959
Zt05_unitig_000_0868	Zt05	OG_5085	unitig_000.region002.gbk	NA	BGF2	biosynthetic-additional	A_B	588.978	0.0156556	0.188404	0.083096	0.933775	0.9768
Zt05_unitig_000_0869	Zt05	OG_12005	unitig_000.region002.gbk	NA	BGF2	NA	A_B	27.001	-0.645976	0.61905	-1.0435	0.296719	0.561223
Zt05_unitig_000_0870	Zt05	OG_5084	NA	NA	NA	NA	A_B	7777.37	-0.214322	0.159134	-1.3468	0.178044	0.422363
Zt05_unitig_000_0871	Zt05	OG_5083	NA	NA	NA	NA	A_B	1867.92	-0.0591458	0.139527	-0.423902	0.671638	0.846828
Zt05_unitig_000_0872	Zt05	OG_4400	NA	NA	NA	NA	A_B	1283.2	0.0363237	0.120531	0.301363	0.763138	0.899697
Zt05_unitig_000_0873	Zt05	OG_4399	NA	NA	NA	NA	A_B	2376.1	0.327138	0.138441	2.36301	0.0181271	0.0924514
Zt05_unitig_000_0874	Zt05	OG_7176	NA	NA	NA	NA	A_B	230.039	-1.38108	0.424736	-3.25161	0.00114752	0.011086
Zt05_unitig_000_0875	Zt05	OG_4396	NA	NA	NA	NA	A_B	282.285	-0.282912	0.216967	-1.30394	0.192254	0.442505
Zt05_unitig_000_0876	Zt05	OG_4395	NA	NA	NA	NA	A_B	1114.45	0.204458	0.182946	1.11759	0.263743	0.527028
Zt05_unitig_000_0877	Zt05	OG_4394	NA	NA	NA	NA	A_B	387.23	0.382533	0.21605	1.77057	0.0766314	0.249356
Zt05_unitig_000_0878	Zt05	OG_3793	NA	NA	NA	NA	A_B	2544.47	0.00196822	0.11439	0.0172061	0.986272	0.995604
Zt05_unitig_000_0879	Zt05	OG_3794	NA	NA	NA	NA	A_B	30579.4	0.364116	0.131	2.77952	0.00544395	0.0386655
Zt05_unitig_000_0880	Zt05	OG_8236	NA	NA	NA	NA	A_B	450.076	0.750687	0.29268	2.56487	0.0103214	0.0619501
Zt05_unitig_000_0881	Zt05	OG_3795	NA	NA	NA	NA	A_B	1179.75	-0.0991002	0.151142	-0.655677	0.512032	0.742599
Zt05_unitig_000_0882	Zt05	OG_3796	NA	NA	NA	NA	A_B	798.342	-0.0122455	0.173226	-0.070691	0.943644	0.981519
Zt05_unitig_000_0883	Zt05	OG_3797	NA	NA	NA	NA	A_B	293.871	-0.368924	0.213122	-1.73105	0.0834431	0.262648
Zt05_unitig_000_0884	Zt05	OG_3798	NA	NA	NA	NA	A_B	2917.03	0.0396167	0.147911	0.267841	0.788821	0.912271
Zt05_unitig_000_0885	Zt05	OG_3799	NA	NA	NA	NA	A_B	601.761	0.113559	0.212906	0.533376	0.593774	0.800777
Zt05_unitig_000_0886	Zt05	OG_3801	NA	NA	NA	NA	A_B	1454.13	-0.55042	0.173722	-3.16839	0.00153283	0.0142003
Zt05_unitig_000_0887	Zt05	OG_3802	NA	NA	NA	NA	A_B	715.489	0.103605	0.231358	0.447811	0.654289	0.839108
Zt05_unitig_000_0888	Zt05	OG_3803	NA	NA	NA	NA	A_B	2029.42	0.0812299	0.120759	0.672663	0.501162	0.734662
Zt05_unitig_000_0889	Zt05	OG_3804	NA	NA	NA	NA	A_B	339.632	-0.404212	0.225646	-1.79135	0.0732368	0.241451
Zt05_unitig_000_0890	Zt05	OG_9910	NA	NA	NA	NA	A_B	2576.27	0.400816	0.137326	2.91872	0.00351473	0.0277751
Zt05_unitig_000_0891	Zt05	OG_8237	NA	NA	NA	NA	A_B	725.96	-0.152121	0.20647	-0.73677	0.461262	0.704607
Zt05_unitig_000_0892	Zt05	OG_11211	NA	NA	NA	NA	A_B	119.296	0.251465	0.389667	0.645333	0.518711	0.747719
Zt05_unitig_000_0893	Zt05	OG_3805	NA	NA	NA	NA	A_B	229.375	0.228354	0.26091	0.875223	0.381453	0.642137
Zt05_unitig_000_0894	Zt05	OG_3806	NA	NA	NA	NA	A_B	2608.53	-0.114068	0.195859	-0.582398	0.560299	0.778139
Zt05_unitig_000_0895	Zt05	OG_8238	NA	NA	NA	NA	A_B	569.193	0.392272	0.196664	1.99463	0.0460831	0.179679
Zt05_unitig_000_0896	Zt05	OG_3807	NA	NA	NA	NA	A_B	840.474	0.297212	0.180448	1.64707	0.0995434	0.295726
Zt05_unitig_000_0897	Zt05	OG_8239	NA	NA	NA	NA	A_B	1087.17	0.372663	0.219522	1.69761	0.0895809	0.273981
Zt05_unitig_000_0898	Zt05	OG_3808	NA	NA	NA	NA	A_B	15471	0.358979	0.1906	1.88342	0.0596438	0.211569
Zt05_unitig_000_0899	Zt05	OG_3809	NA	NA	NA	NA	A_B	3206.46	0.385998	0.263026	1.46753	0.142233	0.368948
Zt05_unitig_000_0900	Zt05	OG_3810	NA	NA	NA	NA	A_B	4557.15	0.23384	0.207541	1.12672	0.259862	0.522507
Zt05_unitig_000_0901	Zt05	OG_11215	NA	NA	NA	NA	A_B	274.759	0.513997	0.209984	2.44779	0.0143734	0.0788991
Zt05_unitig_000_0902	Zt05	OG_5110	NA	NA	NA	NA	A_B	3006.04	0.137496	0.120635	1.13977	0.254383	0.516316
Zt05_unitig_000_0903	Zt05	OG_5121	NA	NA	NA	NA	A_B	1393.39	-0.0816899	0.14262	-0.57278	0.566794	0.783555
Zt05_unitig_000_0904	Zt05	OG_5132	NA	NA	NA	NA	A_B	1409.34	0.0900985	0.157406	0.572394	0.567055	0.783728
Zt05_unitig_000_0905	Zt05	OG_5149	NA	NA	NA	NA	A_B	45066.1	-0.448924	0.133383	-3.36566	0.000763597	0.00794389
Zt05_unitig_000_0906	Zt05	OG_5158	NA	NA	NA	NA	A_B	18040	0.393851	0.129111	3.05048	0.00228475	0.019736
Zt05_unitig_000_0907	Zt05	OG_9902	NA	NA	NA	NA	A_B	1911.5	0.371354	0.148396	2.50246	0.0123333	0.070812
Zt05_unitig_000_0908	Zt05	OG_5169	NA	NA	NA	NA	A_B	1186.52	0.520077	0.158901	3.27296	0.00106428	0.0104202
Zt05_unitig_000_0909	Zt05	OG_5178	NA	NA	NA	NA	A_B	4321.65	0.169293	0.168912	1.00225	0.316221	0.580868
Zt05_unitig_000_0910	Zt05	OG_5020	NA	NA	NA	NA	A_B	2262.74	-0.0965304	0.141126	-0.684	0.493975	0.727744
Zt05_unitig_000_0911	Zt05	OG_5029	NA	NA	NA	NA	A_B	6989.02	0.148196	0.142598	1.03926	0.298686	0.563205
Zt05_unitig_000_0912	Zt05	OG_11595	NA	NA	NA	NA	A_B	27.7007	-0.324863	0.627269	-0.517901	0.604527	0.80732
Zt05_unitig_000_0913	Zt05	OG_5038	NA	NA	NA	NA	A_B	2321.62	0.0432174	0.135117	0.319852	0.749081	0.892505
Zt05_unitig_000_0914	Zt05	OG_11798	NA	NA	NA	NA	A_B	408.591	-0.00669294	0.223922	-0.0298896	0.976155	0.994126
Zt05_unitig_000_0915	Zt05	OG_5049	NA	NA	NA	NA	A_B	842.793	-0.207184	0.202293	-1.02418	0.305752	0.570545
Zt05_unitig_000_0916	Zt05	OG_5060	NA	NA	NA	NA	A_B	803.675	-0.0483069	0.184833	-0.261355	0.793819	0.914746
Zt05_unitig_000_0917	Zt05	OG_5070	NA	NA	NA	NA	A_B	128.216	-0.684866	0.307182	-2.22951	0.0257799	0.119222
Zt05_unitig_000_0918	Zt05	OG_8516	NA	NA	NA	NA	A_B	923.789	0.161851	0.206544	0.783615	0.433266	0.683835
Zt05_unitig_000_0919	Zt05	OG_5100	NA	NA	NA	NA	A_B	9919.71	0.051076	0.169511	0.301314	0.763175	0.899697
Zt05_unitig_000_0920	Zt05	OG_5107	NA	NA	NA	NA	A_B	4349.83	0.126526	0.117529	1.07655	0.281683	0.547105
Zt05_unitig_000_0921	Zt05	OG_5111	NA	NA	NA	NA	A_B	4610.6	-0.480761	0.135191	-3.55616	0.000376318	0.00439586
Zt05_unitig_000_0922	Zt05	OG_5112	NA	NA	NA	NA	A_B	2248.66	-0.356429	0.128355	-2.7769	0.00548793	0.0388819
Zt05_unitig_000_0923	Zt05	OG_5113	NA	NA	NA	NA	A_B	998.645	0.106756	0.161329	0.661729	0.508145	0.739997
Zt05_unitig_000_0924	Zt05	OG_5114	NA	NA	NA	NA	A_B	14308.2	-3.91365	0.398259	-9.8269	8.62338e-23	1.80401e-20
Zt05_unitig_000_0925	Zt05	OG_5115	NA	NA	NA	NA	A_B	1014.66	0.069831	0.18331	0.380945	0.703244	0.865403
Zt05_unitig_000_0926	Zt05	OG_5116	NA	NA	NA	NA	A_B	1768.74	-0.270651	0.15901	-1.7021	0.0887374	0.272343
Zt05_unitig_000_0927	Zt05	OG_5117	NA	NA	NA	NA	A_B	300.467	-0.0713061	0.234602	-0.303945	0.76117	0.899024
Zt05_unitig_000_0928	Zt05	OG_5118	NA	NA	NA	NA	A_B	677.619	-0.124393	0.20002	-0.621902	0.534006	0.75949
Zt05_unitig_000_0929	Zt05	OG_5119	NA	NA	NA	NA	A_B	539.278	0.0403689	0.163042	0.247599	0.804445	0.920531
Zt05_unitig_000_0930	Zt05	OG_5120	NA	NA	NA	NA	A_B	464.907	0.207305	0.206843	1.00223	0.316231	0.580868
Zt05_unitig_000_0931	Zt05	OG_5122	NA	NA	NA	NA	A_B	315.153	0.969845	0.482796	2.00881	0.0445573	0.175431
Zt05_unitig_000_0932	Zt05	OG_5123	NA	NA	NA	NA	A_B	2382.57	-0.234557	0.11799	-1.98794	0.0468188	0.181624
Zt05_unitig_000_0933	Zt05	OG_5124	NA	NA	NA	NA	A_B	273.437	0.0148324	0.231505	0.0640697	0.948915	0.984556
Zt05_unitig_000_0934	Zt05	OG_5125	NA	NA	NA	NA	A_B	2433.83	-0.123717	0.167901	-0.736844	0.461217	0.704607
Zt05_unitig_000_0935	Zt05	OG_5126	NA	NA	NA	NA	A_B	120.147	0.104961	0.357964	0.293217	0.769357	0.902183
Zt05_unitig_000_0936	Zt05	OG_5127	NA	NA	NA	NA	A_B	1039.25	0.0538667	0.175589	0.306777	0.759013	0.897999
Zt05_unitig_000_0937	Zt05	OG_5128	NA	NA	NA	NA	A_B	2375.71	0.207101	0.179675	1.15265	0.249056	0.510172
Zt05_unitig_000_0938	Zt05	OG_5138	NA	NA	NA	NA	A_B	245.949	-0.0957014	0.255084	-0.375177	0.707529	0.867622
Zt05_unitig_000_0939	Zt05	OG_5137	NA	NA	NA	NA	A_B	817.624	-0.0751988	0.215551	-0.348868	0.727188	0.880091
Zt05_unitig_000_0940	Zt05	OG_5136	NA	NA	NA	NA	A_B	11218.8	-0.100079	0.176846	-0.565913	0.571453	0.786688
Zt05_unitig_000_0941	Zt05	OG_5135	NA	NA	NA	NA	A_B	3206.44	0.0885724	0.32105	0.275884	0.782638	0.90938
Zt05_unitig_000_0942	Zt05	OG_5134	NA	NA	NA	NA	A_B	2647.22	0.0946239	0.113751	0.831851	0.405493	0.661131
Zt05_unitig_000_0943	Zt05	OG_5133	NA	NA	NA	NA	A_B	811.019	0.0627667	0.183866	0.341372	0.732824	0.883509
Zt05_unitig_000_0944	Zt05	OG_5131	NA	NA	NA	NA	A_B	1292.21	0.223669	0.180178	1.24137	0.214468	0.4708
Zt05_unitig_000_0945	Zt05	OG_5130	NA	NA	NA	NA	A_B	2140.22	0.0753396	0.154961	0.486184	0.626836	0.823444
Zt05_unitig_000_0946	Zt05	OG_5129	NA	NA	NA	NA	A_B	647.476	0.329553	0.225816	1.45939	0.144458	0.372091
Zt05_unitig_000_0947	Zt05	OG_5139	NA	NA	NA	NA	A_B	1153.2	0.548675	0.167452	3.27662	0.00105059	0.0103317
Zt05_unitig_000_0948	Zt05	OG_8520	NA	NA	NA	NA	A_B	1630.89	0.392472	0.141277	2.77804	0.00546887	0.0387911
Zt05_unitig_000_0949	Zt05	OG_5140	NA	NA	NA	NA	A_B	633.762	0.325493	0.182478	1.78374	0.0744666	0.244245
Zt05_unitig_000_0950	Zt05	OG_8521	NA	NA	NA	NA	A_B	1.27105	1.50378	3.08277	0.487802	0.62569	NA
Zt05_unitig_000_0951	Zt05	OG_5141	NA	NA	NA	NA	A_B	2780.16	0.0634789	0.127246	0.498866	0.617874	0.816499
Zt05_unitig_000_0952	Zt05	OG_5146	NA	NA	NA	NA	A_B	5264.87	0.618145	0.119258	5.18324	2.18068e-07	6.33608e-06
Zt05_unitig_000_0953	Zt05	OG_5147	NA	NA	NA	NA	A_B	4168.41	0.264824	0.158008	1.67602	0.0937339	0.282565
Zt05_unitig_000_0954	Zt05	OG_5145	NA	NA	NA	NA	A_B	1201.9	0.892529	0.236194	3.7788	0.000157589	0.00212569
Zt05_unitig_000_0955	Zt05	OG_5144	NA	NA	NA	NA	A_B	415.816	-0.0375093	0.199368	-0.188141	0.850766	0.942601
Zt05_unitig_000_0956	Zt05	OG_5143	NA	NA	NA	NA	A_B	1531.62	0.0916904	0.128012	0.716267	0.473827	0.712593
Zt05_unitig_000_0957	Zt05	OG_5142	NA	NA	NA	NA	A_B	3606.44	-0.282977	0.140925	-2.008	0.0446432	0.175657
Zt05_unitig_000_0958	Zt05	OG_8522	NA	NA	NA	NA	A_B	1946.18	0.316965	0.179087	1.7699	0.0767443	0.249546
Zt05_unitig_000_0959	Zt05	OG_8523	NA	NA	NA	NA	A_B	1164.54	0.25678	0.171809	1.49457	0.135027	0.358059
Zt05_unitig_000_0960	Zt05	OG_5148	NA	NA	NA	NA	A_B	375.658	0.434245	0.224975	1.93019	0.0535828	0.198367
Zt05_unitig_000_0961	Zt05	OG_5150	NA	NA	NA	NA	A_B	495.451	0.466336	0.229213	2.03451	0.0419004	0.167806
Zt05_unitig_000_0962	Zt05	OG_5151	NA	NA	NA	NA	A_B	40007	0.03557	0.10002	0.35563	0.722118	0.877308
Zt05_unitig_000_0963	Zt05	OG_5152	NA	NA	NA	NA	A_B	820.846	0.211578	0.15848	1.33505	0.181861	0.427729
Zt05_unitig_000_0964	Zt05	OG_8524	NA	NA	NA	NA	A_B	30.054	-0.0240452	0.643214	-0.0373829	0.97018	0.991728
Zt05_unitig_000_0965	Zt05	OG_8525	NA	NA	NA	NA	A_B	724.068	-0.239356	0.163615	-1.46292	0.143488	0.370422
Zt05_unitig_000_0966	Zt05	OG_5153	NA	NA	NA	NA	A_B	182.72	0.0847566	0.272674	0.310835	0.755926	0.896622
Zt05_unitig_000_0967	Zt05	OG_5154	NA	NA	NA	NA	A_B	475.626	-0.493621	0.19005	-2.59732	0.00939556	0.0576637
Zt05_unitig_000_0968	Zt05	OG_5155	NA	NA	NA	NA	A_B	3268.57	-0.707915	0.120487	-5.87542	4.2176e-09	1.68377e-07
Zt05_unitig_000_0969	Zt05	OG_5156	NA	NA	NA	NA	A_B	619.051	0.0721394	0.166702	0.432745	0.6652	0.84495
Zt05_unitig_000_0970	Zt05	OG_5157	NA	NA	NA	NA	A_B	2559.73	-0.0527668	0.135026	-0.390791	0.695952	0.862067
Zt05_unitig_000_0971	Zt05	OG_5159	NA	NA	NA	NA	A_B	2168.52	-0.155083	0.128457	-1.20728	0.227325	0.48581
Zt05_unitig_000_0972	Zt05	OG_8526	NA	NA	NA	NA	A_B	4553.83	0.0318329	0.246256	0.129268	0.897146	0.962746
Zt05_unitig_000_0973	Zt05	OG_5160	NA	NA	NA	NA	A_B	830.833	0.195968	0.169748	1.15446	0.24831	0.509902
Zt05_unitig_000_0974	Zt05	OG_5161	NA	NA	NA	NA	A_B	2584.98	0.202121	0.17862	1.13157	0.257815	0.519786
Zt05_unitig_000_0975	Zt05	OG_5163	NA	NA	NA	NA	A_B	2711.01	0.00300772	0.136683	0.0220051	0.982444	0.995155
Zt05_unitig_000_0976	Zt05	OG_5164	NA	NA	NA	NA	A_B	2650.02	-0.0318837	0.190671	-0.167219	0.867198	0.95046
Zt05_unitig_000_0977	Zt05	OG_5165	NA	NA	NA	NA	A_B	2748.61	0.0673739	0.121084	0.556421	0.577923	0.791052
Zt05_unitig_000_0978	Zt05	OG_5166	NA	NA	NA	NA	A_B	768.524	-0.946731	0.259743	-3.64487	0.000267525	0.00329919
Zt05_unitig_000_0979	Zt05	OG_5167	NA	NA	NA	NA	A_B	6233.79	-0.111002	0.108607	-1.02206	0.306754	0.571389
Zt05_unitig_000_0980	Zt05	OG_5168	NA	NA	NA	NA	A_B	4421.89	-0.0449439	0.126161	-0.356241	0.72166	0.876998
Zt05_unitig_000_0981	Zt05	OG_5170	NA	NA	NA	NA	A_B	377.65	0.0572217	0.325296	0.175907	0.860367	0.947173
Zt05_unitig_000_0982	Zt05	OG_5171	NA	NA	NA	NA	A_B	356.262	-0.164826	0.212393	-0.776043	0.437723	0.686298
Zt05_unitig_000_0983	Zt05	OG_5172	NA	NA	NA	NA	A_B	1848.95	-0.0176068	0.143852	-0.122395	0.902586	0.965606
Zt05_unitig_000_0984	Zt05	OG_5173	NA	NA	NA	NA	A_B	544.007	1.05111	0.198617	5.29214	1.20892e-07	3.70928e-06
Zt05_unitig_000_0985	Zt05	OG_5174	NA	NA	NA	NA	A_B	192.102	-0.370728	0.256004	-1.44814	0.147579	0.376339
Zt05_unitig_000_0986	Zt05	OG_5175	NA	NA	NA	NA	A_B	2568.7	-0.177709	0.13595	-1.30717	0.191156	0.441598
Zt05_unitig_000_0987	Zt05	OG_5176	NA	NA	NA	NA	A_B	1839.99	-0.125229	0.135254	-0.925881	0.354508	0.619208
Zt05_unitig_000_0988	Zt05	OG_5177	NA	NA	NA	NA	A_B	3246.4	0.076423	0.125756	0.607708	0.543381	0.766664
Zt05_unitig_000_0989	Zt05	OG_5179	NA	NA	NA	NA	A_B	11124.5	-0.0811087	0.166902	-0.485967	0.62699	0.823494
Zt05_unitig_000_0990	Zt05	OG_5180	NA	NA	NA	NA	A_B	1691.07	-0.045747	0.137851	-0.331859	0.739996	0.888229
Zt05_unitig_000_0991	Zt05	OG_5181	NA	NA	NA	NA	A_B	1749.43	0.607633	0.228539	2.65878	0.00784249	0.0503267
Zt05_unitig_000_0992	Zt05	OG_5182	NA	NA	NA	NA	A_B	2787.94	0.149242	0.212358	0.702786	0.482189	0.717983
Zt05_unitig_000_0993	Zt05	OG_5183	NA	NA	NA	NA	A_B	3404.22	-0.230552	0.163994	-1.40586	0.159767	0.394938
Zt05_unitig_000_0994	Zt05	OG_5184	NA	NA	NA	NA	A_B	886.061	0.297101	0.209382	1.41894	0.155915	0.389991
Zt05_unitig_000_0995	Zt05	OG_5185	NA	NA	NA	NA	A_B	2615.4	0.11761	0.130476	0.901392	0.36738	0.629926
Zt05_unitig_000_0996	Zt05	OG_5186	NA	NA	NA	NA	A_B	2884.04	-0.0386596	0.1228	-0.314816	0.752901	0.89511
Zt05_unitig_000_0997	Zt05	OG_5021	NA	NA	NA	NA	A_B	632.704	-0.111453	0.204704	-0.544459	0.586125	0.796057
Zt05_unitig_000_0998	Zt05	OG_8509	NA	NA	NA	NA	A_B	494.808	-0.432473	0.227384	-1.90195	0.0571775	0.206125
Zt05_unitig_000_0999	Zt05	OG_5022	NA	NA	NA	NA	A_B	2791.01	0.232738	0.108363	2.14777	0.031732	0.138409
Zt05_unitig_000_1000	Zt05	OG_5023	NA	NA	NA	NA	A_B	1937.55	0.0504678	0.130666	0.386235	0.699323	0.86409
Zt05_unitig_000_1001	Zt05	OG_5024	NA	NA	NA	NA	A_B	1308.13	-0.205639	0.134223	-1.53207	0.125505	0.341306
Zt05_unitig_000_1002	Zt05	OG_5025	NA	NA	NA	NA	A_B	595.88	0.442471	0.232049	1.9068	0.0565459	0.204967
Zt05_unitig_000_1003	Zt05	OG_8510	NA	NA	NA	NA	A_B	2693.66	0.261696	0.135184	1.93585	0.052886	0.1968
Zt05_unitig_000_1004	Zt05	OG_5026	NA	NA	NA	NA	A_B	4788.67	0.186115	0.113671	1.63731	0.101565	0.29935
Zt05_unitig_000_1005	Zt05	OG_5027	NA	NA	NA	NA	A_B	2574.82	0.231494	0.203318	1.13858	0.254879	0.516674
Zt05_unitig_000_1006	Zt05	OG_5028	NA	NA	NA	NA	A_B	2344.57	0.348963	0.183075	1.90612	0.0566346	0.204968
Zt05_unitig_000_1007	Zt05	OG_5030	NA	NA	NA	NA	A_B	3305.59	-0.502441	0.145483	-3.45359	0.000553168	0.0060559
Zt05_unitig_000_1008	Zt05	OG_5031	NA	NA	NA	NA	A_B	7542.14	0.275977	0.170409	1.61949	0.105341	0.305577
Zt05_unitig_000_1009	Zt05	OG_5032	NA	NA	NA	NA	A_B	1448.3	-0.0588339	0.1373	-0.428505	0.668283	0.8457
Zt05_unitig_000_1010	Zt05	OG_5033	NA	NA	NA	NA	A_B	1005.74	-0.0668657	0.146424	-0.456658	0.647917	0.836553
Zt05_unitig_000_1011	Zt05	OG_5034	NA	NA	NA	NA	A_B	675.801	0.865483	0.297953	2.90477	0.00367527	0.0287085
Zt05_unitig_000_1012	Zt05	OG_5035	NA	NA	NA	NA	A_B	110.342	-0.813434	0.401013	-2.02845	0.0425145	0.169733
Zt05_unitig_000_1013	Zt05	OG_5036	NA	NA	NA	NA	A_B	2473.94	-0.265176	0.194101	-1.36618	0.171882	0.413308
Zt05_unitig_000_1014	Zt05	OG_5037	NA	NA	NA	NA	A_B	9832.75	0.207503	0.164075	1.26469	0.205984	0.460116
Zt05_unitig_000_1015	Zt05	OG_8511	NA	NA	NA	NA	A_B	1.96214	-2.35399	2.62066	-0.898246	0.369054	NA
Zt05_unitig_000_1016	Zt05	OG_8512	NA	NA	NA	NA	A_B	2189	-0.828377	0.339153	-2.44249	0.0145865	0.0796166
Zt05_unitig_000_1017	Zt05	OG_5039	NA	NA	NA	NA	A_B	1292.88	-0.117352	0.141552	-0.829041	0.407081	0.663133
Zt05_unitig_000_1018	Zt05	OG_5040	NA	NA	NA	NA	A_B	2151.38	-0.349664	0.135645	-2.57778	0.00994359	0.0601846
Zt05_unitig_000_1019	Zt05	OG_5041	NA	NA	NA	NA	A_B	463.851	-0.143668	0.205979	-0.697487	0.485498	0.720792
Zt05_unitig_000_1020	Zt05	OG_5042	NA	NA	NA	NA	A_B	286.452	0.0669475	0.243918	0.274468	0.783725	0.909627
Zt05_unitig_000_1021	Zt05	OG_5043	NA	NA	NA	NA	A_B	73.9981	0.388127	0.421465	0.9209	0.357103	0.621815
Zt05_unitig_000_1022	Zt05	OG_5044	NA	NA	NA	NA	A_B	503.66	0.406835	0.189207	2.15021	0.0315383	0.137715
Zt05_unitig_000_1023	Zt05	OG_5045	NA	NA	NA	NA	A_B	1250.13	-0.330188	0.163764	-2.01625	0.0437741	0.173021
Zt05_unitig_000_1024	Zt05	OG_5046	NA	NA	NA	NA	A_B	4179.24	0.238738	0.130579	1.8283	0.0675052	0.229674
Zt05_unitig_000_1025	Zt05	OG_9900	NA	NA	NA	NA	A_B	592.201	0.95832	0.257212	3.7258	0.000194693	0.00253963
Zt05_unitig_000_1026	Zt05	OG_5048	NA	NA	NA	NA	A_B	6997.29	0.297391	0.349213	0.851604	0.394434	0.65321
Zt05_unitig_000_1027	Zt05	OG_5050	NA	NA	NA	NA	A_B	2058.77	0.0545052	0.144063	0.378342	0.705177	0.866577
Zt05_unitig_000_1028	Zt05	OG_5051	NA	NA	NA	NA	A_B	1585.75	0.143244	0.185552	0.771992	0.440119	0.687255
Zt05_unitig_000_1029	Zt05	OG_5052	NA	NA	NA	NA	A_B	2343.81	-0.0369655	0.137362	-0.26911	0.787845	0.91209
Zt05_unitig_000_1030	Zt05	OG_5053	NA	NA	NA	NA	A_B	685.766	0.377497	0.200529	1.88251	0.0597668	0.211854
Zt05_unitig_000_1031	Zt05	OG_5054	NA	NA	NA	NA	A_B	810.547	-0.155366	0.169888	-0.914519	0.360444	0.624307
Zt05_unitig_000_1032	Zt05	OG_5055	NA	NA	NA	NA	A_B	534.1	-0.00116396	0.207969	-0.00559678	0.995534	0.999171
Zt05_unitig_000_1033	Zt05	OG_5056	NA	NA	NA	NA	A_B	2327.2	-0.0490134	0.153144	-0.320048	0.748932	0.89242
Zt05_unitig_000_1034	Zt05	OG_5057	NA	NA	NA	NA	A_B	595.947	-0.304807	0.187586	-1.62489	0.104186	0.303868
Zt05_unitig_000_1035	Zt05	OG_5058	NA	NA	NA	NA	A_B	864.721	0.00788988	0.235079	0.0335626	0.973226	0.992742
Zt05_unitig_000_1036	Zt05	OG_5059	NA	NA	NA	NA	A_B	606.646	-0.767283	0.295419	-2.59727	0.00939679	0.0576637
Zt05_unitig_000_1037	Zt05	OG_5061	NA	NA	NA	NA	A_B	736.685	0.253919	0.176741	1.43667	0.150811	0.382126
Zt05_unitig_000_1038	Zt05	OG_5062	NA	NA	NA	NA	A_B	604.509	-0.836115	0.215297	-3.88354	0.000102947	0.00148808
Zt05_unitig_000_1039	Zt05	OG_8513	NA	NA	NA	NA	A_B	542.776	-0.531307	0.220459	-2.41	0.0159523	0.0847012
Zt05_unitig_000_1040	Zt05	OG_12231	NA	NA	NA	NA	A_B	589.938	0.256168	0.217974	1.17522	0.239906	0.50112
Zt05_unitig_000_1041	Zt05	OG_5063	NA	NA	NA	NA	A_B	6473.01	0.330698	0.233626	1.4155	0.156921	0.391655
Zt05_unitig_000_1042	Zt05	OG_5064	NA	NA	NA	NA	A_B	2013.01	0.114095	0.150944	0.755878	0.449723	0.694845
Zt05_unitig_000_1043	Zt05	OG_5065	NA	NA	NA	NA	A_B	10722	-0.0646441	0.170832	-0.378408	0.705128	0.866577
Zt05_unitig_000_1044	Zt05	OG_5066	NA	NA	NA	NA	A_B	3974.41	0.238947	0.113638	2.10269	0.0354925	0.14871
Zt05_unitig_000_1045	Zt05	OG_9901	NA	NA	NA	NA	A_B	25.8532	-2.76875	1.70043	-1.62826	0.103469	0.302776
Zt05_unitig_000_1046	Zt05	OG_5067	NA	NA	NA	NA	A_B	470.459	-0.137467	0.221871	-0.619581	0.535534	0.760695
Zt05_unitig_000_1047	Zt05	OG_5068	NA	NA	NA	NA	A_B	637.01	0.241919	0.175583	1.3778	0.168264	0.408535
Zt05_unitig_000_1048	Zt05	OG_5069	NA	NA	NA	NA	A_B	681.967	0.185302	0.226797	0.817039	0.413906	0.668971
Zt05_unitig_000_1049	Zt05	OG_5071	NA	NA	NA	NA	A_B	2048.84	-0.126524	0.163691	-0.772941	0.439558	0.686794
Zt05_unitig_000_1050	Zt05	OG_5072	NA	NA	NA	NA	A_B	457.629	-0.14238	0.203329	-0.700246	0.483774	0.71916
Zt05_unitig_000_1051	Zt05	OG_5073	NA	NA	NA	NA	A_B	8059.19	0.433703	0.148992	2.91092	0.00360363	0.028322
Zt05_unitig_000_1052	Zt05	OG_5074	NA	NA	NA	NA	A_B	911.515	0.255872	0.176112	1.45289	0.146254	0.374788
Zt05_unitig_000_1053	Zt05	OG_5075	NA	NA	NA	NA	A_B	1888.46	-0.0153673	0.139375	-0.110259	0.912204	0.968606
Zt05_unitig_000_1054	Zt05	OG_5076	NA	NA	NA	NA	A_B	1459.34	-0.438861	0.138094	-3.17798	0.00148302	0.0138167
Zt05_unitig_000_1055	Zt05	OG_5077	NA	NA	NA	NA	A_B	1753.8	0.130601	0.120718	1.08187	0.27931	0.544699
Zt05_unitig_000_1056	Zt05	OG_8514	NA	NA	NA	NA	A_B	586.696	-0.0610772	0.171279	-0.356594	0.721396	0.876859
Zt05_unitig_000_1057	Zt05	OG_8515	NA	NA	NA	NA	A_B	666.7	-0.939874	0.161645	-5.81444	6.08376e-09	2.34113e-07
Zt05_unitig_000_1058	Zt05	OG_5078	NA	NA	NA	NA	A_B	2419.8	0.377758	0.1604	2.35509	0.0185181	0.0939043
Zt05_unitig_000_1059	Zt05	OG_11202	NA	NA	NA	NA	A_B	40.3869	0.243142	0.484434	0.50191	0.615731	0.815634
Zt05_unitig_000_1060	Zt05	OG_5079	NA	NA	NA	NA	A_B	5122.09	0.125293	0.136836	0.915645	0.359853	0.623837
Zt05_unitig_000_1061	Zt05	OG_10755	NA	NA	NA	NA	A_B	221.55	-0.163741	0.278837	-0.587227	0.557051	0.776336
Zt05_unitig_000_1062	Zt05	OG_5080	NA	NA	NA	NA	A_B	1324.39	0.0461555	0.136418	0.338339	0.735108	0.884559
Zt05_unitig_000_1063	Zt05	OG_5081	NA	NA	NA	NA	A_B	5453.04	-0.0530582	0.140934	-0.376476	0.706563	0.867019
Zt05_unitig_000_1064	Zt05	OG_5082	NA	NA	NA	NA	A_B	415.211	-0.598829	0.207767	-2.88222	0.00394881	0.030371
Zt05_unitig_000_1065	Zt05	OG_4401	NA	NA	NA	NA	A_B	59.553	-0.216831	0.432213	-0.501675	0.615896	0.81571
Zt05_unitig_000_1066	Zt05	OG_4402	NA	NA	NA	NA	A_B	2279.08	-0.599841	0.283049	-2.11922	0.0340723	0.144984
Zt05_unitig_000_1067	Zt05	OG_4403	NA	NA	NA	NA	A_B	263.916	-0.162615	0.220678	-0.736888	0.461191	0.704607
Zt05_unitig_000_1068	Zt05	OG_4404	NA	NA	NA	NA	A_B	6851.36	0.0462957	0.163048	0.28394	0.776457	0.906812
Zt05_unitig_000_1069	Zt05	OG_4405	NA	NA	NA	NA	A_B	2972.61	0.0499424	0.137639	0.362852	0.716716	0.874407
Zt05_unitig_000_1070	Zt05	OG_4406	NA	NA	NA	NA	A_B	368.442	-0.326463	0.222605	-1.46656	0.142497	0.369357
Zt05_unitig_000_1071	Zt05	OG_4408	NA	NA	NA	NA	A_B	424.414	2.05857	0.253786	8.11144	5.0025e-16	5.48179e-14
Zt05_unitig_000_1072	Zt05	OG_8361	NA	NA	NA	NA	A_B	527.433	-0.29547	0.188803	-1.56497	0.11759	0.32784
Zt05_unitig_000_1073	Zt05	OG_4409	NA	NA	NA	NA	A_B	758.866	-0.317551	0.164962	-1.92499	0.0542304	0.19988
Zt05_unitig_000_1074	Zt05	OG_4410	NA	NA	NA	NA	A_B	42.301	-1.14269	0.569097	-2.00789	0.0446547	0.175657
Zt05_unitig_000_1075	Zt05	OG_8362	NA	NA	NA	NA	A_B	3983.92	-0.280897	0.242445	-1.1586	0.24662	0.508441
Zt05_unitig_000_1076	Zt05	OG_4411	NA	NA	NA	NA	A_B	4512.62	0.0484007	0.103233	0.46885	0.639177	0.831951
Zt05_unitig_000_1077	Zt05	OG_4412	NA	NA	NA	NA	A_B	5318.75	0.0495128	0.117882	0.420021	0.67447	0.848459
Zt05_unitig_000_1078	Zt05	OG_8363	NA	NA	NA	NA	A_B	81.1207	0.230056	0.494023	0.465678	0.641446	0.833278
Zt05_unitig_000_1079	Zt05	OG_4413	NA	NA	NA	NA	A_B	815.084	-0.167835	0.192406	-0.872293	0.383048	0.642975
Zt05_unitig_000_1080	Zt05	OG_4414	NA	NA	NA	NA	A_B	467.316	0.234451	0.221511	1.05842	0.289865	0.554756
Zt05_unitig_000_1081	Zt05	OG_4416	NA	NA	NA	NA	A_B	322.049	0.0392108	0.230355	0.170219	0.864838	0.949687
Zt05_unitig_000_1082	Zt05	OG_4417	NA	NA	NA	NA	A_B	966.669	-0.0443339	0.158112	-0.280395	0.779174	0.908323
Zt05_unitig_000_1083	Zt05	OG_4418	NA	NA	NA	NA	A_B	2149.27	-0.181074	0.157566	-1.1492	0.250475	0.511804
Zt05_unitig_000_1084	Zt05	OG_4419	NA	NA	NA	NA	A_B	7133.32	-0.129343	0.109952	-1.17636	0.239453	0.500772
Zt05_unitig_000_1085	Zt05	OG_4420	NA	NA	NA	NA	A_B	3.83618	-0.0991294	1.55267	-0.0638443	0.949094	0.984556
Zt05_unitig_000_1086	Zt05	OG_4421	NA	NA	NA	NA	A_B	5688.23	0.241112	0.251692	0.957963	0.338081	0.602712
Zt05_unitig_000_1087	Zt05	OG_4422	NA	NA	NA	NA	A_B	2025.07	-0.173813	0.206057	-0.843521	0.398937	0.656114
Zt05_unitig_000_1088	Zt05	OG_3676	NA	NA	NA	NA	A_B	3661.31	-0.228728	0.110336	-2.07302	0.0381709	0.156992
Zt05_unitig_000_1089	Zt05	OG_3766	NA	NA	NA	NA	A_B	1226.26	0.113793	0.126739	0.897858	0.369261	0.631404
Zt05_unitig_000_1090	Zt05	OG_3814	NA	NA	NA	NA	A_B	6041.7	-0.092896	0.153413	-0.605527	0.544829	0.767917
Zt05_unitig_000_1091	Zt05	OG_3822	NA	NA	NA	NA	A_B	1228.06	0.238736	0.127716	1.86928	0.0615842	0.216033
Zt05_unitig_000_1092	Zt05	OG_3829	NA	NA	NA	NA	A_B	9931.84	0.193991	0.106025	1.82967	0.0672992	0.229435
Zt05_unitig_000_1093	Zt05	OG_3837	NA	NA	NA	NA	A_B	578.554	0.105989	0.221646	0.478193	0.632513	0.82757
Zt05_unitig_000_1094	Zt05	OG_3843	NA	NA	NA	NA	A_B	4203.31	0.600152	0.171931	3.49066	0.000481826	0.00538609
Zt05_unitig_000_1095	Zt05	OG_3851	NA	NA	NA	NA	A_B	926.562	1.04138	0.214194	4.86186	1.16291e-06	2.82287e-05
Zt05_unitig_000_1096	Zt05	OG_3860	NA	NA	NA	NA	A_B	166.477	-0.0933147	0.33476	-0.278751	0.780436	0.90874
Zt05_unitig_000_1097	Zt05	OG_8217	NA	NA	NA	NA	A_B	1.9914	0.232299	2.20677	0.105266	0.916164	0.970136
Zt05_unitig_000_1098	Zt05	OG_3687	NA	NA	NA	NA	A_B	1081.08	0.0948565	0.192189	0.493557	0.621619	0.819096
Zt05_unitig_000_1099	Zt05	OG_3698	NA	NA	NA	NA	A_B	895.14	-0.00939699	0.149291	-0.062944	0.949811	0.984556
Zt05_unitig_000_1100	Zt05	OG_3707	NA	NA	NA	NA	A_B	630.89	0.4749	0.168139	2.82445	0.00473616	0.0346656
Zt05_unitig_000_1101	Zt05	OG_3717	NA	NA	NA	NA	A_B	555.229	-0.0081175	0.177409	-0.0457558	0.963505	0.989766
Zt05_unitig_000_1102	Zt05	OG_3727	NA	NA	NA	NA	A_B	6693.18	-0.115063	0.102907	-1.11813	0.263511	0.52693
Zt05_unitig_000_1103	Zt05	OG_3735	NA	NA	NA	NA	A_B	523.759	0.411121	0.183709	2.2379	0.0252278	0.117633
Zt05_unitig_000_1104	Zt05	OG_3745	NA	NA	NA	NA	A_B	1095.58	0.327159	0.16164	2.024	0.0429706	0.170784
Zt05_unitig_000_1105	Zt05	OG_3750	NA	NA	NA	NA	A_B	1428.41	1.00797	0.169436	5.94896	2.69846e-09	1.11285e-07
Zt05_unitig_000_1106	Zt05	OG_9903	NA	NA	NA	NA	A_B	36426	0.303054	0.20435	1.48301	0.138071	0.362736
Zt05_unitig_000_1107	Zt05	OG_3767	NA	NA	NA	NA	A_B	1291.13	0.069507	0.173119	0.401498	0.688053	0.857792
Zt05_unitig_000_1108	Zt05	OG_3780	NA	NA	NA	NA	A_B	923.168	0.372001	0.187937	1.97939	0.0477721	0.183589
Zt05_unitig_000_1109	Zt05	OG_3791	NA	NA	NA	NA	A_B	748.606	-0.330466	0.214874	-1.53795	0.12406	0.338816
Zt05_unitig_000_1110	Zt05	OG_3800	NA	NA	NA	NA	A_B	1104.28	-0.102708	0.145727	-0.704798	0.480936	0.717056
Zt05_unitig_000_1111	Zt05	OG_3811	NA	NA	NA	NA	A_B	475.307	-0.118415	0.197314	-0.600134	0.548417	0.770357
Zt05_unitig_000_1112	Zt05	OG_8240	NA	NA	NA	NA	A_B	108.577	0.685912	0.434839	1.57739	0.114706	0.322967
Zt05_unitig_000_1113	Zt05	OG_3812	NA	NA	NA	NA	A_B	2403.47	-0.0531905	0.153092	-0.347442	0.728259	0.880554
Zt05_unitig_000_1114	Zt05	OG_3813	NA	NA	NA	NA	A_B	1620.84	-0.793861	0.208191	-3.81314	0.000137213	0.00188622
Zt05_unitig_000_1115	Zt05	OG_3815	NA	NA	NA	NA	A_B	1485.45	0.195336	0.125647	1.55465	0.120029	0.331587
Zt05_unitig_000_1116	Zt05	OG_3816	NA	NA	NA	NA	A_B	4928.22	0.121603	0.128935	0.943137	0.345611	0.610564
Zt05_unitig_000_1117	Zt05	OG_3817	NA	NA	NA	NA	A_B	1076.1	-0.22862	0.133084	-1.71786	0.0858215	0.266721
Zt05_unitig_000_1118	Zt05	OG_3818	NA	NA	NA	NA	A_B	1140.28	-0.0486792	0.14466	-0.336508	0.736488	0.885774
Zt05_unitig_000_1119	Zt05	OG_8241	NA	NA	NA	NA	A_B	9161.53	0.619111	0.176693	3.50388	0.000458534	0.00516737
Zt05_unitig_000_1120	Zt05	OG_3819	NA	NA	NA	NA	A_B	1605.12	0.209342	0.182326	1.14818	0.250896	0.512209
Zt05_unitig_000_1121	Zt05	OG_3820	NA	NA	NA	NA	A_B	1764.9	-0.311627	0.158627	-1.96453	0.0494683	0.188596
Zt05_unitig_000_1122	Zt05	OG_9904	NA	NA	NA	NA	A_B	218.614	-0.230379	0.320794	-0.718151	0.472664	0.711932
Zt05_unitig_000_1123	Zt05	OG_3821	NA	NA	NA	NA	A_B	1759.94	-0.298328	0.206586	-1.44409	0.148715	0.37823
Zt05_unitig_000_1124	Zt05	OG_8242	NA	NA	NA	NA	A_B	39.0214	0.0524435	0.576572	0.0909574	0.927526	0.974382
Zt05_unitig_000_1125	Zt05	OG_3823	NA	NA	NA	NA	A_B	408.777	0.132949	0.188755	0.704348	0.481216	0.717118
Zt05_unitig_000_1126	Zt05	OG_8243	NA	NA	NA	NA	A_B	225.119	0.160924	0.26349	0.61074	0.541372	0.765519
Zt05_unitig_000_1127	Zt05	OG_3824	NA	NA	NA	NA	A_B	0.765162	0	3.56287	0	1	NA
Zt05_unitig_000_1128	Zt05	OG_8244	NA	NA	NA	NA	A_B	307.91	-0.373739	0.234262	-1.59539	0.110625	0.31608
Zt05_unitig_000_1129	Zt05	OG_9905	NA	NA	NA	NA	A_B	2805.35	1.1321	0.273864	4.13381	3.56794e-05	0.000588992
Zt05_unitig_000_1130	Zt05	OG_3831	NA	NA	NA	NA	A_B	3066.39	0.0305545	0.18157	0.168279	0.866363	0.950003
Zt05_unitig_000_1131	Zt05	OG_3832	NA	NA	NA	NA	A_B	4610.99	0.733166	0.20608	3.55768	0.000374142	0.00437487
Zt05_unitig_000_1132	Zt05	OG_3826	NA	NA	NA	NA	A_B	5338.26	0.466253	0.237804	1.96066	0.0499186	0.189288
Zt05_unitig_000_1133	Zt05	OG_3827	NA	NA	NA	NA	A_B	2484.53	0.170864	0.13794	1.23869	0.215461	0.472119
Zt05_unitig_000_1134	Zt05	OG_3828	NA	NA	NA	NA	A_B	210.955	-1.1249	0.282485	-3.98214	6.82983e-05	0.00102859
Zt05_unitig_000_1135	Zt05	OG_3825	NA	NA	NA	NA	A_B	1133.87	0.131089	0.16549	0.792128	0.428286	0.680171
Zt05_unitig_000_1136	Zt05	OG_8245	NA	NA	NA	NA	A_B	1651.06	0.0567386	0.142272	0.398805	0.690037	0.85926
Zt05_unitig_000_1137	Zt05	OG_3833	NA	NA	NA	NA	A_B	2031.07	-0.00567461	0.162643	-0.03489	0.972167	0.992349
Zt05_unitig_000_1138	Zt05	OG_3834	NA	NA	NA	NA	A_B	1070.41	-0.0842791	0.223046	-0.377855	0.705538	0.866929
Zt05_unitig_000_1139	Zt05	OG_3835	NA	NA	NA	NA	A_B	686.119	-0.126121	0.182453	-0.691254	0.489406	0.723792
Zt05_unitig_000_1140	Zt05	OG_8246	NA	NA	NA	NA	A_B	60.6141	0.11785	0.617486	0.190855	0.848639	0.941291
Zt05_unitig_000_1141	Zt05	OG_3836	NA	NA	NA	NA	A_B	902.756	0.116363	0.300941	0.386665	0.699004	0.86406
Zt05_unitig_000_1142	Zt05	OG_12006	NA	NA	NA	NA	A_B	614.755	-0.173076	0.213077	-0.812273	0.416635	0.670931
Zt05_unitig_000_1143	Zt05	OG_8247	NA	NA	NA	NA	A_B	141.411	-0.262577	0.339636	-0.773113	0.439456	0.686794
Zt05_unitig_000_1144	Zt05	OG_3838	NA	NA	NA	NA	A_B	28040.6	-1.09795	0.12899	-8.51192	1.71076e-17	2.18712e-15
Zt05_unitig_000_1145	Zt05	OG_8248	NA	NA	NA	NA	A_B	31.1417	-1.50606	0.69983	-2.15203	0.0313947	0.137297
Zt05_unitig_000_1146	Zt05	OG_8249	NA	NA	NA	NA	A_B	719.406	-0.0664319	0.255239	-0.260274	0.794653	0.914981
Zt05_unitig_000_1147	Zt05	OG_8250	NA	NA	NA	NA	A_B	6.20509	-1.03573	1.29333	-0.800822	0.423234	0.676232
Zt05_unitig_000_1148	Zt05	OG_3839	NA	NA	NA	NA	A_B	368.618	-2.94942	0.383104	-7.69873	1.37422e-14	1.22572e-12
Zt05_unitig_000_1149	Zt05	OG_3840	NA	NA	NA	NA	A_B	0.855958	-2.3596	4.25408	-0.554668	0.579122	NA
Zt05_unitig_000_1150	Zt05	OG_3841	NA	NA	NA	NA	A_B	413.013	0.633225	0.23733	2.66812	0.0076277	0.0491953
Zt05_unitig_000_1151	Zt05	OG_9907	NA	NA	NA	NA	A_B	987.83	0.547891	0.162678	3.36795	0.000757301	0.00789267
Zt05_unitig_000_1152	Zt05	OG_3842	NA	NA	NA	NA	A_B	855.677	-0.167865	0.170351	-0.985407	0.324424	0.58989
Zt05_unitig_000_1153	Zt05	OG_12323	NA	NA	NA	NA	A_B	223.089	-0.443075	0.23272	-1.9039	0.0569236	0.205625
Zt05_unitig_000_1154	Zt05	OG_11203	NA	NA	NA	NA	A_B	0.512235	-0.764633	4.09308	-0.186811	0.851809	NA
Zt05_unitig_000_1155	Zt05	OG_3844	NA	NA	NA	NA	A_B	893.823	-0.972732	0.489101	-1.98882	0.0467214	0.18143
Zt05_unitig_000_1156	Zt05	OG_3845	NA	NA	NA	NA	A_B	584.495	0.166583	0.151773	1.09759	0.272385	0.537391
Zt05_unitig_000_1157	Zt05	OG_3846	NA	NA	NA	NA	A_B	216.813	-1.09226	0.329926	-3.31063	0.000930855	0.00928112
Zt05_unitig_000_1158	Zt05	OG_8251	NA	NA	NA	NA	A_B	243.722	0.875721	0.386556	2.26544	0.0234854	0.111295
Zt05_unitig_000_1159	Zt05	OG_3847	NA	NA	NA	NA	A_B	3701.77	0.187462	0.165551	1.13235	0.257487	0.519489
Zt05_unitig_000_1160	Zt05	OG_9908	NA	NA	NA	NA	A_B	226.002	-0.579984	0.320041	-1.81222	0.0699526	0.234726
Zt05_unitig_000_1161	Zt05	OG_3848	NA	NA	NA	NA	A_B	229.754	0.383282	0.294509	1.30143	0.193112	0.443414
Zt05_unitig_000_1162	Zt05	OG_11204	NA	NA	NA	NA	A_B	132.535	1.55801	0.365426	4.26354	2.01216e-05	0.000352926
Zt05_unitig_000_1163	Zt05	OG_3849	NA	NA	NA	NA	A_B	7730.59	-0.223517	0.162475	-1.3757	0.168914	0.409125
Zt05_unitig_000_1164	Zt05	OG_8252	NA	NA	NA	NA	A_B	806.952	-0.583448	0.218051	-2.67575	0.00745633	0.0483879
Zt05_unitig_000_1165	Zt05	OG_3850	NA	NA	NA	NA	A_B	222.356	-0.719433	0.300091	-2.39738	0.0165127	0.0867954
Zt05_unitig_000_1166	Zt05	OG_3852	NA	NA	NA	NA	A_B	2954.36	0.200081	0.172757	1.15817	0.246797	0.508532
Zt05_unitig_000_1167	Zt05	OG_3853	NA	NA	NA	NA	A_B	1176.34	-0.0554974	0.168429	-0.329501	0.741777	0.889495
Zt05_unitig_000_1168	Zt05	OG_3854	NA	NA	NA	NA	A_B	370.004	0.050932	0.221466	0.229977	0.81811	0.92747
Zt05_unitig_000_1169	Zt05	OG_8253	NA	NA	NA	NA	A_B	1307.89	0.164888	0.214488	0.768753	0.44204	0.689021
Zt05_unitig_000_1170	Zt05	OG_8254	NA	NA	NA	NA	A_B	49.0656	-0.0589121	0.50736	-0.116115	0.907561	0.967451
Zt05_unitig_000_1171	Zt05	OG_3855	NA	NA	NA	NA	A_B	1191.04	-0.169654	0.700053	-0.242344	0.808513	0.922792
Zt05_unitig_000_1172	Zt05	OG_3856	NA	NA	NA	NA	A_B	982.587	1.17408	0.387767	3.02781	0.00246333	0.0209072
Zt05_unitig_000_1173	Zt05	OG_3857	NA	NA	NA	NA	A_B	682.988	-0.09103	0.189684	-0.479902	0.631297	0.826642
Zt05_unitig_000_1174	Zt05	OG_3858	NA	NA	NA	NA	A_B	4013.24	0.0257962	0.130338	0.197918	0.843109	0.938637
Zt05_unitig_000_1175	Zt05	OG_3859	NA	NA	NA	NA	A_B	2934.64	-0.108109	0.173648	-0.62258	0.533561	0.759037
Zt05_unitig_000_1176	Zt05	OG_8255	NA	NA	NA	NA	A_B	384.326	-0.242985	0.271773	-0.894072	0.371283	0.632876
Zt05_unitig_000_1177	Zt05	OG_3861	NA	NA	NA	NA	A_B	3032.6	-0.018976	0.177648	-0.106818	0.914934	0.96979
Zt05_unitig_000_1178	Zt05	OG_3862	NA	NA	NA	NA	A_B	1111.94	-0.208268	0.156393	-1.33169	0.18296	0.429358
Zt05_unitig_000_1179	Zt05	OG_3863	NA	NA	NA	NA	A_B	582.982	0.13095	0.237001	0.552531	0.580585	0.792059
Zt05_unitig_000_1180	Zt05	OG_12007	NA	NA	NA	NA	A_B	8460.74	0.666039	0.179399	3.7126	0.000205138	0.002639
Zt05_unitig_000_1181	Zt05	OG_3865	NA	NA	NA	NA	A_B	1264.13	-0.0209203	0.130159	-0.160728	0.872307	0.95292
Zt05_unitig_000_1182	Zt05	OG_3866	NA	NA	NA	NA	A_B	450.776	-0.215604	0.217179	-0.992748	0.320833	0.585488
Zt05_unitig_000_1183	Zt05	OG_3867	NA	NA	NA	NA	A_B	530.022	-0.0611395	0.164951	-0.370652	0.710897	0.870026
Zt05_unitig_000_1184	Zt05	OG_3868	NA	NA	NA	NA	A_B	354.232	-0.494915	0.333767	-1.48281	0.138124	0.362736
Zt05_unitig_000_1185	Zt05	OG_17239	NA	NA	NA	NA	A_B	166.851	0.0538147	0.393535	0.136747	0.891231	0.960653
Zt05_unitig_000_1186	Zt05	OG_3677	NA	NA	NA	NA	A_B	353.894	0.377854	0.23124	1.63404	0.102251	0.300128
Zt05_unitig_000_1187	Zt05	OG_3678	NA	NA	NA	NA	A_B	3208.05	0.0235552	0.126981	0.185502	0.852835	0.943531
Zt05_unitig_000_1188	Zt05	OG_3679	NA	NA	NA	NA	A_B	5113.73	0.00333126	0.166531	0.0200038	0.98404	0.995527
Zt05_unitig_000_1189	Zt05	OG_3680	NA	NA	NA	NA	A_B	5076.42	-0.500319	0.348973	-1.43369	0.151661	0.383014
Zt05_unitig_000_1190	Zt05	OG_3681	NA	NA	NA	NA	A_B	491.82	0.14068	0.300174	0.46866	0.639312	0.831951
Zt05_unitig_000_1191	Zt05	OG_3682	NA	NA	NA	NA	A_B	1569.27	-0.0625778	0.178866	-0.349859	0.726445	0.879562
Zt05_unitig_000_1192	Zt05	OG_3683	NA	NA	NA	NA	A_B	4694.78	0.183431	0.106558	1.72142	0.0851743	0.265803
Zt05_unitig_000_1193	Zt05	OG_3684	NA	NA	NA	NA	A_B	1269.67	0.21856	0.146949	1.48732	0.136929	0.360923
Zt05_unitig_000_1194	Zt05	OG_3685	NA	NA	NA	NA	A_B	865.562	0.175481	0.206064	0.851581	0.394446	0.65321
Zt05_unitig_000_1195	Zt05	OG_3686	NA	NA	NA	NA	A_B	10446.5	-0.12616	0.135872	-0.928521	0.353137	0.617601
Zt05_unitig_000_1196	Zt05	OG_3688	NA	NA	NA	NA	A_B	7028.41	0.0295714	0.141628	0.208796	0.834607	0.935053
Zt05_unitig_000_1197	Zt05	OG_3689	NA	NA	NA	NA	A_B	8486.78	0.0773562	0.137641	0.562014	0.574106	0.78836
Zt05_unitig_000_1198	Zt05	OG_3690	NA	NA	NA	NA	A_B	1825.83	-0.220898	0.130322	-1.69501	0.0900731	0.274918
Zt05_unitig_000_1199	Zt05	OG_3691	NA	NA	NA	NA	A_B	871.773	0.426622	0.233385	1.82798	0.0675532	0.229689
Zt05_unitig_000_1200	Zt05	OG_3692	NA	NA	NA	NA	A_B	3196.12	-0.43834	0.1275	-3.43796	0.000586111	0.00635608
Zt05_unitig_000_1201	Zt05	OG_3693	NA	NA	NA	NA	A_B	7006.26	0.182767	0.146467	1.24784	0.212091	0.467384
Zt05_unitig_000_1202	Zt05	OG_3694	NA	NA	NA	NA	A_B	1239.48	0.178069	0.144347	1.23362	0.217346	0.474893
Zt05_unitig_000_1203	Zt05	OG_3695	NA	NA	NA	NA	A_B	2341.73	-0.173537	0.141946	-1.22256	0.221497	0.479682
Zt05_unitig_000_1204	Zt05	OG_3696	NA	NA	NA	NA	A_B	1602.66	-0.0662469	0.15329	-0.432167	0.66562	0.845116
Zt05_unitig_000_1205	Zt05	OG_3697	NA	NA	NA	NA	A_B	684.856	-0.425882	0.177337	-2.40154	0.0163263	0.0860272
Zt05_unitig_000_1206	Zt05	OG_3699	NA	NA	NA	NA	A_B	1038.95	-0.192284	0.176798	-1.08759	0.276777	0.541597
Zt05_unitig_000_1207	Zt05	OG_8218	NA	NA	NA	NA	A_B	636.635	-0.085171	0.158433	-0.537584	0.590864	0.799283
Zt05_unitig_000_1208	Zt05	OG_3700	NA	NA	NA	NA	A_B	777.165	0.483283	0.207661	2.32727	0.0199511	0.0988689
Zt05_unitig_000_1209	Zt05	OG_11801	NA	NA	NA	NA	A_B	23.1479	-0.0393012	0.830319	-0.0473326	0.962248	0.989068
Zt05_unitig_000_1210	Zt05	OG_17240	NA	NA	NA	NA	A_B	15.2177	0.138745	1.05419	0.131612	0.895291	0.962461
Zt05_unitig_000_1211	Zt05	OG_11205	NA	NA	NA	NA	A_B	17.4594	-1.09012	1.11829	-0.974807	0.329656	0.594797
Zt05_unitig_000_1212	Zt05	OG_3701	NA	NA	NA	NA	A_B	180.126	-0.223314	0.288158	-0.774971	0.438357	0.686692
Zt05_unitig_000_1213	Zt05	OG_3702	NA	NA	NA	NA	A_B	5622.8	0.141065	0.136437	1.03392	0.301171	0.56576
Zt05_unitig_000_1214	Zt05	OG_3703	NA	NA	NA	NA	A_B	1048.14	-0.335753	0.18878	-1.77854	0.0753155	0.246118
Zt05_unitig_000_1215	Zt05	OG_3704	NA	NA	NA	NA	A_B	653.82	0.065416	0.220515	0.29665	0.766733	0.900943
Zt05_unitig_000_1216	Zt05	OG_3705	NA	NA	NA	NA	A_B	1719.03	-0.162405	0.135255	-1.20073	0.229856	0.488497
Zt05_unitig_000_1217	Zt05	OG_3706	NA	NA	NA	NA	A_B	333.918	-0.00430009	0.249485	-0.0172358	0.986248	0.995604
Zt05_unitig_000_1218	Zt05	OG_3708	NA	NA	NA	NA	A_B	1371.4	-0.264583	0.150428	-1.75887	0.0786001	0.253222
Zt05_unitig_000_1219	Zt05	OG_9913	NA	NA	NA	NA	A_B	79.2038	0.0952123	0.396064	0.240396	0.810023	0.923333
Zt05_unitig_000_1220	Zt05	OG_8219	NA	NA	NA	NA	A_B	445.872	0.0130185	0.227049	0.0573377	0.954276	0.98616
Zt05_unitig_000_1221	Zt05	OG_3710	NA	NA	NA	NA	A_B	6.76924	-2.16255	1.8182	-1.18939	0.234287	0.494533
Zt05_unitig_000_1222	Zt05	OG_3711	NA	NA	NA	NA	A_B	3473.85	-0.266286	0.176774	-1.50636	0.131974	0.352811
Zt05_unitig_000_1223	Zt05	OG_3712	NA	NA	NA	NA	A_B	3967.42	0.0673024	0.121808	0.552529	0.580586	0.792059
Zt05_unitig_000_1224	Zt05	OG_3713	NA	NA	NA	NA	A_B	905.743	0.245241	0.186477	1.31513	0.188465	0.437547
Zt05_unitig_000_1225	Zt05	OG_3714	NA	NA	NA	NA	A_B	2883.34	0.0398952	0.167639	0.237983	0.811895	0.924368
Zt05_unitig_000_1226	Zt05	OG_3715	NA	NA	NA	NA	A_B	6936.99	-0.273622	0.158072	-1.731	0.0834518	0.262648
Zt05_unitig_000_1227	Zt05	OG_3716	NA	NA	NA	NA	A_B	304.661	0.179978	0.247308	0.72775	0.466767	0.707807
Zt05_unitig_000_1228	Zt05	OG_3718	NA	NA	NA	NA	A_B	2690.59	0.128985	0.122041	1.0569	0.290557	0.555068
Zt05_unitig_000_1229	Zt05	OG_3719	NA	NA	NA	NA	A_B	1724.57	-0.136886	0.166506	-0.822111	0.411014	0.666596
Zt05_unitig_000_1230	Zt05	OG_3720	NA	NA	NA	NA	A_B	1875.72	0.00502334	0.207918	0.0241602	0.980725	0.995138
Zt05_unitig_000_1231	Zt05	OG_3721	NA	NA	NA	NA	A_B	2645.45	-0.0456702	0.148077	-0.308423	0.757761	0.89718
Zt05_unitig_000_1232	Zt05	OG_3722	NA	NA	NA	NA	A_B	2099.79	0.181027	0.176463	1.02587	0.304954	0.569908
Zt05_unitig_000_1233	Zt05	OG_3723	NA	NA	NA	NA	A_B	1909.42	-0.28007	0.135413	-2.06826	0.038616	0.158464
Zt05_unitig_000_1234	Zt05	OG_3724	NA	NA	NA	NA	A_B	1284.15	-0.290574	0.135682	-2.14158	0.0322275	0.140002
Zt05_unitig_000_1235	Zt05	OG_9915	NA	NA	NA	NA	A_B	536.31	-0.988869	0.306914	-3.22197	0.00127311	0.0120962
Zt05_unitig_000_1236	Zt05	OG_11593	NA	NA	NA	NA	A_B	9.06594	0.231115	1.38904	0.166385	0.867854	0.950899
Zt05_unitig_000_1237	Zt05	OG_3728	NA	NA	NA	NA	A_B	694.307	0.160947	0.141903	1.13421	0.256708	0.519009
Zt05_unitig_000_1238	Zt05	OG_3726	NA	NA	NA	NA	A_B	1037.26	-0.0876234	0.194462	-0.450595	0.652282	0.838377
Zt05_unitig_000_1239	Zt05	OG_3725	NA	NA	NA	NA	A_B	3387.37	0.0449563	0.113327	0.396696	0.691592	0.86032
Zt05_unitig_000_1240	Zt05	OG_3729	NA	NA	NA	NA	A_B	4377.95	0.259044	0.146646	1.76647	0.0773177	0.250918
Zt05_unitig_000_1241	Zt05	OG_3730	NA	NA	NA	NA	A_B	503.419	-0.639119	0.187793	-3.40331	0.000665735	0.00709255
Zt05_unitig_000_1242	Zt05	OG_3731	NA	NA	NA	NA	A_B	1210.81	0.0512024	0.159421	0.321177	0.748077	0.89214
Zt05_unitig_000_1243	Zt05	OG_3732	NA	NA	NA	NA	A_B	1035.62	0.106852	0.140912	0.75829	0.448277	0.693357
Zt05_unitig_000_1244	Zt05	OG_3733	NA	NA	NA	NA	A_B	388.848	0.0751042	0.234184	0.320706	0.748433	0.892229
Zt05_unitig_000_1245	Zt05	OG_3734	NA	NA	NA	NA	A_B	2741.62	-0.200772	0.156826	-1.28022	0.200467	0.453813
Zt05_unitig_000_1246	Zt05	OG_12008	NA	NA	NA	NA	A_B	22.4135	-1.78423	0.871291	-2.0478	0.0405793	0.163942
Zt05_unitig_000_1247	Zt05	OG_8220	NA	NA	NA	NA	A_B	52.7352	0.0658183	0.486305	0.135344	0.89234	0.961171
Zt05_unitig_000_1248	Zt05	OG_9916	NA	NA	NA	NA	A_B	15.969	-2.54027	1.23432	-2.05804	0.0395865	0.160976
Zt05_unitig_000_1249	Zt05	OG_8221	NA	NA	NA	NA	A_B	2360.92	0.127375	0.197683	0.64434	0.519355	0.748178
Zt05_unitig_000_1250	Zt05	OG_8201	NA	NA	NA	NA	A_B	23.2116	1.13939	0.758108	1.50293	0.132856	0.353969
Zt05_unitig_000_1251	Zt05	OG_8072	NA	NA	NA	NA	A_B	9041.45	1.50803	0.338651	4.45305	8.46587e-06	0.000165379
Zt05_unitig_000_1252	Zt05	OG_9079	NA	NA	NA	NA	A_B	256.22	0.11206	0.243821	0.459601	0.645802	0.835369
Zt05_unitig_000_1253	Zt05	OG_8222	NA	NA	NA	NA	A_B	505.947	-0.220526	0.21897	-1.00711	0.313884	0.578521
Zt05_unitig_000_1254	Zt05	OG_3736	NA	NA	NA	NA	A_B	1557.39	0.0221394	0.130403	0.169777	0.865186	0.949798
Zt05_unitig_000_1255	Zt05	OG_3737	NA	NA	NA	NA	A_B	2229.1	0.0209932	0.139254	0.150754	0.880169	0.956301
Zt05_unitig_000_1256	Zt05	OG_3738	NA	NA	NA	NA	A_B	748.534	-0.133642	0.19288	-0.692876	0.488387	0.723029
Zt05_unitig_000_1257	Zt05	OG_3739	NA	NA	NA	NA	A_B	5188.5	-0.472913	0.110954	-4.26224	2.02385e-05	0.000353897
Zt05_unitig_000_1258	Zt05	OG_3740	NA	NA	NA	NA	A_B	692.43	0.0578712	0.179481	0.322436	0.747122	0.891978
Zt05_unitig_000_1259	Zt05	OG_3741	NA	NA	NA	NA	A_B	7701.59	0.152819	0.123295	1.23946	0.215175	0.471762
Zt05_unitig_000_1260	Zt05	OG_3742	NA	NA	NA	NA	A_B	1048.59	-0.0919363	0.281346	-0.326773	0.743839	0.890595
Zt05_unitig_000_1261	Zt05	OG_3743	NA	NA	NA	NA	A_B	2232.92	0.300507	0.243145	1.23592	0.216489	0.47374
Zt05_unitig_000_1262	Zt05	OG_3744	NA	NA	NA	NA	A_B	91.2902	0.202975	0.315857	0.642617	0.520472	0.749131
Zt05_unitig_000_1263	Zt05	OG_11206	NA	NA	NA	NA	A_B	59.8911	-0.191151	0.461436	-0.414252	0.678689	0.851024
Zt05_unitig_000_1264	Zt05	OG_3746	NA	NA	NA	NA	A_B	616.825	-1.35142	0.205961	-6.56154	5.32551e-11	2.82375e-09
Zt05_unitig_000_1265	Zt05	OG_3747	NA	NA	NA	NA	A_B	686.87	-1.77117	0.202087	-8.76443	1.87731e-18	2.51167e-16
Zt05_unitig_000_1266	Zt05	OG_3748	NA	NA	NA	NA	A_B	3458.62	0.375363	0.153797	2.44064	0.0146612	0.0799208
Zt05_unitig_000_1267	Zt05	OG_3749	NA	NA	NA	NA	A_B	2230.88	0.267112	0.143907	1.85614	0.0634337	0.220412
Zt05_unitig_000_1268	Zt05	OG_8223	NA	NA	NA	NA	A_B	4.72995	1.51045	1.37144	1.10136	0.27074	0.535667
Zt05_unitig_000_1269	Zt05	OG_8224	NA	NA	NA	NA	A_B	1314.53	-0.00906748	0.193	-0.0469818	0.962528	0.989179
Zt05_unitig_000_1270	Zt05	OG_8225	NA	NA	NA	NA	A_B	857.384	-0.0324461	0.236446	-0.137224	0.890854	0.960573
Zt05_unitig_000_1271	Zt05	OG_8226	NA	NA	NA	NA	A_B	6.80111	-0.787559	1.23824	-0.636034	0.524754	0.751797
Zt05_unitig_000_1272	Zt05	OG_11207	NA	NA	NA	NA	A_B	3.842	-0.642147	1.45349	-0.441796	0.658637	0.841177
Zt05_unitig_000_1273	Zt05	OG_17241	NA	NA	NA	NA	A_B	23.6983	-0.4025	0.660274	-0.609595	0.54213	0.766026
Zt05_unitig_000_1274	Zt05	OG_9243	NA	NA	NA	NA	A_B	81.2216	-1.23345	0.635285	-1.94158	0.0521882	0.194834
Zt05_unitig_000_1275	Zt05	OG_3752	NA	NA	NA	NA	A_B	773.721	-0.366332	0.287627	-1.27364	0.202793	0.45663
Zt05_unitig_000_1276	Zt05	OG_8227	NA	NA	NA	NA	A_B	220.679	-0.302831	0.374598	-0.808417	0.418851	0.672582
Zt05_unitig_000_1277	Zt05	OG_3753	NA	NA	NA	NA	A_B	1127.93	-0.0822005	0.18631	-0.441204	0.659066	0.841177
Zt05_unitig_000_1278	Zt05	OG_3754	NA	NA	NA	NA	A_B	1039.78	-0.0947558	0.205116	-0.461962	0.644108	0.834562
Zt05_unitig_000_1279	Zt05	OG_3755	NA	NA	NA	NA	A_B	11195.7	0.5046	0.189558	2.66199	0.00776811	0.0499329
Zt05_unitig_000_1280	Zt05	OG_3756	NA	NA	NA	NA	A_B	1374.38	0.0205903	0.212896	0.0967154	0.922952	0.972405
Zt05_unitig_000_1281	Zt05	OG_3757	NA	NA	NA	NA	A_B	2441.54	0.728655	0.244025	2.98599	0.00282662	0.0233811
Zt05_unitig_000_1282	Zt05	OG_3758	NA	NA	NA	NA	A_B	6948.35	-0.272638	0.114301	-2.38527	0.0170666	0.0888145
Zt05_unitig_000_1283	Zt05	OG_3759	NA	NA	NA	NA	A_B	734.438	0.519925	0.175953	2.95491	0.00312765	0.0252893
Zt05_unitig_000_1284	Zt05	OG_3760	NA	NA	NA	NA	A_B	1214.85	0.334094	0.165968	2.013	0.0441147	0.174128
Zt05_unitig_000_1285	Zt05	OG_3761	NA	NA	NA	NA	A_B	2191.37	0.0846394	0.134629	0.628686	0.529555	0.755439
Zt05_unitig_000_1286	Zt05	OG_3762	NA	NA	NA	NA	A_B	7781.59	0.428513	0.209796	2.04253	0.0410994	0.165462
Zt05_unitig_000_1287	Zt05	OG_3763	NA	NA	NA	NA	A_B	58.3973	-0.300213	0.42163	-0.71203	0.476446	0.714359
Zt05_unitig_000_1288	Zt05	OG_3764	NA	NA	NA	NA	A_B	6585.54	0.359793	0.110347	3.26056	0.00111194	0.0108149
Zt05_unitig_000_1289	Zt05	OG_8228	NA	NA	NA	NA	A_B	0.150219	0	4.99742	0	1	NA
Zt05_unitig_000_1290	Zt05	OG_8229	NA	NA	NA	NA	A_B	13.6593	-1.38265	0.888874	-1.5555	0.119827	0.331344
Zt05_unitig_000_1291	Zt05	OG_3765	NA	NA	NA	NA	A_B	2774.01	-0.153947	0.12185	-1.26342	0.206439	0.460595
Zt05_unitig_000_1292	Zt05	OG_3768	NA	NA	NA	NA	A_B	706.256	-0.168711	0.192093	-0.878278	0.379793	0.64055
Zt05_unitig_000_1293	Zt05	OG_3769	NA	NA	NA	NA	A_B	23870.7	0.874533	0.285498	3.06318	0.00218998	0.0190894
Zt05_unitig_000_1294	Zt05	OG_8230	NA	NA	NA	NA	A_B	9.18356	-0.644492	0.992327	-0.649476	0.516031	0.746215
Zt05_unitig_000_1295	Zt05	OG_8231	unitig_000.region003.gbk	NA	BGF3	NA	A_B	17.2707	1.02106	0.868956	1.17504	0.239979	0.50112
Zt05_unitig_000_1296	Zt05	OG_3770	unitig_000.region003.gbk	NA	BGF3	NA	A_B	366.049	-0.0378586	0.192801	-0.19636	0.844328	0.939421
Zt05_unitig_000_1297	Zt05	OG_8232	unitig_000.region003.gbk	NA	BGF3	NA	A_B	8924.14	0.0748031	0.113965	0.65637	0.511586	0.742236
Zt05_unitig_000_1298	Zt05	OG_8233	unitig_000.region003.gbk	NA	BGF3	NA	A_B	22.7474	-1.42634	0.765831	-1.86247	0.0625372	0.218377
Zt05_unitig_000_1299	Zt05	OG_3771	unitig_000.region003.gbk	NA	BGF3	NA	A_B	581.885	0.112102	0.191554	0.585226	0.558396	0.77692
Zt05_unitig_000_1300	Zt05	OG_3772	unitig_000.region003.gbk	NA	BGF3	NA	A_B	2348.17	0.257701	0.15386	1.67491	0.093952	0.282944
Zt05_unitig_000_1301	Zt05	OG_3773	unitig_000.region003.gbk	NA	BGF3	biosynthetic	A_B	2170.14	0.0255684	0.150711	0.169652	0.865284	0.949815
Zt05_unitig_000_1302	Zt05	OG_9267	unitig_000.region003.gbk	NA	BGF3	NA	A_B	1472.19	-2.29086	0.327675	-6.99125	2.72438e-12	1.82248e-10
Zt05_unitig_000_1303	Zt05	OG_9268	unitig_000.region003.gbk	NA	BGF3	transport	A_B	5385.17	0.371543	0.743582	0.499667	0.617309	0.816499
Zt05_unitig_000_1304	Zt05	OG_3779	NA	NA	NA	NA	A_B	1201.3	-0.105364	0.200851	-0.524589	0.599869	0.804346
Zt05_unitig_000_1305	Zt05	OG_9271	NA	NA	NA	NA	A_B	204.545	-0.523639	0.286621	-1.82694	0.0677091	0.230018
Zt05_unitig_000_1306	Zt05	OG_11208	NA	NA	NA	NA	A_B	49.8654	0.681856	0.476503	1.43096	0.152442	0.384346
Zt05_unitig_000_1307	Zt05	OG_3781	NA	NA	NA	NA	A_B	8023.94	0.181668	0.114144	1.59157	0.111482	0.317428
Zt05_unitig_000_1308	Zt05	OG_3782	NA	NA	NA	NA	A_B	1021.36	-0.0158465	0.169765	-0.0933436	0.925631	0.973427
Zt05_unitig_000_1309	Zt05	OG_3783	NA	NA	NA	NA	A_B	393.727	-0.271411	0.222279	-1.22104	0.222072	0.480023
Zt05_unitig_000_1310	Zt05	OG_3784	NA	NA	NA	NA	A_B	0.0724244	0	4.99742	0	1	NA
Zt05_unitig_000_1311	Zt05	OG_3785	NA	NA	NA	NA	A_B	1005.78	0.251812	0.163671	1.53852	0.123921	0.338541
Zt05_unitig_000_1312	Zt05	OG_3786	NA	NA	NA	NA	A_B	353.156	0.690411	0.283699	2.4336	0.0149493	0.0808683
Zt05_unitig_000_1313	Zt05	OG_3787	NA	NA	NA	NA	A_B	3334.88	0.431974	0.219442	1.96851	0.0490089	0.187279
Zt05_unitig_000_1314	Zt05	OG_3788	NA	NA	NA	NA	A_B	1757.91	0.71163	0.242779	2.93119	0.00337669	0.0268687
Zt05_unitig_000_1315	Zt05	OG_3789	NA	NA	NA	NA	A_B	1806.97	-0.180001	0.148791	-1.20976	0.226372	0.484715
Zt05_unitig_000_1316	Zt05	OG_3790	NA	NA	NA	NA	A_B	1066.84	-1.01661	0.175689	-5.78641	7.19053e-09	2.73954e-07
Zt05_unitig_000_1317	Zt05	OG_8235	NA	NA	NA	NA	A_B	5491.4	0.507972	0.230272	2.20597	0.0273863	0.124499
Zt05_unitig_000_1318	Zt05	OG_3792	NA	NA	NA	NA	A_B	5361.43	0.257895	0.13866	1.85991	0.0628988	0.219042
Zt05_unitig_000_1319	Zt05	OG_4393	NA	NA	NA	NA	A_B	635.585	0.0577203	0.184187	0.313379	0.753993	0.895945
Zt05_unitig_000_1320	Zt05	OG_4392	NA	NA	NA	NA	A_B	3110.3	-0.0949819	0.160331	-0.592412	0.553575	0.773864
Zt05_unitig_000_1321	Zt05	OG_4391	NA	NA	NA	NA	A_B	2152.67	-0.0607126	0.142206	-0.426934	0.669427	0.8457
Zt05_unitig_000_1322	Zt05	OG_4390	NA	NA	NA	NA	A_B	3159.15	-0.1583	0.12356	-1.28116	0.200137	0.45342
Zt05_unitig_000_1323	Zt05	OG_4389	NA	NA	NA	NA	A_B	12430.5	0.528086	0.166044	3.1804	0.0014707	0.0137241
Zt05_unitig_000_1324	Zt05	OG_4388	NA	NA	NA	NA	A_B	350.468	0.467997	0.272176	1.71946	0.0855299	0.266232
Zt05_unitig_000_1325	Zt05	OG_4387	NA	NA	NA	NA	A_B	2608.16	-0.0872837	0.120525	-0.724194	0.468947	0.709494
Zt05_unitig_000_1326	Zt05	OG_4385	NA	NA	NA	NA	A_B	3057.27	0.0186865	0.133966	0.139487	0.889066	0.959961
Zt05_unitig_000_1327	Zt05	OG_11209	NA	NA	NA	NA	A_B	135.786	0.340614	0.279461	1.21883	0.22291	0.481021
Zt05_unitig_000_1328	Zt05	OG_4384	NA	NA	NA	NA	A_B	397.331	-0.40306	0.229153	-1.75892	0.0785919	0.253222
Zt05_unitig_000_1329	Zt05	OG_4383	NA	NA	NA	NA	A_B	2352.75	-0.121415	0.134455	-0.903018	0.366516	0.629392
Zt05_unitig_000_1330	Zt05	OG_4382	NA	NA	NA	NA	A_B	1008.05	-0.124326	0.151201	-0.82226	0.410929	0.666596
Zt05_unitig_000_1331	Zt05	OG_8360	NA	NA	NA	NA	A_B	709.077	-0.143437	0.173695	-0.825798	0.408919	0.664645
Zt05_unitig_000_1332	Zt05	OG_4381	NA	NA	NA	NA	A_B	3016.69	-0.208447	0.145668	-1.43098	0.152437	0.384346
Zt05_unitig_000_1333	Zt05	OG_4380	NA	NA	NA	NA	A_B	973.781	0.334618	0.183898	1.81959	0.0688216	0.232238
Zt05_unitig_000_1334	Zt05	OG_9308	NA	NA	NA	NA	A_B	25.958	0.3024	0.659835	0.458296	0.64674	0.83611
Zt05_unitig_000_1335	Zt05	OG_8359	NA	NA	NA	NA	A_B	370.887	0.282851	0.233408	1.21183	0.225577	0.484505
Zt05_unitig_000_1336	Zt05	OG_12009	NA	NA	NA	NA	A_B	2664.24	-0.00303211	0.131796	-0.0230062	0.981645	0.995138
Zt05_unitig_000_1337	Zt05	OG_4376	NA	NA	NA	NA	A_B	2605.01	-0.166386	0.139319	-1.19428	0.232368	0.491747
Zt05_unitig_000_1338	Zt05	OG_4375	NA	NA	NA	NA	A_B	4774.26	1.29245	0.259161	4.98703	6.13158e-07	1.61073e-05
Zt05_unitig_000_1339	Zt05	OG_4374	NA	NA	NA	NA	A_B	7971.93	1.43373	0.225999	6.34399	2.23895e-10	1.07788e-08
Zt05_unitig_000_1340	Zt05	OG_4373	NA	NA	NA	NA	A_B	616.545	1.05287	0.239361	4.39869	1.08905e-05	0.000208843
Zt05_unitig_000_1341	Zt05	OG_4358	NA	NA	NA	NA	A_B	1667.82	0.92146	0.274985	3.35095	0.000805356	0.00826621
Zt05_unitig_000_1342	Zt05	OG_11210	NA	NA	NA	NA	A_B	257.003	0.487597	0.383767	1.27056	0.203887	0.458188
Zt05_unitig_000_1343	Zt05	OG_4357	NA	NA	NA	NA	A_B	1785.39	-0.19685	0.154487	-1.27422	0.202586	0.45663
Zt05_unitig_000_1344	Zt05	OG_9322	NA	NA	NA	NA	A_B	900.39	-3.57378	0.340813	-10.486	1.00136e-25	3.032e-23
Zt05_unitig_000_1345	Zt05	OG_9323	NA	NA	NA	NA	A_B	1389.85	-4.92885	0.425552	-11.5823	5.06957e-31	2.65138e-28
Zt05_unitig_000_1346	Zt05	OG_9232	NA	NA	NA	NA	A_B	243.324	-0.767919	0.263896	-2.90993	0.00361509	0.0283732
Zt05_unitig_000_1347	Zt05	OG_7552	NA	NA	NA	NA	A_B	1647.91	-7.74719	0.563098	-13.7582	4.55004e-43	4.75934e-40
Zt05_unitig_000_1348	Zt05	OG_7551	NA	NA	NA	NA	A_B	1894.1	-7.30204	0.516366	-14.1412	2.11651e-45	2.70584e-42
Zt05_unitig_000_1349	Zt05	OG_2742	NA	NA	NA	NA	A_B	1640.03	-0.230209	0.135887	-1.69412	0.0902424	0.275054
Zt05_unitig_000_1350	Zt05	OG_2740	NA	NA	NA	NA	A_B	2236.62	-0.147911	0.182887	-0.808759	0.418654	0.672452
Zt05_unitig_000_1351	Zt05	OG_2739	NA	NA	NA	NA	A_B	1377.59	-0.291943	0.195269	-1.49508	0.134892	0.357868
Zt05_unitig_000_1352	Zt05	OG_2738	NA	NA	NA	NA	A_B	2253.39	0.524862	0.132511	3.96091	7.46656e-05	0.00111717
Zt05_unitig_000_1353	Zt05	OG_17242	NA	NA	NA	NA	A_B	941.18	0.299032	0.171288	1.74579	0.0808481	0.257612
Zt05_unitig_000_1354	Zt05	OG_2737	NA	NA	NA	NA	A_B	7988.85	-0.00640987	0.123594	-0.0518621	0.958639	0.987487
Zt05_unitig_000_1355	Zt05	OG_2734	NA	NA	NA	NA	A_B	1604.06	0.0766483	0.19353	0.396053	0.692066	0.86032
Zt05_unitig_000_1356	Zt05	OG_10693	NA	NA	NA	NA	A_B	2343.12	0.653906	0.227625	2.87273	0.00406939	0.0311112
Zt05_unitig_000_1357	Zt05	OG_2733	NA	NA	NA	NA	A_B	1163.94	-0.307114	0.158822	-1.9337	0.0531503	0.197401
Zt05_unitig_000_1358	Zt05	OG_2732	NA	NA	NA	NA	A_B	3133.19	0.0629788	0.112397	0.560326	0.575257	0.78917
Zt05_unitig_000_1359	Zt05	OG_2731	NA	NA	NA	NA	A_B	598.566	0.0552092	0.177034	0.311856	0.75515	0.896622
Zt05_unitig_000_1360	Zt05	OG_2730	NA	NA	NA	NA	A_B	2547.49	0.181419	0.149159	1.21628	0.223879	0.481847
Zt05_unitig_000_1361	Zt05	OG_2729	NA	NA	NA	NA	A_B	775.569	0.399883	0.229147	1.74509	0.0809685	0.257925
Zt05_unitig_000_1362	Zt05	OG_7959	NA	NA	NA	NA	A_B	12.1002	-0.136973	0.978252	-0.140018	0.888645	0.95994
Zt05_unitig_000_1363	Zt05	OG_9233	NA	NA	NA	NA	A_B	1417.92	0.0768877	0.13266	0.579587	0.562193	0.779349
Zt05_unitig_000_1364	Zt05	OG_2728	NA	NA	NA	NA	A_B	6044.78	0.0166296	0.106643	0.155937	0.876082	0.953813
Zt05_unitig_000_1365	Zt05	OG_2727	NA	NA	NA	NA	A_B	1630.55	-0.0775952	0.142431	-0.544791	0.585897	0.795907
Zt05_unitig_000_1366	Zt05	OG_2726	NA	NA	NA	NA	A_B	23793	0.0160189	0.133744	0.119772	0.904664	0.966643
Zt05_unitig_000_1367	Zt05	OG_2725	NA	NA	NA	NA	A_B	547.807	0.0794469	0.175511	0.45266	0.650793	0.837723
Zt05_unitig_000_1368	Zt05	OG_2724	NA	NA	NA	NA	A_B	1958.68	-0.171307	0.128745	-1.3306	0.183321	0.429732
Zt05_unitig_000_1369	Zt05	OG_2723	NA	NA	NA	NA	A_B	1168.3	0.0245389	0.173597	0.141355	0.887589	0.959425
Zt05_unitig_000_1370	Zt05	OG_2722	NA	NA	NA	NA	A_B	626.638	0.147889	0.174628	0.846882	0.397061	0.654872
Zt05_unitig_000_1371	Zt05	OG_2721	NA	NA	NA	NA	A_B	805.256	0.447359	0.155871	2.87006	0.0041039	0.0311886
Zt05_unitig_000_1372	Zt05	OG_7957	NA	NA	NA	NA	A_B	2299.92	1.581	0.342454	4.61668	3.89924e-06	8.28983e-05
Zt05_unitig_000_1373	Zt05	OG_2720	NA	NA	NA	NA	A_B	7931.97	-0.232495	0.140692	-1.65251	0.0984304	0.293101
Zt05_unitig_000_1374	Zt05	OG_2719	NA	NA	NA	NA	A_B	3274.11	-0.0952307	0.207603	-0.458716	0.646438	0.836003
Zt05_unitig_000_1375	Zt05	OG_2718	NA	NA	NA	NA	A_B	5779.13	0.232757	0.258898	0.899031	0.368636	0.631011
Zt05_unitig_000_1376	Zt05	OG_2716	NA	NA	NA	NA	A_B	568.448	-0.29239	0.166673	-1.75428	0.0793829	0.254992
Zt05_unitig_000_1377	Zt05	OG_2715	NA	NA	NA	NA	A_B	1655.4	-0.0738329	0.132927	-0.55544	0.578593	0.791125
Zt05_unitig_000_1378	Zt05	OG_2711	NA	NA	NA	NA	A_B	348.327	0.332428	0.189617	1.75316	0.0795753	0.255278
Zt05_unitig_000_1379	Zt05	OG_2703	NA	NA	NA	NA	A_B	5106.57	0.202129	0.131855	1.53296	0.125285	0.340908
Zt05_unitig_000_1380	Zt05	OG_2695	NA	NA	NA	NA	A_B	396.312	-0.257508	0.277647	-0.927465	0.353685	0.618277
Zt05_unitig_000_1381	Zt05	OG_11212	NA	NA	NA	NA	A_B	78.3126	-0.631294	0.405309	-1.55756	0.119337	0.330388
Zt05_unitig_000_1382	Zt05	OG_9234	NA	NA	NA	NA	A_B	12.5243	0.193763	0.975916	0.198545	0.842619	0.938637
Zt05_unitig_000_1383	Zt05	OG_2685	NA	NA	NA	NA	A_B	1092.42	0.0435979	0.167921	0.259634	0.795146	0.91517
Zt05_unitig_000_1384	Zt05	OG_7948	NA	NA	NA	NA	A_B	42.6602	0.619401	0.566229	1.09391	0.273996	0.53849
Zt05_unitig_000_1385	Zt05	OG_17243	NA	NA	NA	NA	A_B	0.0362122	0	4.99742	0	1	NA
Zt05_unitig_000_1386	Zt05	OG_11213	NA	NA	NA	NA	A_B	32.8461	1.39733	0.537068	2.60178	0.00927416	0.0570634
Zt05_unitig_000_1387	Zt05	OG_9235	NA	NA	NA	NA	A_B	620.341	-0.3595	0.183639	-1.95764	0.050272	0.189773
Zt05_unitig_000_1388	Zt05	OG_12324	NA	NA	NA	NA	A_B	147.175	0.256684	0.290538	0.883477	0.376978	0.638464
Zt05_unitig_000_1389	Zt05	OG_2671	NA	NA	NA	NA	A_B	908.376	0.10849	0.152917	0.709468	0.478034	0.715249
Zt05_unitig_000_1390	Zt05	OG_2662	NA	NA	NA	NA	A_B	1389.44	-0.273403	0.142596	-1.91732	0.0551968	0.201874
Zt05_unitig_000_1391	Zt05	OG_2654	NA	NA	NA	NA	A_B	4534.48	0.947254	0.233853	4.05064	5.10781e-05	0.000806179
Zt05_unitig_000_1392	Zt05	OG_2646	NA	NA	NA	NA	A_B	147.551	0.260268	0.310587	0.837988	0.402037	0.658388
Zt05_unitig_000_1393	Zt05	OG_2635	NA	NA	NA	NA	A_B	4319.75	-0.0616992	0.108822	-0.566971	0.570734	0.786639
Zt05_unitig_000_1394	Zt05	OG_2627	NA	NA	NA	NA	A_B	682.359	0.0767552	0.171736	0.446937	0.65492	0.839237
Zt05_unitig_000_1395	Zt05	OG_2620	NA	NA	NA	NA	A_B	3558.77	0.0831235	0.146853	0.56603	0.571373	0.786688
Zt05_unitig_000_1396	Zt05	OG_2611	NA	NA	NA	NA	A_B	1196.49	-0.352539	0.13936	-2.5297	0.0114159	0.0668113
Zt05_unitig_000_1397	Zt05	OG_2601	NA	NA	NA	NA	A_B	10765	0.0185191	0.132785	0.139467	0.889081	0.959961
Zt05_unitig_000_1398	Zt05	OG_2593	NA	NA	NA	NA	A_B	5390.08	-0.217333	0.163169	-1.33195	0.182877	0.429319
Zt05_unitig_000_1399	Zt05	OG_2584	NA	NA	NA	NA	A_B	737.195	-0.254812	0.170931	-1.49074	0.136031	0.359585
Zt05_unitig_000_1400	Zt05	OG_2576	NA	NA	NA	NA	A_B	3890.96	-0.0565919	0.122717	-0.461157	0.644686	0.834675
Zt05_unitig_000_1401	Zt05	OG_9236	NA	NA	NA	NA	A_B	368.693	-0.101495	0.243056	-0.41758	0.676254	0.849823
Zt05_unitig_000_1402	Zt05	OG_2569	NA	NA	NA	NA	A_B	1620.89	0.234617	0.202412	1.15911	0.246412	0.508296
Zt05_unitig_000_1403	Zt05	OG_7920	NA	NA	NA	NA	A_B	431.794	-0.547315	0.223608	-2.44766	0.0143789	0.0788991
Zt05_unitig_000_1404	Zt05	OG_2522	NA	NA	NA	NA	A_B	1079.47	0.0528065	0.380367	0.13883	0.889584	0.960274
Zt05_unitig_000_1405	Zt05	OG_2533	NA	NA	NA	NA	A_B	4331.34	-0.0228544	0.124819	-0.183101	0.854719	0.944797
Zt05_unitig_000_1406	Zt05	OG_2540	NA	NA	NA	NA	A_B	2946.04	-0.111553	0.145256	-0.767978	0.4425	0.689043
Zt05_unitig_000_1407	Zt05	OG_2516	NA	NA	NA	NA	A_B	12173.2	0.0959666	0.146552	0.654828	0.512579	0.743068
Zt05_unitig_000_1408	Zt05	OG_9237	NA	NA	NA	NA	A_B	36002.7	-0.00179965	0.185089	-0.00972315	0.992242	0.997832
Zt05_unitig_000_1409	Zt05	OG_2483	NA	NA	NA	NA	A_B	4650.14	0.37667	0.205427	1.83359	0.0667145	0.228118
Zt05_unitig_000_1410	Zt05	OG_2510	unitig_000.region004.gbk	NA	BGF26	NA	A_B	2025.14	0.0940484	0.130495	0.720704	0.471092	0.710404
Zt05_unitig_000_1411	Zt05	OG_2501	unitig_000.region004.gbk	NA	BGF26	NA	A_B	1270.76	0.180156	0.155433	1.15905	0.246434	0.508296
Zt05_unitig_000_1412	Zt05	OG_2491	unitig_000.region004.gbk	NA	BGF26	NA	A_B	1591.06	-0.0508008	0.138268	-0.36741	0.713314	0.872106
Zt05_unitig_000_1413	Zt05	OG_2754	unitig_000.region004.gbk	NA	BGF26	biosynthetic-additional	A_B	4087.72	0.333625	0.174286	1.91424	0.0555897	0.202731
Zt05_unitig_000_1414	Zt05	OG_2745	unitig_000.region004.gbk	NA	BGF26	NA	A_B	260.144	-0.0418986	0.209907	-0.199605	0.841789	0.938624
Zt05_unitig_000_1415	Zt05	OG_2735	unitig_000.region004.gbk	NA	BGF26	NA	A_B	91.029	-0.576762	0.335734	-1.71791	0.0858128	0.266721
Zt05_unitig_000_1416	Zt05	OG_7958	unitig_000.region004.gbk	NA	BGF26	NA	A_B	5528.61	-0.192644	0.112486	-1.7126	0.0867868	0.268409
Zt05_unitig_000_1417	Zt05	OG_2717	unitig_000.region004.gbk	NA	BGF26	NA	A_B	4932.43	1.04885	0.15245	6.88	5.98546e-12	3.8049e-10
Zt05_unitig_000_1418	Zt05	OG_9238	unitig_000.region004.gbk	NA	BGF26	biosynthetic-additional	A_B	134.728	0.856708	0.285579	2.9999	0.00270066	0.0225663
Zt05_unitig_000_1419	Zt05	OG_10694	unitig_000.region004.gbk	NA	BGF26	biosynthetic	A_B	1.94917	1.21808	1.89461	0.642916	0.520279	NA
Zt05_unitig_000_1420	Zt05	OG_12010	unitig_000.region004.gbk	NA	BGF26	NA	A_B	30.6583	-0.0287046	0.707075	-0.0405962	0.967618	0.990457
Zt05_unitig_000_1421	Zt05	OG_17244	unitig_000.region004.gbk	NA	BGF26	NA	A_B	804.893	-0.19034	0.157292	-1.21011	0.226238	0.484715
Zt05_unitig_000_1422	Zt05	OG_17245	unitig_000.region004.gbk	NA	BGF26	NA	A_B	71.9252	0.134995	0.447252	0.301831	0.762781	0.899538
Zt05_unitig_000_1423	Zt05	OG_9239	unitig_000.region004.gbk	NA	BGF26	NA	A_B	2559.93	-0.372346	0.285535	-1.30403	0.192223	0.442505
Zt05_unitig_000_1424	Zt05	OG_11797	unitig_000.region004.gbk	NA	BGF26	NA	A_B	267.585	-0.414733	0.228102	-1.81819	0.0690353	0.232734
Zt05_unitig_000_1425	Zt05	OG_4363	unitig_000.region004.gbk	NA	BGF26	NA	A_B	2363.86	0.0744339	0.16865	0.44135	0.658959	0.841177
Zt05_unitig_000_1426	Zt05	OG_4364	unitig_000.region004.gbk	NA	BGF26	NA	A_B	1054.86	-0.18722	0.155891	-1.20097	0.229762	0.488434
Zt05_unitig_000_1427	Zt05	OG_4365	NA	NA	NA	NA	A_B	7910.65	-0.306708	0.111919	-2.74045	0.00613553	0.0421969
Zt05_unitig_000_1428	Zt05	OG_4366	NA	NA	NA	NA	A_B	1488.21	0.414595	0.174411	2.37712	0.0174485	0.0901352
Zt05_unitig_000_1429	Zt05	OG_4368	NA	NA	NA	NA	A_B	131.949	0.0596053	0.281006	0.212114	0.832018	0.933893
Zt05_unitig_000_1430	Zt05	OG_4369	NA	NA	NA	NA	A_B	1805.79	0.136035	0.12848	1.0588	0.289689	0.554603
Zt05_unitig_000_1431	Zt05	OG_4370	NA	NA	NA	NA	A_B	2945.95	-0.0710261	0.155825	-0.455808	0.648528	0.836973
Zt05_unitig_000_1432	Zt05	OG_4371	NA	NA	NA	NA	A_B	3371.09	0.0216572	0.11744	0.184411	0.853691	0.944206
Zt05_unitig_000_1433	Zt05	OG_4372	NA	NA	NA	NA	A_B	1742.95	0.041452	0.126342	0.328094	0.74284	0.889954
Zt05_unitig_000_1434	Zt05	OG_4359	NA	NA	NA	NA	A_B	1365.36	0.0197306	0.175855	0.112198	0.910667	0.968252
Zt05_unitig_000_1435	Zt05	OG_4360	NA	NA	NA	NA	A_B	66.2923	-2.55068	0.686619	-3.71483	0.000203337	0.00262287
Zt05_unitig_000_1436	Zt05	OG_4361	NA	NA	NA	NA	A_B	10620.3	0.451819	0.159486	2.83297	0.00461176	0.0341968
Zt05_unitig_000_1437	Zt05	OG_11214	NA	NA	NA	NA	A_B	468.722	0.104232	0.249903	0.417092	0.676611	0.850179
Zt05_unitig_000_1438	Zt05	OG_4297	NA	NA	NA	NA	A_B	4414.51	0.507857	0.209934	2.41913	0.0155577	0.0832979
Zt05_unitig_000_1439	Zt05	OG_4397	NA	NA	NA	NA	A_B	387.852	0.209753	0.209547	1.00098	0.316836	0.581328
Zt05_unitig_000_1440	Zt05	OG_4426	NA	NA	NA	NA	A_B	822.651	0.171881	0.190393	0.902772	0.366647	0.629392
Zt05_unitig_000_1441	Zt05	OG_4434	NA	NA	NA	NA	A_B	2154.48	0.243889	0.144481	1.68804	0.0914045	0.27742
Zt05_unitig_000_1442	Zt05	OG_4443	NA	NA	NA	NA	A_B	5072.2	0.220679	0.110476	1.99753	0.0457674	0.178902
Zt05_unitig_000_1443	Zt05	OG_4453	NA	NA	NA	NA	A_B	1190.57	0.0587792	0.179036	0.32831	0.742678	0.889852
Zt05_unitig_000_1444	Zt05	OG_12325	NA	NA	NA	NA	A_B	78.5235	0.0109215	0.345619	0.0316	0.974791	0.993637
Zt05_unitig_000_1445	Zt05	OG_4461	NA	NA	NA	NA	A_B	1490.62	-0.173808	0.21047	-0.825811	0.408911	0.664645
Zt05_unitig_000_1446	Zt05	OG_8376	NA	NA	NA	NA	A_B	230.468	0.429555	0.342114	1.25559	0.209265	0.463752
Zt05_unitig_000_1447	Zt05	OG_4478	NA	NA	NA	NA	A_B	3105.81	0.388423	0.219939	1.76605	0.0773881	0.250918
Zt05_unitig_000_1448	Zt05	OG_4298	NA	NA	NA	NA	A_B	1983.29	1.14857	0.174319	6.58892	4.4304e-11	2.42744e-09
Zt05_unitig_000_1449	Zt05	OG_4308	NA	NA	NA	NA	A_B	1145.35	0.155129	0.16581	0.935581	0.349489	0.614959
Zt05_unitig_000_1450	Zt05	OG_17246	NA	NA	NA	NA	A_B	935.708	-0.00769172	0.166956	-0.0460705	0.963254	0.98966
Zt05_unitig_000_1451	Zt05	OG_17247	NA	NA	NA	NA	A_B	0.562587	2.90544	4.91042	0.591689	0.554059	NA
Zt05_unitig_000_1452	Zt05	OG_17248	NA	NA	NA	NA	A_B	1.86224	-2.3458	2.52429	-0.929291	0.352738	NA
Zt05_unitig_000_1454	Zt05	OG_4308	NA	NA	NA	NA	A_B	95.729	0.178661	0.322436	0.554098	0.579511	0.79177
Zt05_unitig_000_1455	Zt05	OG_4318	NA	NA	NA	NA	A_B	1084.54	-0.0886469	0.168743	-0.525337	0.599349	0.80393
Zt05_unitig_000_1456	Zt05	OG_4328	NA	NA	NA	NA	A_B	387.72	0.0219815	0.199621	0.110116	0.912317	0.968637
Zt05_unitig_000_1457	Zt05	OG_4336	NA	NA	NA	NA	A_B	372.754	1.30572	0.411979	3.16938	0.00152764	0.0141636
Zt05_unitig_000_1458	Zt05	OG_4346	NA	NA	NA	NA	A_B	2439.61	0.339712	0.162567	2.08967	0.0366472	0.152115
Zt05_unitig_000_1459	Zt05	OG_4356	NA	NA	NA	NA	A_B	6410.4	0.393508	0.17512	2.24707	0.0246356	0.115555
Zt05_unitig_000_1460	Zt05	OG_4367	NA	NA	NA	NA	A_B	557.629	-0.387155	0.17304	-2.23738	0.0252615	0.117633
Zt05_unitig_000_1461	Zt05	OG_4377	NA	NA	NA	NA	A_B	1789.08	-0.115171	0.147255	-0.782119	0.434145	0.684283
Zt05_unitig_000_1462	Zt05	OG_4386	NA	NA	NA	NA	A_B	1169.46	-0.101731	0.152405	-0.667501	0.504452	0.737232
Zt05_unitig_000_1463	Zt05	OG_4398	NA	NA	NA	NA	A_B	749.404	-0.451059	0.157036	-2.87232	0.00407471	0.0311312
Zt05_unitig_000_1464	Zt05	OG_4407	NA	NA	NA	NA	A_B	2259.51	-0.230974	0.130797	-1.7659	0.0774131	0.250918
Zt05_unitig_000_1465	Zt05	OG_4415	NA	NA	NA	NA	A_B	288.063	-0.300011	0.234785	-1.27781	0.201316	0.454793
Zt05_unitig_000_1466	Zt05	OG_8364	NA	NA	NA	NA	A_B	37489.8	0.284709	0.194146	1.46647	0.14252	0.369357
Zt05_unitig_000_1467	Zt05	OG_9240	NA	NA	NA	NA	A_B	607.898	0.893597	0.407654	2.19205	0.0283761	0.127487
Zt05_unitig_000_1468	Zt05	OG_4423	NA	NA	NA	NA	A_B	313.524	-0.270384	0.342981	-0.788334	0.430501	0.681904
Zt05_unitig_000_1469	Zt05	OG_8365	NA	NA	NA	NA	A_B	695.159	-0.23404	0.20296	-1.15313	0.248855	0.509987
Zt05_unitig_000_1470	Zt05	OG_4424	NA	NA	NA	NA	A_B	19424.6	0.310626	0.140213	2.21539	0.0267334	0.122597
Zt05_unitig_000_1471	Zt05	OG_8366	NA	NA	NA	NA	A_B	88.7943	0.329423	0.413069	0.797501	0.42516	0.677735
Zt05_unitig_000_1472	Zt05	OG_4425	NA	NA	NA	NA	A_B	1244.07	0.189736	0.180287	1.05241	0.292612	0.556735
Zt05_unitig_000_1473	Zt05	OG_9241	NA	NA	NA	NA	A_B	63.2492	-1.14463	0.405583	-2.82218	0.00476979	0.0348674
Zt05_unitig_000_1474	Zt05	OG_4427	NA	NA	NA	NA	A_B	76.7044	-0.0903519	0.389375	-0.232044	0.816504	0.926269
Zt05_unitig_000_1476	Zt05	OG_4428	NA	NA	NA	NA	A_B	2441.65	0.923357	0.266128	3.46959	0.000521251	0.00576684
Zt05_unitig_000_1477	Zt05	OG_4429	NA	NA	NA	NA	A_B	299.024	0.127926	0.259104	0.493724	0.621501	0.819094
Zt05_unitig_000_1478	Zt05	OG_9242	NA	NA	NA	NA	A_B	205.969	0.317927	0.283766	1.12039	0.262549	0.525922
Zt05_unitig_000_1479	Zt05	OG_8367	NA	NA	NA	NA	A_B	1501.89	0.289498	0.159569	1.81425	0.0696395	0.234016
Zt05_unitig_000_1480	Zt05	OG_8368	NA	NA	NA	NA	A_B	389.974	-0.00857806	0.26602	-0.0322459	0.974276	0.993444
Zt05_unitig_000_1481	Zt05	OG_4430	NA	NA	NA	NA	A_B	2567.75	-0.024018	0.123972	-0.193737	0.846382	0.940461
Zt05_unitig_000_1482	Zt05	OG_4431	NA	NA	NA	NA	A_B	4351.03	0.43221	0.18608	2.32271	0.0201947	0.0996825
Zt05_unitig_000_1483	Zt05	OG_8371	NA	NA	NA	NA	A_B	103.352	-0.165409	0.365319	-0.45278	0.650707	0.837723
Zt05_unitig_000_1484	Zt05	OG_4446	NA	NA	NA	NA	A_B	12168	0.163413	0.12823	1.27437	0.202533	0.45663
Zt05_unitig_000_1485	Zt05	OG_4445	NA	NA	NA	NA	A_B	3181.73	-0.211869	0.112062	-1.89064	0.0586719	0.209456
Zt05_unitig_000_1486	Zt05	OG_4444	NA	NA	NA	NA	A_B	14222	0.232383	0.154933	1.4999	0.133641	0.355614
Zt05_unitig_000_1487	Zt05	OG_4442	NA	NA	NA	NA	A_B	3987.62	0.113062	0.132486	0.853392	0.393442	0.652203
Zt05_unitig_000_1488	Zt05	OG_4441	NA	NA	NA	NA	A_B	850.73	0.472322	0.184555	2.55925	0.0104897	0.0627002
Zt05_unitig_000_1489	Zt05	OG_8370	NA	NA	NA	NA	A_B	493.574	0.24659	0.246334	1.00104	0.316808	0.581328
Zt05_unitig_000_1490	Zt05	OG_4440	NA	NA	NA	NA	A_B	702.277	-0.0609831	0.149277	-0.408522	0.68289	0.854204
Zt05_unitig_000_1491	Zt05	OG_4439	NA	NA	NA	NA	A_B	172.745	-0.455095	0.322353	-1.41179	0.158011	0.393022
Zt05_unitig_000_1492	Zt05	OG_4438	NA	NA	NA	NA	A_B	1339.07	-0.287985	0.131769	-2.18553	0.0288503	0.128863
Zt05_unitig_000_1493	Zt05	OG_8369	NA	NA	NA	NA	A_B	2152.9	0.229008	0.129672	1.76605	0.077387	0.250918
Zt05_unitig_000_1494	Zt05	OG_4437	NA	NA	NA	NA	A_B	1189.94	-0.00691363	0.130042	-0.0531647	0.957601	0.987275
Zt05_unitig_000_1495	Zt05	OG_4436	NA	NA	NA	NA	A_B	1942.31	0.14565	0.158562	0.91857	0.358321	0.622987
Zt05_unitig_000_1496	Zt05	OG_4435	NA	NA	NA	NA	A_B	17753.1	0.106913	0.179658	0.59509	0.551783	0.772578
Zt05_unitig_000_1497	Zt05	OG_9244	NA	NA	NA	NA	A_B	193.591	-1.37803	0.388415	-3.54784	0.000388404	0.00450501
Zt05_unitig_000_1498	Zt05	OG_17251	NA	NA	NA	NA	A_B	36.8392	-0.0669803	0.485761	-0.137887	0.89033	0.960537
Zt05_unitig_000_1499	Zt05	OG_4433	NA	NA	NA	NA	A_B	1867.03	0.31908	0.146929	2.17167	0.0298808	0.132082
Zt05_unitig_000_1500	Zt05	OG_4447	NA	NA	NA	NA	A_B	799.626	0.0823882	0.145067	0.567931	0.570082	0.78613
Zt05_unitig_000_1501	Zt05	OG_4448	NA	NA	NA	NA	A_B	1208.25	0.0805807	0.17274	0.466485	0.640868	0.832825
Zt05_unitig_000_1502	Zt05	OG_4450	NA	NA	NA	NA	A_B	1793.53	-0.0434612	0.124965	-0.347788	0.727999	0.880554
Zt05_unitig_000_1503	Zt05	OG_4451	NA	NA	NA	NA	A_B	1447.72	-0.0810449	0.166631	-0.486374	0.626702	0.823444
Zt05_unitig_000_1504	Zt05	OG_4452	NA	NA	NA	NA	A_B	1874.3	0.0199118	0.17725	0.112337	0.910556	0.968252
Zt05_unitig_000_1505	Zt05	OG_4454	NA	NA	NA	NA	A_B	2051.63	-0.364862	0.154952	-2.35467	0.018539	0.0939278
Zt05_unitig_000_1506	Zt05	OG_8372	NA	NA	NA	NA	A_B	30.1166	-1.29115	0.677788	-1.90495	0.0567864	0.205402
Zt05_unitig_000_1507	Zt05	OG_4455	NA	NA	NA	NA	A_B	5429.36	0.540577	0.218109	2.47847	0.0131948	0.0743847
Zt05_unitig_000_1508	Zt05	OG_9245	NA	NA	NA	NA	A_B	266.978	-1.83656	0.487644	-3.76619	0.000165759	0.00221733
Zt05_unitig_000_1509	Zt05	OG_4456	NA	NA	NA	NA	A_B	926.651	-0.38797	0.183958	-2.10902	0.034943	0.147088
Zt05_unitig_000_1510	Zt05	OG_4457	NA	NA	NA	NA	A_B	509.443	-0.101276	0.186892	-0.541894	0.587891	0.797204
Zt05_unitig_000_1511	Zt05	OG_4458	NA	NA	NA	NA	A_B	187.846	-0.170465	0.329214	-0.517794	0.604602	0.80732
Zt05_unitig_000_1512	Zt05	OG_4459	NA	NA	NA	NA	A_B	926.491	0.328464	0.171758	1.91237	0.0558289	0.203409
Zt05_unitig_000_1513	Zt05	OG_4460	NA	NA	NA	NA	A_B	2378.05	0.218636	0.202961	1.07723	0.281378	0.546973
Zt05_unitig_000_1514	Zt05	OG_8374	NA	NA	NA	NA	A_B	592.187	0.46379	0.234095	1.9812	0.0475685	0.183174
Zt05_unitig_000_1515	Zt05	OG_4462	NA	NA	NA	NA	A_B	343.021	0.0489818	0.232236	0.210914	0.832954	0.934084
Zt05_unitig_000_1516	Zt05	OG_4463	NA	NA	NA	NA	A_B	1161.65	0.114486	0.150415	0.761135	0.446576	0.69195
Zt05_unitig_000_1517	Zt05	OG_4464	NA	NA	NA	NA	A_B	1100.06	0.130876	0.177747	0.736303	0.461546	0.704785
Zt05_unitig_000_1518	Zt05	OG_8375	NA	NA	NA	NA	A_B	966.581	0.126271	0.170125	0.742225	0.457951	0.702319
Zt05_unitig_000_1519	Zt05	OG_4465	NA	NA	NA	NA	A_B	1011.79	-0.870232	0.203566	-4.27493	1.91193e-05	0.000338939
Zt05_unitig_000_1520	Zt05	OG_4466	NA	NA	NA	NA	A_B	451.591	0.250496	0.261095	0.959408	0.337353	0.602128
Zt05_unitig_000_1521	Zt05	OG_4467	NA	NA	NA	NA	A_B	432.876	-0.167675	0.203134	-0.825438	0.409123	0.664789
Zt05_unitig_000_1522	Zt05	OG_4469	NA	NA	NA	NA	A_B	2811.95	-0.0533838	0.113247	-0.47139	0.637362	0.830786
Zt05_unitig_000_1523	Zt05	OG_4470	NA	NA	NA	NA	A_B	579.819	0.155446	0.172693	0.900128	0.368052	0.630556
Zt05_unitig_000_1524	Zt05	OG_4471	NA	NA	NA	NA	A_B	22.9178	-0.956475	0.779426	-1.22715	0.219765	0.477682
Zt05_unitig_000_1525	Zt05	OG_4472	NA	NA	NA	NA	A_B	5216.14	0.213334	0.140581	1.51752	0.129136	0.347549
Zt05_unitig_000_1526	Zt05	OG_8377	NA	NA	NA	NA	A_B	297.776	-0.499551	0.200807	-2.48772	0.0128565	0.0727986
Zt05_unitig_000_1527	Zt05	OG_4473	NA	NA	NA	NA	A_B	6575.78	-0.159375	0.115895	-1.37518	0.169077	0.409199
Zt05_unitig_000_1528	Zt05	OG_4474	NA	NA	NA	NA	A_B	4014.08	-0.148053	0.126729	-1.16826	0.242701	0.503608
Zt05_unitig_000_1529	Zt05	OG_4475	NA	NA	NA	NA	A_B	1048.04	0.237542	0.254193	0.934493	0.35005	0.615656
Zt05_unitig_000_1530	Zt05	OG_4476	NA	NA	NA	NA	A_B	2116.49	0.0472078	0.174777	0.270103	0.787081	0.911724
Zt05_unitig_000_1531	Zt05	OG_8378	NA	NA	NA	NA	A_B	149.565	0.222634	0.346765	0.64203	0.520854	0.749526
Zt05_unitig_000_1532	Zt05	OG_4477	NA	NA	NA	NA	A_B	2478.05	0.210544	0.124208	1.6951	0.0900565	0.274918
Zt05_unitig_000_1533	Zt05	OG_8379	NA	NA	NA	NA	A_B	128.611	0.0348851	0.333974	0.104455	0.916808	0.970136
Zt05_unitig_000_1534	Zt05	OG_4479	NA	NA	NA	NA	A_B	318.235	-0.285772	0.23402	-1.22114	0.222032	0.480023
Zt05_unitig_000_1535	Zt05	OG_4480	NA	NA	NA	NA	A_B	968.052	-0.0249821	0.138184	-0.180788	0.856534	0.945441
Zt05_unitig_000_1536	Zt05	OG_4481	NA	NA	NA	NA	A_B	51.8379	0.458897	0.439787	1.04345	0.296738	0.561223
Zt05_unitig_000_1537	Zt05	OG_4482	NA	NA	NA	NA	A_B	1592.79	0.364988	0.190388	1.91707	0.0552285	0.201925
Zt05_unitig_000_1538	Zt05	OG_4483	NA	NA	NA	NA	A_B	5447.23	0.366758	0.11687	3.13816	0.00170011	0.0155127
Zt05_unitig_000_1539	Zt05	OG_4484	NA	NA	NA	NA	A_B	1573.59	0.053646	0.148782	0.360569	0.718422	0.875753
Zt05_unitig_000_1540	Zt05	OG_4485	NA	NA	NA	NA	A_B	606.071	0.776813	0.224136	3.46581	0.000528646	0.00582625
Zt05_unitig_000_1541	Zt05	OG_9124	NA	NA	NA	NA	A_B	276.169	-0.174139	0.296281	-0.587751	0.556699	0.776336
Zt05_unitig_000_1542	Zt05	OG_4486	NA	NA	NA	NA	A_B	3050.94	0.823696	0.28537	2.88642	0.00389654	0.0301209
Zt05_unitig_000_1543	Zt05	OG_4487	NA	NA	NA	NA	A_B	2491.14	-0.255815	0.26001	-0.983868	0.32518	0.590332
Zt05_unitig_000_1544	Zt05	OG_4299	NA	NA	NA	NA	A_B	256.796	-0.00936459	0.209912	-0.044612	0.964417	0.989882
Zt05_unitig_000_1545	Zt05	OG_4300	NA	NA	NA	NA	A_B	1356.01	0.313832	0.148323	2.11587	0.0343557	0.145651
Zt05_unitig_000_1546	Zt05	OG_4301	NA	NA	NA	NA	A_B	2560.3	0.00759953	0.125433	0.0605863	0.951689	0.985078
Zt05_unitig_000_1547	Zt05	OG_4302	NA	NA	NA	NA	A_B	433.072	0.133964	0.257802	0.519638	0.603316	0.806711
Zt05_unitig_000_1548	Zt05	OG_4303	NA	NA	NA	NA	A_B	1033.25	0.1645	0.154311	1.06602	0.286412	0.552096
Zt05_unitig_000_1549	Zt05	OG_4304	NA	NA	NA	NA	A_B	4551.89	-0.219198	0.195598	-1.12065	0.262436	0.525914
Zt05_unitig_000_1550	Zt05	OG_4305	NA	NA	NA	NA	A_B	1059.15	0.0846511	0.132018	0.641209	0.521387	0.749763
Zt05_unitig_000_1551	Zt05	OG_4306	NA	NA	NA	NA	A_B	1828.64	0.253243	0.198695	1.27453	0.202477	0.45663
Zt05_unitig_000_1552	Zt05	OG_4307	NA	NA	NA	NA	A_B	1326.41	-0.0636511	0.138861	-0.458381	0.646679	0.83611
Zt05_unitig_000_1553	Zt05	OG_8353	NA	NA	NA	NA	A_B	17.4142	-0.646008	0.780725	-0.827447	0.407984	0.663875
Zt05_unitig_000_1554	Zt05	OG_4309	NA	NA	NA	NA	A_B	13159.3	-0.0638919	0.127719	-0.500255	0.616896	0.816331
Zt05_unitig_000_1555	Zt05	OG_4310	NA	NA	NA	NA	A_B	13708.3	-0.233297	0.140084	-1.66541	0.0958314	0.286964
Zt05_unitig_000_1556	Zt05	OG_4311	NA	NA	NA	NA	A_B	1350.55	0.0557092	0.133634	0.41688	0.676766	0.850188
Zt05_unitig_000_1557	Zt05	OG_4312	NA	NA	NA	NA	A_B	1013.3	-0.137411	0.131924	-1.0416	0.297599	0.562078
Zt05_unitig_000_1558	Zt05	OG_4313	NA	NA	NA	NA	A_B	463.568	1.21481	0.255062	4.76279	1.9093e-06	4.4202e-05
Zt05_unitig_000_1559	Zt05	OG_4314	NA	NA	NA	NA	A_B	1699.24	0.354836	0.204788	1.7327	0.0831487	0.262181
Zt05_unitig_000_1560	Zt05	OG_4315	NA	NA	NA	NA	A_B	701.743	-1.33366	0.343575	-3.88171	0.000103725	0.00149744
Zt05_unitig_000_1561	Zt05	OG_8354	NA	NA	NA	NA	A_B	1650.9	0.24551	0.230177	1.06661	0.286146	0.551953
Zt05_unitig_000_1562	Zt05	OG_4316	NA	NA	NA	NA	A_B	10632.4	0.0043791	0.135501	0.0323178	0.974219	0.993444
Zt05_unitig_000_1563	Zt05	OG_4317	NA	NA	NA	NA	A_B	3314.78	0.154544	0.11782	1.31169	0.189624	0.439439
Zt05_unitig_000_1564	Zt05	OG_4319	NA	NA	NA	NA	A_B	1586.2	-0.00365906	0.156513	-0.0233786	0.981348	0.995138
Zt05_unitig_000_1565	Zt05	OG_4320	NA	NA	NA	NA	A_B	2445.04	-0.237755	0.155061	-1.5333	0.125202	0.340802
Zt05_unitig_000_1566	Zt05	OG_4321	NA	NA	NA	NA	A_B	1500.3	-0.377761	0.167043	-2.26146	0.0237305	0.112225
Zt05_unitig_000_1567	Zt05	OG_4322	NA	NA	NA	NA	A_B	831.84	-0.123689	0.183967	-0.672344	0.501365	0.734816
Zt05_unitig_000_1568	Zt05	OG_4323	NA	NA	NA	NA	A_B	302.553	-0.271116	0.254409	-1.06567	0.286574	0.552222
Zt05_unitig_000_1569	Zt05	OG_8355	NA	NA	NA	NA	A_B	579.008	-1.1539	0.244077	-4.72762	2.27164e-06	5.13507e-05
Zt05_unitig_000_1570	Zt05	OG_4324	NA	NA	NA	NA	A_B	1044.54	1.19214	0.211041	5.64885	1.61527e-08	5.77182e-07
Zt05_unitig_000_1571	Zt05	OG_4325	NA	NA	NA	NA	A_B	1155.26	-0.480684	0.182704	-2.63095	0.00851467	0.0535061
Zt05_unitig_000_1572	Zt05	OG_4340	NA	NA	NA	NA	A_B	3295.19	-0.191706	0.238228	-0.804716	0.420983	0.674675
Zt05_unitig_000_1573	Zt05	OG_4339	NA	NA	NA	NA	A_B	397.477	-0.160062	0.218353	-0.733043	0.463532	0.70585
Zt05_unitig_000_1574	Zt05	OG_4338	NA	NA	NA	NA	A_B	1595.49	0.165515	0.143146	1.15627	0.247573	0.509292
Zt05_unitig_000_1575	Zt05	OG_4337	NA	NA	NA	NA	A_B	764.556	-0.43776	0.280708	-1.55949	0.118881	0.329682
Zt05_unitig_000_1576	Zt05	OG_4335	NA	NA	NA	NA	A_B	3272.62	0.532924	0.20173	2.64176	0.00824754	0.0523132
Zt05_unitig_000_1577	Zt05	OG_12326	NA	NA	NA	NA	A_B	199.814	-0.268287	0.32858	-0.816504	0.414212	0.669183
Zt05_unitig_000_1578	Zt05	OG_4334	NA	NA	NA	NA	A_B	561.05	0.0708315	0.231339	0.30618	0.759467	0.897999
Zt05_unitig_000_1579	Zt05	OG_4333	NA	NA	NA	NA	A_B	687.807	0.686981	0.256017	2.68334	0.0072891	0.0477135
Zt05_unitig_000_1580	Zt05	OG_4332	NA	NA	NA	NA	A_B	1196.19	-0.390136	0.186922	-2.08715	0.0368742	0.15291
Zt05_unitig_000_1581	Zt05	OG_8357	NA	NA	NA	NA	A_B	47.9593	-1.7779	0.508718	-3.49487	0.0004743	0.00533459
Zt05_unitig_000_1582	Zt05	OG_4331	NA	NA	NA	NA	A_B	3806.4	-0.497935	0.237464	-2.09689	0.0360035	0.150403
Zt05_unitig_000_1583	Zt05	OG_4330	NA	NA	NA	NA	A_B	752.271	0.359526	0.183594	1.95826	0.0501994	0.189773
Zt05_unitig_000_1584	Zt05	OG_4329	NA	NA	NA	NA	A_B	4370.35	0.152669	0.127395	1.19839	0.230766	0.489797
Zt05_unitig_000_1585	Zt05	OG_8356	NA	NA	NA	NA	A_B	18.6435	1.11146	0.777068	1.43033	0.152622	0.384512
Zt05_unitig_000_1586	Zt05	OG_4327	NA	NA	NA	NA	A_B	744.842	1.06605	0.302779	3.52088	0.000430119	0.00491455
Zt05_unitig_000_1587	Zt05	OG_4326	NA	NA	NA	NA	A_B	459.949	0.446566	0.231902	1.92567	0.0541457	0.199754
Zt05_unitig_000_1588	Zt05	OG_4341	NA	NA	NA	NA	A_B	879.946	-0.133762	0.202797	-0.659588	0.509518	0.74087
Zt05_unitig_000_1589	Zt05	OG_4342	NA	NA	NA	NA	A_B	5525.52	-0.0588869	0.125828	-0.467996	0.639787	0.832109
Zt05_unitig_000_1590	Zt05	OG_4343	NA	NA	NA	NA	A_B	372.115	-0.114726	0.207061	-0.554068	0.579532	0.79177
Zt05_unitig_000_1591	Zt05	OG_11216	NA	NA	NA	NA	A_B	612.512	-0.303122	0.218854	-1.38505	0.166039	0.404669
Zt05_unitig_000_1592	Zt05	OG_4344	NA	NA	NA	NA	A_B	245.961	-0.824279	0.23061	-3.57434	0.000351111	0.00415198
Zt05_unitig_000_1593	Zt05	OG_1998	NA	NA	NA	NA	A_B	85.6528	-0.0029127	0.40229	-0.0072403	0.994223	0.998462
Zt05_unitig_000_1594	Zt05	OG_4345	NA	NA	NA	NA	A_B	1695.56	0.227279	0.153086	1.48465	0.137638	0.362228
Zt05_unitig_000_1595	Zt05	OG_4347	NA	NA	NA	NA	A_B	148.729	-0.547407	0.292657	-1.87047	0.0614181	0.215647
Zt05_unitig_000_1596	Zt05	OG_4348	NA	NA	NA	NA	A_B	2175.58	-0.116117	0.150341	-0.772356	0.439904	0.687055
Zt05_unitig_000_1597	Zt05	OG_4349	NA	NA	NA	NA	A_B	772.011	-0.925235	0.180911	-5.11432	3.14878e-07	8.85816e-06
Zt05_unitig_000_1598	Zt05	OG_4350	NA	NA	NA	NA	A_B	28159.9	0.288888	0.152843	1.8901	0.0587445	0.209456
Zt05_unitig_000_1599	Zt05	OG_8358	NA	NA	NA	NA	A_B	701.785	-0.112496	0.148569	-0.7572	0.44893	0.693993
Zt05_unitig_000_1600	Zt05	OG_4351	NA	NA	NA	NA	A_B	218.966	0.54672	0.341609	1.60043	0.109503	0.313576
Zt05_unitig_000_1601	Zt05	OG_4352	NA	NA	NA	NA	A_B	729.637	0.0781236	0.20647	0.378378	0.70515	0.866577
Zt05_unitig_000_1602	Zt05	OG_9247	NA	NA	NA	NA	A_B	4.21057	0.680271	1.27768	0.532427	0.59443	0.800871
Zt05_unitig_000_1603	Zt05	OG_7992	NA	NA	NA	NA	A_B	586.277	-0.735793	0.258353	-2.84802	0.00439923	0.0330186
Zt05_unitig_000_1604	Zt05	OG_11592	NA	NA	NA	NA	A_B	237.412	-0.317152	0.242016	-1.31046	0.190041	0.439697
Zt05_unitig_000_1605	Zt05	OG_12011	NA	NA	NA	NA	A_B	50.0747	1.19573	0.465349	2.56953	0.0101835	0.0613464
Zt05_unitig_000_1606	Zt05	OG_8196	NA	NA	NA	NA	A_B	366.059	0.309794	0.21171	1.4633	0.143386	0.37038
Zt05_unitig_000_1607	Zt05	OG_9248	NA	NA	NA	NA	A_B	1231.61	-1.04972	0.227265	-4.61892	3.85746e-06	8.2345e-05
Zt05_unitig_000_1608	Zt05	OG_11217	NA	NA	NA	NA	A_B	2484.6	-5.33393	0.848272	-6.28799	3.21595e-10	1.51031e-08
Zt05_unitig_000_1609	Zt05	OG_7960	NA	NA	NA	NA	A_B	6056.48	-0.00851974	0.11817	-0.072097	0.942525	0.981019
Zt05_unitig_000_1610	Zt05	OG_2743	NA	NA	NA	NA	A_B	1069.73	0.690775	0.356919	1.93538	0.0529431	0.196949
Zt05_unitig_000_1611	Zt05	OG_2744	NA	NA	NA	NA	A_B	251.585	-0.0768785	0.331617	-0.231829	0.816671	0.926322
Zt05_unitig_000_1612	Zt05	OG_2746	NA	NA	NA	NA	A_B	1226.34	0.226085	0.165922	1.3626	0.17301	0.415065
Zt05_unitig_000_1613	Zt05	OG_7961	NA	NA	NA	NA	A_B	26.4391	-0.0845041	0.714202	-0.11832	0.905814	0.967267
Zt05_unitig_000_1614	Zt05	OG_2747	NA	NA	NA	NA	A_B	2481.18	-0.156516	0.134161	-1.16662	0.243362	0.504527
Zt05_unitig_000_1615	Zt05	OG_2748	NA	NA	NA	NA	A_B	4.18096	-0.703308	1.5136	-0.464659	0.642176	0.833677
Zt05_unitig_000_1616	Zt05	OG_2749	NA	NA	NA	NA	A_B	1309.02	-0.133021	0.157249	-0.845926	0.397594	0.655216
Zt05_unitig_000_1617	Zt05	OG_7962	NA	NA	NA	NA	A_B	563.964	0.827713	0.297339	2.78373	0.00537371	0.0383095
Zt05_unitig_000_1618	Zt05	OG_2750	NA	NA	NA	NA	A_B	223.658	0.138851	0.373569	0.371688	0.710125	0.869316
Zt05_unitig_000_1619	Zt05	OG_2751	NA	NA	NA	NA	A_B	1354.01	1.31449	0.354179	3.71138	0.000206135	0.00264709
Zt05_unitig_000_1620	Zt05	OG_2752	NA	NA	NA	NA	A_B	847.16	-0.10188	0.180568	-0.564219	0.572605	0.787143
Zt05_unitig_000_1621	Zt05	OG_2753	NA	NA	NA	NA	A_B	5224.5	0.258643	0.121536	2.12813	0.0333266	0.142867
Zt05_unitig_000_1622	Zt05	OG_2756	NA	NA	NA	NA	A_B	730.31	0.365067	0.189909	1.92233	0.0545644	0.20075
Zt05_unitig_000_1623	Zt05	OG_2757	NA	NA	NA	NA	A_B	6.36606	0.977556	1.36159	0.717954	0.472786	0.711932
Zt05_unitig_000_1624	Zt05	OG_2758	NA	NA	NA	NA	A_B	3725.55	-0.0583949	0.11178	-0.522408	0.601386	0.805255
Zt05_unitig_000_1625	Zt05	OG_9249	NA	NA	NA	NA	A_B	168.988	0.189063	0.358235	0.527764	0.597663	0.802511
Zt05_unitig_000_1626	Zt05	OG_2759	NA	NA	NA	NA	A_B	5577.23	0.259444	0.114809	2.25979	0.0238344	0.112577
Zt05_unitig_000_1627	Zt05	OG_2760	NA	NA	NA	NA	A_B	1027.72	0.190072	0.162231	1.17161	0.241353	0.50238
Zt05_unitig_000_1628	Zt05	OG_2761	NA	NA	NA	NA	A_B	3138.85	0.252315	0.132899	1.89855	0.0576236	0.206992
Zt05_unitig_000_1629	Zt05	OG_2762	NA	NA	NA	NA	A_B	5080.18	-0.613525	0.136551	-4.49302	7.02199e-06	0.000140335
Zt05_unitig_000_1630	Zt05	OG_2763	NA	NA	NA	NA	A_B	734.287	0.198057	0.17856	1.10919	0.267348	0.53137
Zt05_unitig_000_1631	Zt05	OG_2764	NA	NA	NA	NA	A_B	365.243	0.636478	0.276332	2.30331	0.0212615	0.103703
Zt05_unitig_000_1632	Zt05	OG_2765	NA	NA	NA	NA	A_B	2523.01	0.511025	0.215477	2.3716	0.0177111	0.090975
Zt05_unitig_000_1633	Zt05	OG_2766	NA	NA	NA	NA	A_B	808.037	-0.126889	0.158259	-0.80178	0.42268	0.675936
Zt05_unitig_000_1634	Zt05	OG_11218	NA	NA	NA	NA	A_B	80.4631	-0.297273	0.421911	-0.704587	0.481067	0.717056
Zt05_unitig_000_1635	Zt05	OG_2767	NA	NA	NA	NA	A_B	426.756	0.0968076	0.203503	0.475707	0.634283	0.828948
Zt05_unitig_000_1636	Zt05	OG_2768	NA	NA	NA	NA	A_B	1447.03	-0.0419105	0.148793	-0.281669	0.778197	0.907761
Zt05_unitig_000_1637	Zt05	OG_7963	NA	NA	NA	NA	A_B	162.411	0.359695	0.339024	1.06097	0.288703	0.553778
Zt05_unitig_000_1638	Zt05	OG_2769	NA	NA	NA	NA	A_B	76.5954	0.476897	0.365474	1.30487	0.191936	0.442374
Zt05_unitig_000_1639	Zt05	OG_2770	NA	NA	NA	NA	A_B	705.733	-0.102988	0.203561	-0.505931	0.612905	0.813601
Zt05_unitig_000_1640	Zt05	OG_2771	NA	NA	NA	NA	A_B	1788.59	-0.404142	0.150028	-2.69379	0.0070645	0.0467582
Zt05_unitig_000_1641	Zt05	OG_2772	NA	NA	NA	NA	A_B	765.833	-0.0463941	0.186143	-0.249239	0.803176	0.919885
Zt05_unitig_000_1642	Zt05	OG_2773	NA	NA	NA	NA	A_B	6072.73	0.284664	0.232705	1.22328	0.221224	0.479237
Zt05_unitig_000_1643	Zt05	OG_9250	NA	NA	NA	NA	A_B	3340.21	-0.1194	0.142628	-0.837142	0.402513	0.658388
Zt05_unitig_000_1644	Zt05	OG_2484	NA	NA	NA	NA	A_B	133.61	-0.716894	0.342588	-2.09259	0.0363862	0.151524
Zt05_unitig_000_1645	Zt05	OG_2774	NA	NA	NA	NA	A_B	3507.67	-0.361992	0.131247	-2.7581	0.00581388	0.0405653
Zt05_unitig_000_1646	Zt05	OG_2485	NA	NA	NA	NA	A_B	835.821	-0.111756	0.158124	-0.706761	0.479715	0.715994
Zt05_unitig_000_1647	Zt05	OG_2486	NA	NA	NA	NA	A_B	1580.25	0.0168472	0.131294	0.128317	0.897898	0.963194
Zt05_unitig_000_1648	Zt05	OG_2487	NA	NA	NA	NA	A_B	776.575	-0.166276	0.198565	-0.837392	0.402372	0.658388
Zt05_unitig_000_1649	Zt05	OG_2488	NA	NA	NA	NA	A_B	762.416	-0.26579	0.174272	-1.52515	0.127222	0.344266
Zt05_unitig_000_1650	Zt05	OG_7908	NA	NA	NA	NA	A_B	1119.29	0.544266	0.247369	2.20022	0.0277913	0.125893
Zt05_unitig_000_1651	Zt05	OG_17252	NA	NA	NA	NA	A_B	423.276	0.418316	0.24751	1.6901	0.0910093	0.276659
Zt05_unitig_000_1652	Zt05	OG_9251	NA	NA	NA	NA	A_B	951.584	0.521398	0.238633	2.18494	0.0288935	0.128893
Zt05_unitig_000_1653	Zt05	OG_2492	NA	NA	NA	NA	A_B	11129	0.210357	0.301455	0.697806	0.485299	0.720672
Zt05_unitig_000_1654	Zt05	OG_2493	NA	NA	NA	NA	A_B	1744.25	0.235881	0.130219	1.81142	0.0700763	0.234935
Zt05_unitig_000_1655	Zt05	OG_2494	NA	NA	NA	NA	A_B	4255.79	0.184866	0.10651	1.73566	0.0826233	0.261172
Zt05_unitig_000_1656	Zt05	OG_9252	NA	NA	NA	NA	A_B	648.854	-0.0366479	0.190393	-0.192486	0.847362	0.940865
Zt05_unitig_000_1657	Zt05	OG_2495	NA	NA	NA	NA	A_B	1875.77	0.0149233	0.120102	0.124255	0.901114	0.964754
Zt05_unitig_000_1658	Zt05	OG_2496	NA	NA	NA	NA	A_B	79.4513	0.117435	0.415781	0.282444	0.777603	0.907676
Zt05_unitig_000_1659	Zt05	OG_2497	NA	NA	NA	NA	A_B	696.099	0.104	0.163271	0.636978	0.524139	0.751442
Zt05_unitig_000_1660	Zt05	OG_2498	NA	NA	NA	NA	A_B	2000.22	0.128806	0.20972	0.614182	0.539095	0.763677
Zt05_unitig_000_1661	Zt05	OG_9253	NA	NA	NA	NA	A_B	14.4025	-2.7715	1.18844	-2.33204	0.0196985	0.0979051
Zt05_unitig_000_1662	Zt05	OG_2499	NA	NA	NA	NA	A_B	772.98	-0.171514	0.188008	-0.912269	0.361627	0.625603
Zt05_unitig_000_1663	Zt05	OG_2500	NA	NA	NA	NA	A_B	1413.13	-0.0702288	0.159018	-0.441641	0.658749	0.841177
Zt05_unitig_000_1664	Zt05	OG_7909	NA	NA	NA	NA	A_B	2427.7	-0.0302195	0.190106	-0.158961	0.873699	0.95305
Zt05_unitig_000_1665	Zt05	OG_2502	NA	NA	NA	NA	A_B	631.77	-0.028236	0.162978	-0.17325	0.862455	0.948338
Zt05_unitig_000_1666	Zt05	OG_2503	NA	NA	NA	NA	A_B	908.444	-0.00857361	0.144158	-0.0594738	0.952575	0.985713
Zt05_unitig_000_1667	Zt05	OG_2504	NA	NA	NA	NA	A_B	1110.48	0.346247	0.139816	2.47645	0.0132698	0.0746612
Zt05_unitig_000_1668	Zt05	OG_2505	NA	NA	NA	NA	A_B	2404.92	-0.130657	0.157203	-0.831136	0.405897	0.661596
Zt05_unitig_000_1669	Zt05	OG_2506	NA	NA	NA	NA	A_B	7008.88	0.113333	0.126065	0.89901	0.368647	0.631011
Zt05_unitig_000_1670	Zt05	OG_2507	NA	NA	NA	NA	A_B	6185.34	-0.0529849	0.138096	-0.383682	0.701214	0.864941
Zt05_unitig_000_1671	Zt05	OG_2508	NA	NA	NA	NA	A_B	2099.43	-0.113934	0.131814	-0.864359	0.387391	0.646266
Zt05_unitig_000_1672	Zt05	OG_2509	NA	NA	NA	NA	A_B	33124.4	0.94756	0.224428	4.22211	2.42028e-05	0.000417507
Zt05_unitig_000_1673	Zt05	OG_7910	NA	NA	NA	NA	A_B	114.393	2.57484	1.22932	2.09453	0.0362131	0.151022
Zt05_unitig_000_1674	Zt05	OG_7912	NA	NA	NA	NA	A_B	1590.8	0.10867	0.352679	0.308129	0.757984	0.89726
Zt05_unitig_000_1675	Zt05	OG_2511	NA	NA	NA	NA	A_B	1178	-0.661327	0.287374	-2.30127	0.0213763	0.104067
Zt05_unitig_000_1676	Zt05	OG_9254	NA	NA	NA	NA	A_B	1361.39	0.662785	0.316647	2.09313	0.0363371	0.151374
Zt05_unitig_000_1677	Zt05	OG_11580	NA	NA	NA	NA	A_B	12074.8	-4.49427	0.406855	-11.0464	2.283e-28	9.38149e-26
Zt05_unitig_000_1678	Zt05	OG_17253	NA	NA	NA	NA	A_B	0.263225	0	4.99742	0	1	NA
Zt05_unitig_000_1680	Zt05	OG_2513	NA	NA	NA	NA	A_B	1276.84	-0.173958	0.320661	-0.542498	0.587476	0.797078
Zt05_unitig_000_1681	Zt05	OG_7913	NA	NA	NA	NA	A_B	488.516	-0.585864	0.252382	-2.32133	0.0202688	0.0999197
Zt05_unitig_000_1682	Zt05	OG_9257	NA	NA	NA	NA	A_B	416.507	0.450875	0.300244	1.50169	0.133177	0.354707
Zt05_unitig_000_1683	Zt05	OG_2515	NA	NA	NA	NA	A_B	772.617	0.278342	0.236609	1.17638	0.239442	0.500772
Zt05_unitig_000_1684	Zt05	OG_9258	NA	NA	NA	NA	A_B	7.59296	-0.029042	1.10423	-0.0263008	0.979017	0.995138
Zt05_unitig_000_1685	Zt05	OG_7914	NA	NA	NA	NA	A_B	68.9364	0.113947	0.478695	0.238037	0.811853	0.924368
Zt05_unitig_000_1686	Zt05	OG_7915	NA	NA	NA	NA	A_B	123.726	0.55087	0.415702	1.32516	0.185119	0.433011
Zt05_unitig_000_1687	Zt05	OG_2517	NA	NA	NA	NA	A_B	1223.54	0.299892	0.202309	1.48235	0.138247	0.362736
Zt05_unitig_000_1688	Zt05	OG_9259	NA	NA	NA	NA	A_B	577.411	-0.330993	0.167126	-1.98049	0.047648	0.183298
Zt05_unitig_000_1689	Zt05	OG_2518	NA	NA	NA	NA	A_B	2030.5	-0.151507	0.149127	-1.01596	0.30965	0.574929
Zt05_unitig_000_1690	Zt05	OG_7916	NA	NA	NA	NA	A_B	425.966	-0.606942	0.254684	-2.38312	0.0171667	0.0892139
Zt05_unitig_000_1691	Zt05	OG_2519	NA	NA	NA	NA	A_B	959.704	-0.0872875	0.182738	-0.477665	0.632889	0.827879
Zt05_unitig_000_1692	Zt05	OG_2520	NA	NA	NA	NA	A_B	3111.36	1.37727	0.345237	3.98936	6.62505e-05	0.00100477
Zt05_unitig_000_1693	Zt05	OG_2521	NA	NA	NA	NA	A_B	824.457	0.0436895	0.13735	0.31809	0.750417	0.893727
Zt05_unitig_000_1694	Zt05	OG_2523	NA	NA	NA	NA	A_B	1730.22	0.496209	0.364476	1.36143	0.173378	0.415601
Zt05_unitig_000_1695	Zt05	OG_2524	NA	NA	NA	NA	A_B	1361.57	0.257593	0.163417	1.5763	0.114958	0.32332
Zt05_unitig_000_1696	Zt05	OG_2525	NA	NA	NA	NA	A_B	2288.43	-0.0459341	0.165544	-0.277473	0.781417	0.90938
Zt05_unitig_000_1697	Zt05	OG_2526	NA	NA	NA	NA	A_B	2421.69	0.242728	0.158296	1.53338	0.125183	0.340802
Zt05_unitig_000_1698	Zt05	OG_2527	NA	NA	NA	NA	A_B	4531.16	3.79917e-05	0.111267	0.000341447	0.999728	1
Zt05_unitig_000_1699	Zt05	OG_7917	NA	NA	NA	NA	A_B	5085.77	0.0514925	0.111633	0.461264	0.644609	0.834675
Zt05_unitig_000_1700	Zt05	OG_2528	NA	NA	NA	NA	A_B	162.186	0.327599	0.346138	0.946441	0.343924	0.60833
Zt05_unitig_000_1701	Zt05	OG_2530	NA	NA	NA	NA	A_B	64.4143	0.15707	0.550188	0.285484	0.775273	0.906182
Zt05_unitig_000_1702	Zt05	OG_2531	NA	NA	NA	NA	A_B	153.168	-0.224337	0.287744	-0.779641	0.435602	0.685266
Zt05_unitig_000_1703	Zt05	OG_2532	NA	NA	NA	NA	A_B	5159.1	-0.0679129	0.189552	-0.358281	0.720133	0.876398
Zt05_unitig_000_1704	Zt05	OG_10634	NA	NA	NA	NA	A_B	45.5313	0.253598	0.505635	0.501544	0.615989	0.81571
Zt05_unitig_000_1705	Zt05	OG_2534	NA	NA	NA	NA	A_B	369.759	0.592469	0.255561	2.31831	0.0204327	0.100469
Zt05_unitig_000_1706	Zt05	OG_2535	NA	NA	NA	NA	A_B	3933.73	-0.181784	0.191232	-0.950595	0.34181	0.606055
Zt05_unitig_000_1707	Zt05	OG_17255	NA	NA	NA	NA	A_B	417.707	-0.190977	0.258502	-0.738785	0.460038	0.70435
Zt05_unitig_000_1708	Zt05	OG_7918	NA	NA	NA	NA	A_B	981.418	-0.353491	0.215486	-1.64043	0.100915	0.29849
Zt05_unitig_000_1709	Zt05	OG_2537	NA	NA	NA	NA	A_B	1086.45	-0.838256	0.222674	-3.7645	0.00016688	0.00222237
Zt05_unitig_000_1710	Zt05	OG_2538	NA	NA	NA	NA	A_B	1723.87	-0.201731	0.122234	-1.65037	0.0988674	0.294021
Zt05_unitig_000_1711	Zt05	OG_2539	NA	NA	NA	NA	A_B	279.871	-0.240589	0.231927	-1.03735	0.299574	0.564215
Zt05_unitig_000_1712	Zt05	OG_2541	NA	NA	NA	NA	A_B	1.06916	-0.764839	3.49398	-0.218902	0.826726	NA
Zt05_unitig_000_1713	Zt05	OG_2542	NA	NA	NA	NA	A_B	3459.6	0.342733	0.123224	2.78137	0.00541293	0.0385165
Zt05_unitig_000_1714	Zt05	OG_2543	NA	NA	NA	NA	A_B	1086.74	0.172639	0.197898	0.872363	0.38301	0.642975
Zt05_unitig_000_1715	Zt05	OG_2544	NA	NA	NA	NA	A_B	1108.9	-0.352046	0.170701	-2.06236	0.0391739	0.159899
Zt05_unitig_000_1716	Zt05	OG_2545	NA	NA	NA	NA	A_B	1315.32	0.0221487	0.169978	0.130304	0.896326	0.962746
Zt05_unitig_000_1717	Zt05	OG_2546	NA	NA	NA	NA	A_B	1163.25	0.0958307	0.164495	0.582574	0.56018	0.778139
Zt05_unitig_000_1718	Zt05	OG_2547	NA	NA	NA	NA	A_B	296.568	-0.147912	0.236172	-0.62629	0.531125	0.756869
Zt05_unitig_000_1719	Zt05	OG_2548	NA	NA	NA	NA	A_B	1592.81	-0.158323	0.16269	-0.97316	0.330474	0.595526
Zt05_unitig_000_1720	Zt05	OG_2549	NA	NA	NA	NA	A_B	2161.72	0.00865303	0.154691	0.0559374	0.955392	0.986426
Zt05_unitig_000_1721	Zt05	OG_2550	NA	NA	NA	NA	A_B	431.41	0.0470233	0.186299	0.252408	0.800726	0.91856
Zt05_unitig_000_1722	Zt05	OG_9260	NA	NA	NA	NA	A_B	82.4569	-0.649987	0.369359	-1.75977	0.0784469	0.253186
Zt05_unitig_000_1723	Zt05	OG_9261	NA	NA	NA	NA	A_B	101.713	-0.499375	0.379829	-1.31474	0.188598	0.437768
Zt05_unitig_000_1724	Zt05	OG_2551	NA	NA	NA	NA	A_B	615.438	0.124432	0.165106	0.75365	0.451059	0.696058
Zt05_unitig_000_1725	Zt05	OG_2552	NA	NA	NA	NA	A_B	3353.41	-0.108985	0.145353	-0.749795	0.453378	0.69843
Zt05_unitig_000_1726	Zt05	OG_2553	NA	NA	NA	NA	A_B	479.447	0.136468	0.306592	0.445111	0.656239	0.839366
Zt05_unitig_000_1727	Zt05	OG_2554	NA	NA	NA	NA	A_B	1626.02	-0.0356952	0.211955	-0.168409	0.866261	0.950003
Zt05_unitig_000_1728	Zt05	OG_2555	NA	NA	NA	NA	A_B	1693.24	-0.375208	0.136617	-2.74642	0.00602492	0.0416353
Zt05_unitig_000_1729	Zt05	OG_2556	NA	NA	NA	NA	A_B	439.417	0.392587	0.202965	1.93426	0.0530815	0.197209
Zt05_unitig_000_1730	Zt05	OG_7919	NA	NA	NA	NA	A_B	1647.6	-4.82797	0.832804	-5.79725	6.74098e-09	2.5768e-07
Zt05_unitig_000_1731	Zt05	OG_2558	NA	NA	NA	NA	A_B	315.309	-0.811952	0.264404	-3.07088	0.0021343	0.0186747
Zt05_unitig_000_1732	Zt05	OG_2559	NA	NA	NA	NA	A_B	8778.74	-0.048603	0.16185	-0.300295	0.763952	0.899972
Zt05_unitig_000_1733	Zt05	OG_644	NA	NA	NA	NA	A_B	162.466	-0.203631	0.383541	-0.530923	0.595472	0.801098
Zt05_unitig_000_1734	Zt05	OG_9263	NA	NA	NA	NA	A_B	83.1542	0.0108925	0.516892	0.0210731	0.983187	0.995155
Zt05_unitig_000_1735	Zt05	OG_2560	NA	NA	NA	NA	A_B	481.254	0.0218262	0.314304	0.069443	0.944637	0.982108
Zt05_unitig_000_1736	Zt05	OG_7921	NA	NA	NA	NA	A_B	609.086	-0.250564	0.280364	-0.893707	0.371479	0.632901
Zt05_unitig_000_1737	Zt05	OG_2561	NA	NA	NA	NA	A_B	3396.17	-0.155375	0.10556	-1.47191	0.141044	0.366998
Zt05_unitig_000_1738	Zt05	OG_2562	NA	NA	NA	NA	A_B	530.834	0.138012	0.179777	0.767686	0.442674	0.689043
Zt05_unitig_000_1739	Zt05	OG_2563	NA	NA	NA	NA	A_B	432.633	0.420608	0.193214	2.1769	0.0294879	0.130949
Zt05_unitig_000_1740	Zt05	OG_2564	NA	NA	NA	NA	A_B	1147.67	-0.0980043	0.164013	-0.597541	0.550146	0.771385
Zt05_unitig_000_1741	Zt05	OG_2565	NA	NA	NA	NA	A_B	0.631011	0	4.62597	0	1	NA
Zt05_unitig_000_1742	Zt05	OG_2566	NA	NA	NA	NA	A_B	14.303	-2.85722	1.29788	-2.20145	0.0277042	0.125646
Zt05_unitig_000_1743	Zt05	OG_9264	NA	NA	NA	NA	A_B	58.2804	-0.944874	0.516029	-1.83105	0.0670935	0.228938
Zt05_unitig_000_1744	Zt05	OG_2567	NA	NA	NA	NA	A_B	3291.96	0.0307706	0.237631	0.129489	0.896971	0.962746
Zt05_unitig_000_1745	Zt05	OG_9266	NA	NA	NA	NA	A_B	6.04353	-2.03514	1.40135	-1.45227	0.146426	0.375062
Zt05_unitig_000_1746	Zt05	OG_2568	NA	NA	NA	NA	A_B	3345.39	0.148122	0.18751	0.789941	0.429562	0.681333
Zt05_unitig_000_1747	Zt05	OG_7922	NA	NA	NA	NA	A_B	181.069	-0.064989	0.258487	-0.25142	0.801489	0.918794
Zt05_unitig_000_1748	Zt05	OG_2570	NA	NA	NA	NA	A_B	2407.35	0.11942	0.158047	0.755594	0.449892	0.695014
Zt05_unitig_000_1749	Zt05	OG_2571	NA	NA	NA	NA	A_B	565.614	0.0397767	0.174816	0.227535	0.820008	0.928368
Zt05_unitig_000_1750	Zt05	OG_2572	NA	NA	NA	NA	A_B	6328.49	-0.00949774	0.117463	-0.0808574	0.935555	0.977524
Zt05_unitig_000_1751	Zt05	OG_7923	NA	NA	NA	NA	A_B	216.212	-0.305723	0.243432	-1.25588	0.209158	0.463624
Zt05_unitig_000_1752	Zt05	OG_2573	NA	NA	NA	NA	A_B	562.589	-0.146764	0.209342	-0.70107	0.483259	0.718767
Zt05_unitig_000_1753	Zt05	OG_7924	NA	NA	NA	NA	A_B	0.66509	0	4.44174	0	1	NA
Zt05_unitig_000_1754	Zt05	OG_2574	NA	NA	NA	NA	A_B	754.795	-0.377956	0.215657	-1.75258	0.0796743	0.255377
Zt05_unitig_000_1755	Zt05	OG_7925	NA	NA	NA	NA	A_B	531.249	0.956479	0.356927	2.67976	0.00736756	0.0480562
Zt05_unitig_000_1756	Zt05	OG_2575	NA	NA	NA	NA	A_B	2948.14	0.0248308	0.154143	0.16109	0.872023	0.95292
Zt05_unitig_000_1757	Zt05	OG_7926	NA	NA	NA	NA	A_B	535.381	-0.402309	0.259725	-1.54898	0.121387	0.334328
Zt05_unitig_000_1758	Zt05	OG_2577	NA	NA	NA	NA	A_B	586.544	1.21923	0.362397	3.36436	0.000767223	0.00796721
Zt05_unitig_000_1759	Zt05	OG_2578	NA	NA	NA	NA	A_B	1492.48	-0.341381	0.154692	-2.20684	0.0273252	0.12432
Zt05_unitig_000_1760	Zt05	OG_2579	NA	NA	NA	NA	A_B	515.289	-2.96191	0.452865	-6.54038	6.13631e-11	3.20929e-09
Zt05_unitig_000_1761	Zt05	OG_2580	NA	NA	NA	NA	A_B	8330.87	-4.21515	0.443927	-9.49514	2.19912e-21	4.08115e-19
Zt05_unitig_000_1762	Zt05	OG_2581	NA	NA	NA	NA	A_B	814.678	0.402881	0.227614	1.77002	0.0767238	0.249546
Zt05_unitig_000_1763	Zt05	OG_7927	NA	NA	NA	NA	A_B	170.186	0.21535	0.32642	0.659734	0.509425	0.74087
Zt05_unitig_000_1764	Zt05	OG_2582	NA	NA	NA	NA	A_B	2490.41	-0.087043	0.12526	-0.694901	0.487117	0.722115
Zt05_unitig_000_1765	Zt05	OG_2583	NA	NA	NA	NA	A_B	247.779	0.134828	0.251978	0.535078	0.592596	0.800281
Zt05_unitig_000_1766	Zt05	OG_7928	NA	NA	NA	NA	A_B	1.66079	-0.165649	2.31771	-0.071471	0.943023	NA
Zt05_unitig_000_1767	Zt05	OG_2585	NA	NA	NA	NA	A_B	5300.64	0.293188	0.1972	1.48675	0.13708	0.36109
Zt05_unitig_000_1768	Zt05	OG_2586	NA	NA	NA	NA	A_B	13069.1	0.0557109	0.140881	0.395447	0.692513	0.86032
Zt05_unitig_000_1769	Zt05	OG_7929	NA	NA	NA	NA	A_B	2451.59	0.0272316	0.264377	0.103003	0.917961	0.970866
Zt05_unitig_000_1770	Zt05	OG_9269	NA	NA	NA	NA	A_B	483.505	-0.124667	0.388745	-0.320691	0.748444	0.892229
Zt05_unitig_000_1771	Zt05	OG_9270	NA	NA	NA	NA	A_B	362.196	-0.289261	0.402844	-0.718046	0.472729	0.711932
Zt05_unitig_000_1772	Zt05	OG_2588	NA	NA	NA	NA	A_B	1380.2	-0.07988	0.15676	-0.509569	0.610353	0.811622
Zt05_unitig_000_1773	Zt05	OG_2589	NA	NA	NA	NA	A_B	973.69	-0.0535244	0.151245	-0.353893	0.723419	0.878116
Zt05_unitig_000_1774	Zt05	OG_2590	NA	NA	NA	NA	A_B	2118.88	0.132362	0.12901	1.02598	0.304899	0.569908
Zt05_unitig_000_1775	Zt05	OG_2591	NA	NA	NA	NA	A_B	1304.66	0.495684	0.176832	2.80313	0.00506086	0.0365309
Zt05_unitig_000_1776	Zt05	OG_2592	NA	NA	NA	NA	A_B	3921.6	0.0769815	0.141792	0.542918	0.587186	0.796905
Zt05_unitig_000_1777	Zt05	OG_2594	NA	NA	NA	NA	A_B	4056.5	0.0237081	0.217641	0.108932	0.913256	0.968919
Zt05_unitig_000_1778	Zt05	OG_7930	NA	NA	NA	NA	A_B	313.046	0.280306	0.287888	0.973664	0.330223	0.595448
Zt05_unitig_000_1779	Zt05	OG_2595	NA	NA	NA	NA	A_B	2443.87	0.129839	0.138688	0.936194	0.349173	0.614498
Zt05_unitig_000_1780	Zt05	OG_2596	NA	NA	NA	NA	A_B	503.066	0.1723	0.174978	0.984692	0.324775	0.590187
Zt05_unitig_000_1781	Zt05	OG_7931	NA	NA	NA	NA	A_B	713.896	0.275002	0.240241	1.14469	0.252337	0.513853
Zt05_unitig_000_1782	Zt05	OG_2597	NA	NA	NA	NA	A_B	3241.8	0.674934	0.181394	3.72082	0.000198579	0.00257593
Zt05_unitig_000_1783	Zt05	OG_2598	NA	NA	NA	NA	A_B	729.074	0.0240666	0.174316	0.138064	0.89019	0.960537
Zt05_unitig_000_1784	Zt05	OG_2599	NA	NA	NA	NA	A_B	728.44	0.217755	0.176115	1.23644	0.216295	0.473405
Zt05_unitig_000_1785	Zt05	OG_2600	NA	NA	NA	NA	A_B	34733	0.256602	0.12617	2.03378	0.041974	0.167925
Zt05_unitig_000_1786	Zt05	OG_2602	NA	NA	NA	NA	A_B	1140.88	-0.0910829	0.14296	-0.637121	0.524046	0.751442
Zt05_unitig_000_1787	Zt05	OG_2604	NA	NA	NA	NA	A_B	550.07	0.144986	0.21578	0.671915	0.501638	0.734986
Zt05_unitig_000_1788	Zt05	OG_2603	NA	NA	NA	NA	A_B	91.9222	0.480794	0.598	0.804003	0.421395	0.674844
Zt05_unitig_000_1789	Zt05	OG_2605	NA	NA	NA	NA	A_B	2320.58	-0.317441	0.149811	-2.11895	0.034095	0.145027
Zt05_unitig_000_1790	Zt05	OG_9272	NA	NA	NA	NA	A_B	9.91958	-1.07443	1.15021	-0.934117	0.350244	0.615664
Zt05_unitig_000_1791	Zt05	OG_2606	NA	NA	NA	NA	A_B	1392.47	0.206446	0.167906	1.22953	0.218873	0.476827
Zt05_unitig_000_1792	Zt05	OG_2607	NA	NA	NA	NA	A_B	680.577	0.0472209	0.223538	0.211243	0.832698	0.934084
Zt05_unitig_000_1793	Zt05	OG_2608	NA	NA	NA	NA	A_B	5885.57	-0.0934133	0.107081	-0.872358	0.383013	0.642975
Zt05_unitig_000_1794	Zt05	OG_2609	NA	NA	NA	NA	A_B	10545.5	0.917746	0.238833	3.84262	0.000121726	0.00170283
Zt05_unitig_000_1795	Zt05	OG_2610	NA	NA	NA	NA	A_B	190.869	-0.271893	0.252924	-1.075	0.282375	0.547326
Zt05_unitig_000_1796	Zt05	OG_2612	NA	NA	NA	NA	A_B	4629.39	0.0524126	0.145635	0.359891	0.718929	0.875992
Zt05_unitig_000_1797	Zt05	OG_2613	NA	NA	NA	NA	A_B	6515.77	0.393534	0.18192	2.16323	0.0305238	0.134151
Zt05_unitig_000_1798	Zt05	OG_2614	NA	NA	NA	NA	A_B	1338.37	-0.253903	0.261819	-0.969766	0.332163	0.597354
Zt05_unitig_000_1799	Zt05	OG_2615	NA	NA	NA	NA	A_B	18909.1	0.983424	0.147563	6.66445	2.65655e-11	1.51318e-09
Zt05_unitig_000_1800	Zt05	OG_2616	NA	NA	NA	NA	A_B	3084.53	2.21598	0.233602	9.48616	2.39705e-21	4.37785e-19
Zt05_unitig_000_1801	Zt05	OG_2617	NA	NA	NA	NA	A_B	2723.56	0.690647	0.171335	4.03098	5.55452e-05	0.000861325
Zt05_unitig_000_1802	Zt05	OG_7932	NA	NA	NA	NA	A_B	0.183084	-0.773007	4.99638	-0.154713	0.877047	NA
Zt05_unitig_000_1803	Zt05	OG_2618	NA	NA	NA	NA	A_B	3003.45	-0.0974394	0.152217	-0.640135	0.522085	0.750138
Zt05_unitig_000_1804	Zt05	OG_2619	NA	NA	NA	NA	A_B	16890.4	0.00610415	0.217911	0.0280121	0.977652	0.994586
Zt05_unitig_000_1805	Zt05	OG_7933	NA	NA	NA	NA	A_B	32.9228	-0.886271	0.61928	-1.43113	0.152392	0.384346
Zt05_unitig_000_1806	Zt05	OG_2621	NA	NA	NA	NA	A_B	15507.1	-0.15653	0.161509	-0.969171	0.33246	0.597514
Zt05_unitig_000_1807	Zt05	OG_2622	NA	NA	NA	NA	A_B	1973.69	-0.237875	0.152514	-1.55969	0.118834	0.32963
Zt05_unitig_000_1808	Zt05	OG_2623	NA	NA	NA	NA	A_B	57.2433	-0.5488	0.433338	-1.26645	0.205353	0.459056
Zt05_unitig_000_1809	Zt05	OG_7934	NA	NA	NA	NA	A_B	173.502	-0.561439	0.276292	-2.03205	0.0421482	0.168446
Zt05_unitig_000_1810	Zt05	OG_9273	NA	NA	NA	NA	A_B	569.823	-0.63656	0.183637	-3.4664	0.000527478	0.00581895
Zt05_unitig_000_1811	Zt05	OG_7935	NA	NA	NA	NA	A_B	44322.5	-0.696859	0.158877	-4.38616	1.1537e-05	0.000219412
Zt05_unitig_000_1812	Zt05	OG_2624	NA	NA	NA	NA	A_B	90356.4	-0.0499828	0.249461	-0.200363	0.841197	0.938324
Zt05_unitig_000_1813	Zt05	OG_2625	NA	NA	NA	NA	A_B	1108.62	-0.897396	0.423067	-2.12117	0.0339078	0.144582
Zt05_unitig_000_1814	Zt05	OG_2626	NA	NA	NA	NA	A_B	403.102	0.020473	0.208313	0.0982802	0.92171	0.972062
Zt05_unitig_000_1815	Zt05	OG_7936	NA	NA	NA	NA	A_B	23.6468	-0.253632	0.645219	-0.393095	0.69425	0.860965
Zt05_unitig_000_1816	Zt05	OG_7937	NA	NA	NA	NA	A_B	568.493	-0.382846	0.21234	-1.80299	0.0713899	0.237788
Zt05_unitig_000_1817	Zt05	OG_2628	NA	NA	NA	NA	A_B	583.024	-0.0268144	0.16886	-0.158797	0.873829	0.95305
Zt05_unitig_000_1818	Zt05	OG_2629	NA	NA	NA	NA	A_B	3072.29	-0.167602	0.147039	-1.13985	0.25435	0.516316
Zt05_unitig_000_1819	Zt05	OG_7938	NA	NA	NA	NA	A_B	55.9998	-0.731074	0.530707	-1.37755	0.168343	0.40864
Zt05_unitig_000_1820	Zt05	OG_2630	NA	NA	NA	NA	A_B	3029.49	-0.285065	0.133228	-2.13968	0.0323807	0.140435
Zt05_unitig_000_1821	Zt05	OG_2631	NA	NA	NA	NA	A_B	724.077	0.152978	0.188146	0.813083	0.41617	0.670652
Zt05_unitig_000_1822	Zt05	OG_2632	NA	NA	NA	NA	A_B	1711.53	-0.357443	0.166592	-2.14563	0.0319028	0.138885
Zt05_unitig_000_1823	Zt05	OG_2633	NA	NA	NA	NA	A_B	927.064	-0.470581	0.194643	-2.41766	0.0156208	0.0834045
Zt05_unitig_000_1824	Zt05	OG_9275	NA	NA	NA	NA	A_B	1391.55	0.431476	0.220278	1.95878	0.0501389	0.189773
Zt05_unitig_000_1825	Zt05	OG_2636	NA	NA	NA	NA	A_B	196.348	-0.0469771	0.28275	-0.166144	0.868044	0.950939
Zt05_unitig_000_1826	Zt05	OG_2637	NA	NA	NA	NA	A_B	593.369	-0.0601316	0.174962	-0.343684	0.731084	0.882542
Zt05_unitig_000_1827	Zt05	OG_2638	NA	NA	NA	NA	A_B	1131.36	0.19729	0.188147	1.04859	0.294366	0.558538
Zt05_unitig_000_1828	Zt05	OG_4200	NA	NA	NA	NA	A_B	1199.52	0.485623	0.29371	1.65341	0.0982471	0.292711
Zt05_unitig_000_1829	Zt05	OG_4201	NA	NA	NA	NA	A_B	982.335	0.537343	0.270673	1.98521	0.0471212	0.182428
Zt05_unitig_000_1830	Zt05	OG_4202	NA	NA	NA	NA	A_B	1003.3	0.524701	0.233887	2.24339	0.0248716	0.116425
Zt05_unitig_000_1831	Zt05	OG_4203	NA	NA	NA	NA	A_B	324.995	0.507746	0.315248	1.61063	0.107261	0.3092
Zt05_unitig_000_1832	Zt05	OG_4205	NA	NA	NA	NA	A_B	306.276	-0.459697	0.250175	-1.8375	0.0661359	0.226662
Zt05_unitig_000_1833	Zt05	OG_6162	NA	NA	NA	NA	A_B	2194.85	0.0580809	0.131587	0.441389	0.658931	0.841177
Zt05_unitig_000_1834	Zt05	OG_6163	NA	NA	NA	NA	A_B	2215.07	-0.110431	0.132327	-0.834528	0.403983	0.659979
Zt05_unitig_000_1835	Zt05	OG_6172	NA	NA	NA	NA	A_B	715.512	-0.974257	0.262256	-3.7149	0.000203282	0.00262287
Zt05_unitig_000_1836	Zt05	OG_9276	NA	NA	NA	NA	A_B	242.161	-1.14736	0.386115	-2.97154	0.00296311	0.0242314
Zt05_unitig_000_1837	Zt05	OG_6171	NA	NA	NA	NA	A_B	264.052	0.10307	0.203827	0.505673	0.613086	0.813723
Zt05_unitig_000_1838	Zt05	OG_6170	NA	NA	NA	NA	A_B	1102.01	0.227401	0.209433	1.08579	0.277571	0.542505
Zt05_unitig_000_1839	Zt05	OG_6169	NA	NA	NA	NA	A_B	770.626	0.00453989	0.203671	0.0222903	0.982216	0.995155
Zt05_unitig_000_1840	Zt05	OG_9277	NA	NA	NA	NA	A_B	259.828	-0.10682	0.309421	-0.345227	0.729924	0.882021
Zt05_unitig_000_1841	Zt05	OG_6168	NA	NA	NA	NA	A_B	3832.27	0.187258	0.149191	1.25515	0.209424	0.463927
Zt05_unitig_000_1842	Zt05	OG_6167	NA	NA	NA	NA	A_B	1089.01	0.0511831	0.166914	0.306643	0.759115	0.897999
Zt05_unitig_000_1845	Zt05	OG_17257	NA	NA	NA	NA	A_B	20.5452	0.138066	0.655075	0.210763	0.833072	0.934084
Zt05_unitig_000_1846	Zt05	OG_6166	NA	NA	NA	NA	A_B	6103.37	0.0557268	0.169375	0.329014	0.742145	0.889495
Zt05_unitig_000_1847	Zt05	OG_6165	NA	NA	NA	NA	A_B	2193.13	0.106754	0.122764	0.869584	0.384528	0.644671
Zt05_unitig_000_1848	Zt05	OG_6164	NA	NA	NA	NA	A_B	300.937	-0.0633152	0.302249	-0.20948	0.834074	0.934637
Zt05_unitig_000_1849	Zt05	OG_8852	NA	NA	NA	NA	A_B	82.8831	0.0824778	0.388334	0.212389	0.831804	0.933893
Zt05_unitig_000_1850	Zt05	OG_6173	NA	NA	NA	NA	A_B	2984.78	0.0643631	0.152602	0.421772	0.673192	0.84772
Zt05_unitig_000_1851	Zt05	OG_6174	NA	NA	NA	NA	A_B	1154.5	0.0599156	0.241154	0.248454	0.803783	0.92014
Zt05_unitig_000_1852	Zt05	OG_6175	NA	NA	NA	NA	A_B	387.22	-0.251313	0.287374	-0.874515	0.381838	0.642137
Zt05_unitig_000_1853	Zt05	OG_8854	NA	NA	NA	NA	A_B	95.821	-1.61067	0.477271	-3.37475	0.00073882	0.00773509
Zt05_unitig_000_1854	Zt05	OG_8855	NA	NA	NA	NA	A_B	173.718	-0.31764	0.239463	-1.32647	0.184685	0.432171
Zt05_unitig_000_1855	Zt05	OG_6177	NA	NA	NA	NA	A_B	685.375	0.0525774	0.154522	0.340258	0.733662	0.883743
Zt05_unitig_000_1856	Zt05	OG_6178	NA	NA	NA	NA	A_B	315.398	-0.500581	0.209408	-2.39046	0.0168271	0.0880057
Zt05_unitig_000_1857	Zt05	OG_6179	NA	NA	NA	NA	A_B	1698.83	-0.120159	0.123222	-0.97514	0.329491	0.594593
Zt05_unitig_000_1858	Zt05	OG_6180	NA	NA	NA	NA	A_B	2046.21	0.093595	0.185787	0.503775	0.61442	0.814757
Zt05_unitig_000_1859	Zt05	OG_17258	NA	NA	NA	NA	A_B	1265.54	-0.21096	0.191555	-1.1013	0.270767	0.535667
Zt05_unitig_000_1860	Zt05	OG_11964	NA	NA	NA	NA	A_B	221.386	-0.359078	0.273349	-1.31363	0.188972	0.438281
Zt05_unitig_000_1861	Zt05	OG_17259	NA	NA	NA	NA	A_B	1145.83	-0.247433	0.210709	-1.17429	0.240279	0.50112
Zt05_unitig_000_1862	Zt05	OG_17260	NA	NA	NA	NA	A_B	1.06207	0.509701	2.87192	0.177477	0.859133	NA
Zt05_unitig_000_1864	Zt05	OG_6181	NA	NA	NA	NA	A_B	19.1239	1.68932	0.893677	1.8903	0.0587181	0.209456
Zt05_unitig_000_1865	Zt05	OG_17262	NA	NA	NA	NA	A_B	67.6885	-0.0876342	0.651062	-0.134602	0.892927	0.961224
Zt05_unitig_000_1866	Zt05	OG_6186	NA	NA	NA	NA	A_B	1067.06	0.458015	0.157581	2.90653	0.00365459	0.0286053
Zt05_unitig_000_1867	Zt05	OG_6187	NA	NA	NA	NA	A_B	597.518	0.332809	0.21892	1.52023	0.128453	0.346213
Zt05_unitig_000_1868	Zt05	OG_10696	NA	NA	NA	NA	A_B	633.737	0.319927	0.242922	1.317	0.18784	0.436711
Zt05_unitig_000_1869	Zt05	OG_8856	NA	NA	NA	NA	A_B	53.6672	0.392861	0.515266	0.762442	0.445796	0.691802
Zt05_unitig_000_1870	Zt05	OG_6188	NA	NA	NA	NA	A_B	90.4383	0.521188	0.303863	1.71521	0.0863074	0.267636
Zt05_unitig_000_1871	Zt05	OG_6190	NA	NA	NA	NA	A_B	3707.13	-0.0688676	0.109137	-0.631018	0.528029	0.754533
Zt05_unitig_000_1872	Zt05	OG_6191	NA	NA	NA	NA	A_B	1245.81	-0.204874	0.133084	-1.53943	0.123699	0.338232
Zt05_unitig_000_1873	Zt05	OG_6192	NA	NA	NA	NA	A_B	54.317	-0.16574	0.575401	-0.288042	0.773314	0.904834
Zt05_unitig_000_1874	Zt05	OG_9279	NA	NA	NA	NA	A_B	79.8857	-5.19092	0.820327	-6.32786	2.48582e-10	1.1868e-08
Zt05_unitig_000_1875	Zt05	OG_8857	NA	NA	NA	NA	A_B	16952.6	-0.909575	0.655865	-1.38683	0.165493	0.403739
Zt05_unitig_000_1876	Zt05	OG_9280	NA	NA	NA	NA	A_B	69.985	0.488506	0.419496	1.16451	0.244219	0.505757
Zt05_unitig_000_1877	Zt05	OG_8858	NA	NA	NA	NA	A_B	812.443	1.34171	0.253246	5.29803	1.17056e-07	3.62056e-06
Zt05_unitig_000_1878	Zt05	OG_8859	NA	NA	NA	NA	A_B	497.578	-0.207474	0.183205	-1.13247	0.257439	0.519483
Zt05_unitig_000_1879	Zt05	OG_8860	NA	NA	NA	NA	A_B	21.6485	1.47962	0.763012	1.93918	0.0524792	0.195666
Zt05_unitig_000_1880	Zt05	OG_12012	NA	NA	NA	NA	A_B	1584.9	0.575932	0.284756	2.02254	0.0431202	0.171221
Zt05_unitig_000_1881	Zt05	OG_9281	NA	NA	NA	NA	A_B	801.63	-2.46881	1.101	-2.24233	0.0249401	0.116651
Zt05_unitig_000_1882	Zt05	OG_6195	NA	NA	NA	NA	A_B	1227.57	0.375339	0.132843	2.82544	0.00472157	0.0346248
Zt05_unitig_000_1883	Zt05	OG_6196	NA	NA	NA	NA	A_B	245.071	-0.0494637	0.216446	-0.228527	0.819237	0.928165
Zt05_unitig_000_1884	Zt05	OG_6197	NA	NA	NA	NA	A_B	210.795	0.468318	0.272836	1.71648	0.0860735	0.267232
Zt05_unitig_000_1885	Zt05	OG_8862	NA	NA	NA	NA	A_B	66.7874	0.288056	0.391011	0.736696	0.461307	0.704607
Zt05_unitig_000_1886	Zt05	OG_6198	NA	NA	NA	NA	A_B	4.75403	-1.99162	1.49121	-1.33557	0.181689	0.427508
Zt05_unitig_000_1887	Zt05	OG_12013	NA	NA	NA	NA	A_B	0.342747	2.29316	4.97094	0.461313	0.644574	NA
Zt05_unitig_000_1888	Zt05	OG_12014	NA	NA	NA	NA	A_B	18.3836	1.52989	0.804182	1.90241	0.0571172	0.20608
Zt05_unitig_000_1889	Zt05	OG_6199	NA	NA	NA	NA	A_B	1417.37	0.0928246	0.163437	0.567953	0.570067	0.78613
Zt05_unitig_000_1890	Zt05	OG_6200	NA	NA	NA	NA	A_B	574.777	0.0492053	0.219767	0.223897	0.822837	0.92956
Zt05_unitig_000_1891	Zt05	OG_8863	NA	NA	NA	NA	A_B	17.085	0.453182	0.77628	0.583786	0.559364	0.777442
Zt05_unitig_000_1892	Zt05	OG_6201	NA	NA	NA	NA	A_B	1486.24	-0.152868	0.155479	-0.983206	0.325506	0.590579
Zt05_unitig_000_1893	Zt05	OG_6202	NA	NA	NA	NA	A_B	323.668	-0.161568	0.227922	-0.708875	0.478402	0.71552
Zt05_unitig_000_1894	Zt05	OG_6204	NA	NA	NA	NA	A_B	1020.68	-0.25052	0.171143	-1.46381	0.143247	0.370149
Zt05_unitig_000_1895	Zt05	OG_6205	NA	NA	NA	NA	A_B	831.504	-0.280429	0.164338	-1.70641	0.087931	0.270734
Zt05_unitig_000_1896	Zt05	OG_6206	NA	NA	NA	NA	A_B	1724.01	1.02239	0.226913	4.50566	6.61683e-06	0.000133333
Zt05_unitig_000_1897	Zt05	OG_12327	NA	NA	NA	NA	A_B	111.416	0.760494	0.412123	1.84531	0.0649929	0.224205
Zt05_unitig_000_1898	Zt05	OG_3576	NA	NA	NA	NA	A_B	89.8789	-0.58242	0.521583	-1.11664	0.264148	0.527562
Zt05_unitig_000_1899	Zt05	OG_9282	NA	NA	NA	NA	A_B	68.3658	0.590327	0.377781	1.56262	0.118142	0.328503
Zt05_unitig_000_1900	Zt05	OG_6207	NA	NA	NA	NA	A_B	941.203	-0.436624	0.243105	-1.79603	0.0724895	0.240194
Zt05_unitig_000_1901	Zt05	OG_17263	NA	NA	NA	NA	A_B	3.77335	-2.76453	1.99256	-1.38743	0.165311	0.403739
Zt05_unitig_000_1902	Zt05	OG_8864	NA	NA	NA	NA	A_B	4.43385	-2.76693	1.97115	-1.40371	0.160404	0.396054
Zt05_unitig_000_1903	Zt05	OG_9284	NA	NA	NA	NA	A_B	1.49961	-2.35834	2.69646	-0.874606	0.381789	NA
Zt05_unitig_000_1904	Zt05	OG_9285	NA	NA	NA	NA	A_B	0.0692901	0	4.99742	0	1	NA
Zt05_unitig_000_1907	Zt05	OG_6209	unitig_000.region005.gbk	NA	BGF4	NA	A_B	667.271	0.42911	0.159519	2.69003	0.00714446	0.0470749
Zt05_unitig_000_1908	Zt05	OG_6210	unitig_000.region005.gbk	NA	BGF4	NA	A_B	6235.83	0.00257347	0.138882	0.01853	0.985216	0.995604
Zt05_unitig_000_1909	Zt05	OG_6211	unitig_000.region005.gbk	NA	BGF4	NA	A_B	1522.32	-0.699226	0.312844	-2.23506	0.0254132	0.117953
Zt05_unitig_000_1910	Zt05	OG_6212	unitig_000.region005.gbk	NA	BGF4	NA	A_B	2107.2	-0.0200599	0.145721	-0.13766	0.89051	0.960573
Zt05_unitig_000_1911	Zt05	OG_6213	unitig_000.region005.gbk	NA	BGF4	NA	A_B	124.58	-0.175154	0.385028	-0.454914	0.649171	0.837082
Zt05_unitig_000_1912	Zt05	OG_6214	unitig_000.region005.gbk	NA	BGF4	NA	A_B	603.907	0.939173	0.225741	4.1604	3.17696e-05	0.000528238
Zt05_unitig_000_1913	Zt05	OG_9287	unitig_000.region005.gbk	NA	BGF4	biosynthetic	A_B	1489.7	0.0631726	0.150457	0.419872	0.674579	0.848459
Zt05_unitig_000_1914	Zt05	OG_8867	unitig_000.region005.gbk	NA	BGF4	biosynthetic-additional	A_B	389.311	0.444809	0.215896	2.0603	0.03937	0.160351
Zt05_unitig_000_1915	Zt05	OG_6215	unitig_000.region005.gbk	NA	BGF4	NA	A_B	1430.47	0.165567	0.168209	0.984294	0.324971	0.590315
Zt05_unitig_000_1916	Zt05	OG_11796	unitig_000.region005.gbk	NA	BGF4	NA	A_B	37.4845	-0.109871	0.5181	-0.212065	0.832056	0.933893
Zt05_unitig_000_1917	Zt05	OG_11195	unitig_000.region005.gbk	NA	BGF4	NA	A_B	116.313	-0.221512	0.412832	-0.536567	0.591566	0.799713
Zt05_unitig_000_1919	Zt05	OG_11194	NA	NA	NA	NA	A_B	144.639	-0.246862	0.297051	-0.83104	0.405951	0.661596
Zt05_unitig_000_1920	Zt05	OG_11193	NA	NA	NA	NA	A_B	42.3495	0.039767	0.50691	0.0784499	0.93747	0.978556
Zt05_unitig_000_1921	Zt05	OG_11192	NA	NA	NA	NA	A_B	99.5795	-0.935397	0.45258	-2.06681	0.038752	0.158846
Zt05_unitig_000_1922	Zt05	OG_11191	NA	NA	NA	NA	A_B	2.65522	0.499883	2.03733	0.245362	0.806176	0.92146
Zt05_unitig_000_1923	Zt05	OG_11190	NA	NA	NA	NA	A_B	12.6223	-2.63746	1.28158	-2.05797	0.0395935	0.160976
Zt05_unitig_000_1924	Zt05	OG_9289	NA	NA	NA	NA	A_B	73.2248	-0.774835	0.411361	-1.88359	0.0596205	0.211569
Zt05_unitig_000_1925	Zt05	OG_4222	NA	NA	NA	NA	A_B	30.0532	0.217518	0.776155	0.280251	0.779285	0.908323
Zt05_unitig_000_1926	Zt05	OG_8342	NA	NA	NA	NA	A_B	447.037	-0.143229	0.23265	-0.615643	0.53813	0.763051
Zt05_unitig_000_1927	Zt05	OG_4223	NA	NA	NA	NA	A_B	278.584	0.283511	0.206124	1.37544	0.168995	0.409125
Zt05_unitig_000_1928	Zt05	OG_8343	NA	NA	NA	NA	A_B	306.208	-0.129869	0.228942	-0.567254	0.570542	0.786468
Zt05_unitig_000_1929	Zt05	OG_4225	NA	NA	NA	NA	A_B	962.574	-0.161534	0.157827	-1.02349	0.306076	0.570647
Zt05_unitig_000_1930	Zt05	OG_9288	NA	NA	NA	NA	A_B	11.1299	-1.12131	0.905541	-1.23827	0.215616	0.472278
Zt05_unitig_000_1931	Zt05	OG_9543	NA	NA	NA	NA	A_B	17.9907	-1.28289	0.734514	-1.74658	0.0807096	0.257456
Zt05_unitig_000_1932	Zt05	OG_658	NA	NA	NA	NA	A_B	427.835	-0.673297	0.220211	-3.05751	0.00223181	0.019366
Zt05_unitig_000_1933	Zt05	OG_8338	NA	NA	NA	NA	A_B	3212.68	-0.203608	0.14189	-1.43498	0.151294	0.382507
Zt05_unitig_000_1934	Zt05	OG_8339	NA	NA	NA	NA	A_B	4362.34	-5.66183	0.396538	-14.2782	2.99327e-46	4.92009e-43
Zt05_unitig_000_1935	Zt05	OG_8340	NA	NA	NA	NA	A_B	755.086	0.184326	0.252081	0.731218	0.464646	0.706704
Zt05_unitig_000_1936	Zt05	OG_11560	NA	NA	NA	NA	A_B	12181	-4.41532	0.683806	-6.45698	1.06813e-10	5.34342e-09
Zt05_unitig_000_1937	Zt05	OG_8341	NA	NA	NA	NA	A_B	2082.46	0.732966	0.194722	3.76417	0.000167101	0.00222273
Zt05_unitig_000_1938	Zt05	OG_4219	NA	NA	NA	NA	A_B	80.6317	-0.0638384	0.468894	-0.136147	0.891705	0.96094
Zt05_unitig_000_1939	Zt05	OG_9290	NA	NA	NA	NA	A_B	109.642	-1.48413	0.473836	-3.13216	0.00173528	0.0157835
Zt05_unitig_000_1940	Zt05	OG_4218	NA	NA	NA	NA	A_B	1192.88	-0.082814	0.185478	-0.446489	0.655244	0.839366
Zt05_unitig_000_1941	Zt05	OG_4217	NA	NA	NA	NA	A_B	917.569	-0.0468116	0.199048	-0.235178	0.814071	0.924996
Zt05_unitig_000_1942	Zt05	OG_4211	NA	NA	NA	NA	A_B	245.536	0.0494146	0.283637	0.174218	0.861695	0.947864
Zt05_unitig_000_1943	Zt05	OG_4212	NA	NA	NA	NA	A_B	550.497	-0.110318	0.212899	-0.51817	0.60434	0.80732
Zt05_unitig_000_1944	Zt05	OG_4213	NA	NA	NA	NA	A_B	521.514	0.0661568	0.20805	0.317985	0.750496	0.893729
Zt05_unitig_000_1945	Zt05	OG_9291	NA	NA	NA	NA	A_B	787.313	0.280017	0.232199	1.20594	0.227841	0.486372
Zt05_unitig_000_1946	Zt05	OG_4214	NA	NA	NA	NA	A_B	2949.72	0.423203	0.149833	2.8245	0.00473538	0.0346656
Zt05_unitig_000_1947	Zt05	OG_4216	NA	NA	NA	NA	A_B	10867.1	-0.0539371	0.164553	-0.327779	0.743079	0.889962
Zt05_unitig_000_1948	Zt05	OG_4210	NA	NA	NA	NA	A_B	148.024	0.138402	0.298108	0.46427	0.642455	0.833755
Zt05_unitig_000_1949	Zt05	OG_4209	NA	NA	NA	NA	A_B	2242.88	0.189471	0.122499	1.54672	0.121932	0.335324
Zt05_unitig_000_1950	Zt05	OG_4208	NA	NA	NA	NA	A_B	1215.93	0.143706	0.16939	0.848375	0.396229	0.654561
Zt05_unitig_000_1951	Zt05	OG_4207	NA	NA	NA	NA	A_B	2678.87	-0.351821	0.169097	-2.08058	0.037472	0.154914
Zt05_unitig_000_1952	Zt05	OG_9292	NA	NA	NA	NA	A_B	989.867	0.223992	0.21423	1.04557	0.29576	0.559706
Zt05_unitig_000_1953	Zt05	OG_4206	NA	NA	NA	NA	A_B	543.827	-2.48657	0.343175	-7.24578	4.29949e-13	3.19161e-11
Zt05_unitig_000_1954	Zt05	OG_11188	NA	NA	NA	NA	A_B	127.464	-0.137144	0.320122	-0.428411	0.668352	0.8457
Zt05_unitig_000_1955	Zt05	OG_5229	NA	NA	NA	NA	A_B	512.573	-0.00035994	0.206501	-0.00174304	0.998609	1
Zt05_unitig_000_1956	Zt05	OG_8868	NA	NA	NA	NA	A_B	186.73	-0.112016	0.311131	-0.36003	0.718825	0.875958
Zt05_unitig_000_1957	Zt05	OG_6208	NA	NA	NA	NA	A_B	6725.71	-0.227814	0.211109	-1.07913	0.280529	0.546154
Zt05_unitig_000_1958	Zt05	OG_6203	NA	NA	NA	NA	A_B	219.218	-0.798638	0.304747	-2.62066	0.00877599	0.0547298
Zt05_unitig_000_1959	Zt05	OG_6189	NA	NA	NA	NA	A_B	1494.15	-0.200578	0.162395	-1.23513	0.216782	0.474119
Zt05_unitig_000_1960	Zt05	OG_6194	NA	NA	NA	NA	A_B	1109.03	0.405268	0.340533	1.1901	0.234007	0.494215
Zt05_unitig_000_1961	Zt05	OG_6183	NA	NA	NA	NA	A_B	591.938	-0.467674	0.233895	-1.99951	0.0455536	0.178339
Zt05_unitig_000_1962	Zt05	OG_6176	NA	NA	NA	NA	A_B	1711.83	-0.127893	0.14168	-0.902693	0.366689	0.629392
Zt05_unitig_000_1963	Zt05	OG_8853	NA	NA	NA	NA	A_B	152.332	-0.414669	0.326336	-1.27068	0.203843	0.458179
Zt05_unitig_000_1964	Zt05	OG_8851	NA	NA	NA	NA	A_B	288.113	-0.13771	0.231194	-0.595648	0.55141	0.772216
Zt05_unitig_000_1965	Zt05	OG_2714	NA	NA	NA	NA	A_B	900.933	0.594499	0.187566	3.16955	0.00152677	0.0141636
Zt05_unitig_000_1966	Zt05	OG_2713	NA	NA	NA	NA	A_B	390.237	-0.0755119	0.473899	-0.159342	0.873399	0.952995
Zt05_unitig_000_1967	Zt05	OG_7956	NA	NA	NA	NA	A_B	516.537	3.37389	0.936321	3.60334	0.000314148	0.00378888
Zt05_unitig_000_1968	Zt05	OG_2712	NA	NA	NA	NA	A_B	152.006	0.475657	0.389265	1.22194	0.221731	0.479742
Zt05_unitig_000_1969	Zt05	OG_2710	NA	NA	NA	NA	A_B	108.735	0.220622	0.467333	0.472087	0.636865	0.830624
Zt05_unitig_000_1970	Zt05	OG_7955	NA	NA	NA	NA	A_B	8886.94	0.187647	0.150117	1.25001	0.211298	0.466192
Zt05_unitig_000_1971	Zt05	OG_2709	NA	NA	NA	NA	A_B	2486.07	-0.183387	0.116734	-1.57098	0.116186	0.325582
Zt05_unitig_000_1972	Zt05	OG_2708	NA	NA	NA	NA	A_B	825.945	0.0285732	0.199566	0.143177	0.886151	0.959036
Zt05_unitig_000_1973	Zt05	OG_7954	NA	NA	NA	NA	A_B	220.286	0.282925	0.28699	0.985835	0.324214	0.589695
Zt05_unitig_000_1974	Zt05	OG_9294	NA	NA	NA	NA	A_B	137.482	0.397767	0.298333	1.3333	0.182434	0.428472
Zt05_unitig_000_1975	Zt05	OG_9295	NA	NA	NA	NA	A_B	322.544	-1.67317	1.16403	-1.4374	0.150605	0.382011
Zt05_unitig_000_1976	Zt05	OG_9296	NA	NA	NA	NA	A_B	617.359	-0.550184	0.204251	-2.69367	0.00706697	0.0467582
Zt05_unitig_000_1977	Zt05	OG_2707	NA	NA	NA	NA	A_B	625.086	-0.0328964	0.180422	-0.18233	0.855324	0.94483
Zt05_unitig_000_1978	Zt05	OG_2706	NA	NA	NA	NA	A_B	1829.76	0.00871231	0.169817	0.0513041	0.959083	0.987668
Zt05_unitig_000_1979	Zt05	OG_2705	NA	NA	NA	NA	A_B	279.709	-0.172351	0.2608	-0.660854	0.508706	0.740397
Zt05_unitig_000_1980	Zt05	OG_9297	NA	NA	NA	NA	A_B	59.9944	-0.242233	0.442325	-0.547635	0.583943	0.794659
Zt05_unitig_000_1981	Zt05	OG_2704	NA	NA	NA	NA	A_B	93.5735	-3.40164	0.686791	-4.95295	7.3098e-07	1.8858e-05
Zt05_unitig_000_1982	Zt05	OG_9298	NA	NA	NA	NA	A_B	332.88	-0.401539	0.263862	-1.52178	0.128064	0.345734
Zt05_unitig_000_1983	Zt05	OG_2702	NA	NA	NA	NA	A_B	2138.71	-0.25017	0.134266	-1.86324	0.062429	0.218065
Zt05_unitig_000_1984	Zt05	OG_2701	NA	NA	NA	NA	A_B	233.424	0.733149	0.290224	2.52615	0.0115321	0.0673887
Zt05_unitig_000_1985	Zt05	OG_7953	NA	NA	NA	NA	A_B	37.7865	0.141325	0.606203	0.233132	0.815659	0.925722
Zt05_unitig_000_1986	Zt05	OG_7952	NA	NA	NA	NA	A_B	3223.29	0.113889	0.173883	0.654974	0.512484	0.743025
Zt05_unitig_000_1987	Zt05	OG_2700	NA	NA	NA	NA	A_B	1338.4	-0.131306	0.20507	-0.640296	0.52198	0.750138
Zt05_unitig_000_1988	Zt05	OG_2699	NA	NA	NA	NA	A_B	1333.49	0.118036	0.188733	0.62541	0.531702	0.75743
Zt05_unitig_000_1989	Zt05	OG_2698	NA	NA	NA	NA	A_B	1756.67	-0.0805964	0.146269	-0.551013	0.581624	0.79283
Zt05_unitig_000_1990	Zt05	OG_2697	NA	NA	NA	NA	A_B	715.885	0.00602952	0.156071	0.0386332	0.969183	0.991237
Zt05_unitig_000_1991	Zt05	OG_7951	NA	NA	NA	NA	A_B	188.307	-4.01685	0.525669	-7.64141	2.14857e-14	1.85876e-12
Zt05_unitig_000_1992	Zt05	OG_2696	NA	NA	NA	NA	A_B	3936.32	0.460277	0.155178	2.96612	0.00301585	0.0245927
Zt05_unitig_000_1993	Zt05	OG_2694	NA	NA	NA	NA	A_B	359.732	0.250715	0.23397	1.07157	0.283914	0.54912
Zt05_unitig_000_1994	Zt05	OG_2693	NA	NA	NA	NA	A_B	3180.58	-0.129602	0.132177	-0.980522	0.326829	0.591493
Zt05_unitig_000_1995	Zt05	OG_7950	NA	NA	NA	NA	A_B	1313.72	-0.172394	0.142489	-1.20987	0.226327	0.484715
Zt05_unitig_000_1996	Zt05	OG_2692	NA	NA	NA	NA	A_B	154.355	0.0474101	0.262454	0.180642	0.856649	0.945441
Zt05_unitig_000_1997	Zt05	OG_2691	NA	NA	NA	NA	A_B	394.211	0.0449025	0.217864	0.206104	0.83671	0.936406
Zt05_unitig_000_1998	Zt05	OG_2690	NA	NA	NA	NA	A_B	5316.07	0.103714	0.187999	0.551676	0.58117	0.79254
Zt05_unitig_000_1999	Zt05	OG_2689	NA	NA	NA	NA	A_B	2824.98	-0.0506044	0.240132	-0.210736	0.833093	0.934084
Zt05_unitig_000_2000	Zt05	OG_2688	NA	NA	NA	NA	A_B	1682.96	-0.0274199	0.146537	-0.187119	0.851567	0.942944
Zt05_unitig_000_2001	Zt05	OG_2687	NA	NA	NA	NA	A_B	3.7545	-0.765872	2.41292	-0.317404	0.750937	0.893976
Zt05_unitig_000_2002	Zt05	OG_2686	NA	NA	NA	NA	A_B	805.463	-1.83276	0.327342	-5.59891	2.15706e-08	7.61323e-07
Zt05_unitig_000_2003	Zt05	OG_2684	NA	NA	NA	NA	A_B	491.056	-0.343795	0.188762	-1.82131	0.0685592	0.231672
Zt05_unitig_000_2004	Zt05	OG_11430	NA	NA	NA	NA	A_B	201.175	-0.270113	0.237018	-1.13963	0.25444	0.516316
Zt05_unitig_000_2005	Zt05	OG_2683	NA	NA	NA	NA	A_B	4675.23	0.0859153	0.115761	0.74218	0.457978	0.702319
Zt05_unitig_000_2006	Zt05	OG_7949	NA	NA	NA	NA	A_B	8725.7	0.065178	0.146389	0.44524	0.656147	0.839366
Zt05_unitig_000_2007	Zt05	OG_2681	NA	NA	NA	NA	A_B	10.3525	0.633799	1.00697	0.629412	0.529079	0.75519
Zt05_unitig_000_2008	Zt05	OG_2680	NA	NA	NA	NA	A_B	1451.59	-0.187817	0.165512	-1.13476	0.256475	0.518688
Zt05_unitig_000_2009	Zt05	OG_2679	NA	NA	NA	NA	A_B	1632.56	0.0299819	0.187302	0.160073	0.872824	0.952923
Zt05_unitig_000_2010	Zt05	OG_9300	NA	NA	NA	NA	A_B	4775.35	0.388429	0.165261	2.3504	0.0187532	0.094694
Zt05_unitig_000_2011	Zt05	OG_2678	NA	NA	NA	NA	A_B	108.567	0.0623497	0.306059	0.203718	0.838574	0.937271
Zt05_unitig_000_2012	Zt05	OG_2677	NA	NA	NA	NA	A_B	419.939	-0.0830549	0.202432	-0.410285	0.681597	0.853368
Zt05_unitig_000_2013	Zt05	OG_12328	NA	NA	NA	NA	A_B	49.5448	-0.301717	0.444383	-0.678957	0.497165	0.730807
Zt05_unitig_000_2014	Zt05	OG_7947	NA	NA	NA	NA	A_B	26.9575	-0.666118	0.7452	-0.893878	0.371387	0.632876
Zt05_unitig_000_2015	Zt05	OG_2676	NA	NA	NA	NA	A_B	5372.13	0.116942	0.112767	1.03703	0.299723	0.564329
Zt05_unitig_000_2016	Zt05	OG_2675	NA	NA	NA	NA	A_B	227.739	-0.813094	0.395201	-2.05742	0.0396461	0.161019
Zt05_unitig_000_2017	Zt05	OG_9301	NA	NA	NA	NA	A_B	464.513	0.525537	0.191242	2.74802	0.00599557	0.0415322
Zt05_unitig_000_2018	Zt05	OG_2674	NA	NA	NA	NA	A_B	381.469	0.396978	0.266301	1.49071	0.136037	0.359585
Zt05_unitig_000_2019	Zt05	OG_2673	NA	NA	NA	NA	A_B	771.758	0.401899	0.207958	1.9326	0.0532856	0.197839
Zt05_unitig_000_2020	Zt05	OG_2672	NA	NA	NA	NA	A_B	2224.95	-0.302182	0.15962	-1.89313	0.05834	0.20879
Zt05_unitig_000_2021	Zt05	OG_7946	NA	NA	NA	NA	A_B	53.6677	0.692292	0.413028	1.67614	0.0937109	0.282565
Zt05_unitig_000_2022	Zt05	OG_2670	NA	NA	NA	NA	A_B	1749.52	0.133946	0.167664	0.798892	0.424353	0.676824
Zt05_unitig_000_2023	Zt05	OG_7945	NA	NA	NA	NA	A_B	55.2989	-0.319522	0.433029	-0.737876	0.46059	0.704607
Zt05_unitig_000_2024	Zt05	OG_2669	NA	NA	NA	NA	A_B	342.443	-0.174982	0.223186	-0.78402	0.433028	0.683648
[truncated: 103,233 more rows]
