# Supplementary material for: Differential Regulation and Production of Secondary Metabolites among Isolates of the Fungal Wheat Pathogen Zymoseptoria tritici
Source: Appl Environ Microbiol. 2022 Mar 22;88(6):e02296-21. doi: 10.1128/aem.02296-21 (PMC8939313; doi:10.1128/aem.02296-21)
Supplement: Supplemental file 4 — Table S7. Download aem.02296-21-s0003.xlsx, XLSX file, 9.8 MB [file aem.02296-21-s0003.xlsx]

## Sheet: Table_S7
Table S7: Transcripts per million read (TPM) in planta
Gene	Sample	Orthogroup	BGC	Cluster_Function	BGF	Gene_kind	Condition	TPM (averaged over replicates)	Read count (averaged over replicates)
Zt05_unitig_000_0001	Zt05	OG_17186	NA	NA	NA	NA	in_planta_A	0	0
Zt05_unitig_000_0001	Zt05	OG_17186	NA	NA	NA	NA	in_planta_B	0	0
Zt05_unitig_000_0001	Zt05	OG_17186	NA	NA	NA	NA	in_planta_C	0	0
Zt05_unitig_000_0001	Zt05	OG_17186	NA	NA	NA	NA	in_planta_D	0	0
Zt05_unitig_000_0002	Zt05	OG_17187	NA	NA	NA	NA	in_planta_A	0	0
Zt05_unitig_000_0002	Zt05	OG_17187	NA	NA	NA	NA	in_planta_B	0	0
Zt05_unitig_000_0002	Zt05	OG_17187	NA	NA	NA	NA	in_planta_C	0	0
Zt05_unitig_000_0002	Zt05	OG_17187	NA	NA	NA	NA	in_planta_D	0	0
Zt05_unitig_000_0003	Zt05	OG_17188	NA	NA	NA	NA	in_planta_A	0	0
Zt05_unitig_000_0003	Zt05	OG_17188	NA	NA	NA	NA	in_planta_B	0	0
Zt05_unitig_000_0003	Zt05	OG_17188	NA	NA	NA	NA	in_planta_C	0.024583	0.5
Zt05_unitig_000_0003	Zt05	OG_17188	NA	NA	NA	NA	in_planta_D	0.0418231	1
Zt05_unitig_000_0004	Zt05	OG_5443	NA	NA	NA	NA	in_planta_A	15.845	583.5
Zt05_unitig_000_0004	Zt05	OG_5443	NA	NA	NA	NA	in_planta_B	18.654	999
Zt05_unitig_000_0004	Zt05	OG_5443	NA	NA	NA	NA	in_planta_C	13.1592	1581
Zt05_unitig_000_0004	Zt05	OG_5443	NA	NA	NA	NA	in_planta_D	12.478	2916.5
Zt05_unitig_000_0005	Zt05	OG_9716	NA	NA	NA	NA	in_planta_A	2.78157	34.5
Zt05_unitig_000_0005	Zt05	OG_9716	NA	NA	NA	NA	in_planta_B	2.97673	52
Zt05_unitig_000_0005	Zt05	OG_9716	NA	NA	NA	NA	in_planta_C	5.3165	210.5
Zt05_unitig_000_0005	Zt05	OG_9716	NA	NA	NA	NA	in_planta_D	3.90714	286
Zt05_unitig_000_0006	Zt05	OG_5442	NA	NA	NA	NA	in_planta_A	114.605	664.5
Zt05_unitig_000_0006	Zt05	OG_5442	NA	NA	NA	NA	in_planta_B	103.331	879.5
Zt05_unitig_000_0006	Zt05	OG_5442	NA	NA	NA	NA	in_planta_C	98.3619	1882
Zt05_unitig_000_0006	Zt05	OG_5442	NA	NA	NA	NA	in_planta_D	80.5147	2901
Zt05_unitig_000_0007	Zt05	OG_5441	NA	NA	NA	NA	in_planta_A	72.0339	190
Zt05_unitig_000_0007	Zt05	OG_5441	NA	NA	NA	NA	in_planta_B	40.0374	155
Zt05_unitig_000_0007	Zt05	OG_5441	NA	NA	NA	NA	in_planta_C	31.1629	271
Zt05_unitig_000_0007	Zt05	OG_5441	NA	NA	NA	NA	in_planta_D	40.8625	689
Zt05_unitig_000_0008	Zt05	OG_5440	NA	NA	NA	NA	in_planta_A	38.1003	417
Zt05_unitig_000_0008	Zt05	OG_5440	NA	NA	NA	NA	in_planta_B	32.1565	507.5
Zt05_unitig_000_0008	Zt05	OG_5440	NA	NA	NA	NA	in_planta_C	31.0286	1097.5
Zt05_unitig_000_0008	Zt05	OG_5440	NA	NA	NA	NA	in_planta_D	23.0094	1509
Zt05_unitig_000_0009	Zt05	OG_5439	NA	NA	NA	NA	in_planta_A	53.8206	988
Zt05_unitig_000_0009	Zt05	OG_5439	NA	NA	NA	NA	in_planta_B	57.8039	1538.5
Zt05_unitig_000_0009	Zt05	OG_5439	NA	NA	NA	NA	in_planta_C	44.6644	2711
Zt05_unitig_000_0009	Zt05	OG_5439	NA	NA	NA	NA	in_planta_D	51.8887	5833
Zt05_unitig_000_0010	Zt05	OG_5438	NA	NA	NA	NA	in_planta_A	266.826	2629.5
Zt05_unitig_000_0010	Zt05	OG_5438	NA	NA	NA	NA	in_planta_B	316.009	4547
Zt05_unitig_000_0010	Zt05	OG_5438	NA	NA	NA	NA	in_planta_C	216.019	7034
Zt05_unitig_000_0010	Zt05	OG_5438	NA	NA	NA	NA	in_planta_D	232.164	14456.5
Zt05_unitig_000_0011	Zt05	OG_5437	NA	NA	NA	NA	in_planta_A	5.13621	80
Zt05_unitig_000_0011	Zt05	OG_5437	NA	NA	NA	NA	in_planta_B	3.6626	83.5
Zt05_unitig_000_0011	Zt05	OG_5437	NA	NA	NA	NA	in_planta_C	6.01976	308
Zt05_unitig_000_0011	Zt05	OG_5437	NA	NA	NA	NA	in_planta_D	3.8751	380
Zt05_unitig_000_0012	Zt05	OG_5418	NA	NA	NA	NA	in_planta_A	38.1353	468.5
Zt05_unitig_000_0012	Zt05	OG_5418	NA	NA	NA	NA	in_planta_B	39.3721	704
Zt05_unitig_000_0012	Zt05	OG_5418	NA	NA	NA	NA	in_planta_C	34.6929	1408.5
Zt05_unitig_000_0012	Zt05	OG_5418	NA	NA	NA	NA	in_planta_D	29.608	2268
Zt05_unitig_000_0013	Zt05	OG_11583	NA	NA	NA	NA	in_planta_A	15.7604	76.5
Zt05_unitig_000_0013	Zt05	OG_11583	NA	NA	NA	NA	in_planta_B	12.8282	93.5
Zt05_unitig_000_0013	Zt05	OG_11583	NA	NA	NA	NA	in_planta_C	9.49706	155.5
Zt05_unitig_000_0013	Zt05	OG_11583	NA	NA	NA	NA	in_planta_D	8.58877	270.5
Zt05_unitig_000_0014	Zt05	OG_5417	NA	NA	NA	NA	in_planta_A	7.47896	126
Zt05_unitig_000_0014	Zt05	OG_5417	NA	NA	NA	NA	in_planta_B	8.94294	216.5
Zt05_unitig_000_0014	Zt05	OG_5417	NA	NA	NA	NA	in_planta_C	20.0831	1079.5
Zt05_unitig_000_0014	Zt05	OG_5417	NA	NA	NA	NA	in_planta_D	23.438	2484
Zt05_unitig_000_0015	Zt05	OG_5416	NA	NA	NA	NA	in_planta_A	21.3347	744.5
Zt05_unitig_000_0015	Zt05	OG_5416	NA	NA	NA	NA	in_planta_B	23.1079	1172
Zt05_unitig_000_0015	Zt05	OG_5416	NA	NA	NA	NA	in_planta_C	21.8323	2504
Zt05_unitig_000_0015	Zt05	OG_5416	NA	NA	NA	NA	in_planta_D	18.7625	4075.5
Zt05_unitig_000_0016	Zt05	OG_5415	NA	NA	NA	NA	in_planta_A	50.9265	663
Zt05_unitig_000_0016	Zt05	OG_5415	NA	NA	NA	NA	in_planta_B	26.0324	505
Zt05_unitig_000_0016	Zt05	OG_5415	NA	NA	NA	NA	in_planta_C	16.702	739.5
Zt05_unitig_000_0016	Zt05	OG_5415	NA	NA	NA	NA	in_planta_D	26.1941	2371
Zt05_unitig_000_0017	Zt05	OG_5414	NA	NA	NA	NA	in_planta_A	67.245	419.5
Zt05_unitig_000_0017	Zt05	OG_5414	NA	NA	NA	NA	in_planta_B	46.9583	430
Zt05_unitig_000_0017	Zt05	OG_5414	NA	NA	NA	NA	in_planta_C	36.7318	772.5
Zt05_unitig_000_0017	Zt05	OG_5414	NA	NA	NA	NA	in_planta_D	86.7648	3800.5
Zt05_unitig_000_0018	Zt05	OG_9682	NA	NA	NA	NA	in_planta_A	16.9357	182.5
Zt05_unitig_000_0018	Zt05	OG_9682	NA	NA	NA	NA	in_planta_B	16.6463	257
Zt05_unitig_000_0018	Zt05	OG_9682	NA	NA	NA	NA	in_planta_C	12.6867	440
Zt05_unitig_000_0018	Zt05	OG_9682	NA	NA	NA	NA	in_planta_D	11.6487	748.5
Zt05_unitig_000_0019	Zt05	OG_11996	NA	NA	NA	NA	in_planta_A	10.058	58
Zt05_unitig_000_0019	Zt05	OG_11996	NA	NA	NA	NA	in_planta_B	10.325	85
Zt05_unitig_000_0019	Zt05	OG_11996	NA	NA	NA	NA	in_planta_C	4.01598	75
Zt05_unitig_000_0019	Zt05	OG_11996	NA	NA	NA	NA	in_planta_D	4.59796	169.5
Zt05_unitig_000_0020	Zt05	OG_5413	NA	NA	NA	NA	in_planta_A	63.4335	400
Zt05_unitig_000_0020	Zt05	OG_5413	NA	NA	NA	NA	in_planta_B	54.0243	501.5
Zt05_unitig_000_0020	Zt05	OG_5413	NA	NA	NA	NA	in_planta_C	65.7402	1376
Zt05_unitig_000_0020	Zt05	OG_5413	NA	NA	NA	NA	in_planta_D	69.6632	2767
Zt05_unitig_000_0021	Zt05	OG_5412	NA	NA	NA	NA	in_planta_A	86.5638	982
Zt05_unitig_000_0021	Zt05	OG_5412	NA	NA	NA	NA	in_planta_B	95.9414	1585
Zt05_unitig_000_0021	Zt05	OG_5412	NA	NA	NA	NA	in_planta_C	52.3963	1982
Zt05_unitig_000_0021	Zt05	OG_5412	NA	NA	NA	NA	in_planta_D	60.1714	4284.5
Zt05_unitig_000_0022	Zt05	OG_5411	NA	NA	NA	NA	in_planta_A	182.656	1196.5
Zt05_unitig_000_0022	Zt05	OG_5411	NA	NA	NA	NA	in_planta_B	202.031	1929.5
Zt05_unitig_000_0022	Zt05	OG_5411	NA	NA	NA	NA	in_planta_C	188.161	4033.5
Zt05_unitig_000_0022	Zt05	OG_5411	NA	NA	NA	NA	in_planta_D	168.472	6763.5
Zt05_unitig_000_0023	Zt05	OG_5410	NA	NA	NA	NA	in_planta_A	1141.33	7758.5
Zt05_unitig_000_0023	Zt05	OG_5410	NA	NA	NA	NA	in_planta_B	796.228	7952.5
Zt05_unitig_000_0023	Zt05	OG_5410	NA	NA	NA	NA	in_planta_C	490.33	11141
Zt05_unitig_000_0023	Zt05	OG_5410	NA	NA	NA	NA	in_planta_D	781.113	35301
Zt05_unitig_000_0024	Zt05	OG_9681	NA	NA	NA	NA	in_planta_A	24.1265	225
Zt05_unitig_000_0024	Zt05	OG_9681	NA	NA	NA	NA	in_planta_B	12.3432	167.5
Zt05_unitig_000_0024	Zt05	OG_9681	NA	NA	NA	NA	in_planta_C	6.36164	197.5
Zt05_unitig_000_0024	Zt05	OG_9681	NA	NA	NA	NA	in_planta_D	6.50719	399
Zt05_unitig_000_0025	Zt05	OG_9680	NA	NA	NA	NA	in_planta_A	9.94463	127.5
Zt05_unitig_000_0025	Zt05	OG_9680	NA	NA	NA	NA	in_planta_B	3.59648	68
Zt05_unitig_000_0025	Zt05	OG_9680	NA	NA	NA	NA	in_planta_C	8.36318	360.5
Zt05_unitig_000_0025	Zt05	OG_9680	NA	NA	NA	NA	in_planta_D	8.76157	717
Zt05_unitig_000_0026	Zt05	OG_5419	NA	NA	NA	NA	in_planta_A	1253.69	6993
Zt05_unitig_000_0026	Zt05	OG_5419	NA	NA	NA	NA	in_planta_B	1361.46	11218.5
Zt05_unitig_000_0026	Zt05	OG_5419	NA	NA	NA	NA	in_planta_C	678.048	12661.5
Zt05_unitig_000_0026	Zt05	OG_5419	NA	NA	NA	NA	in_planta_D	886.776	32216
Zt05_unitig_000_0027	Zt05	OG_5421	NA	NA	NA	NA	in_planta_A	26.9635	887.5
Zt05_unitig_000_0027	Zt05	OG_5421	NA	NA	NA	NA	in_planta_B	35.5502	1690
Zt05_unitig_000_0027	Zt05	OG_5421	NA	NA	NA	NA	in_planta_C	18.5649	1987.5
Zt05_unitig_000_0027	Zt05	OG_5421	NA	NA	NA	NA	in_planta_D	15.3338	3152.5
Zt05_unitig_000_0028	Zt05	OG_11997	NA	NA	NA	NA	in_planta_A	2.95216	29.5
Zt05_unitig_000_0028	Zt05	OG_11997	NA	NA	NA	NA	in_planta_B	4.31799	65
Zt05_unitig_000_0028	Zt05	OG_11997	NA	NA	NA	NA	in_planta_C	4.31968	147
Zt05_unitig_000_0028	Zt05	OG_11997	NA	NA	NA	NA	in_planta_D	3.54778	233.5
Zt05_unitig_000_0029	Zt05	OG_5422	NA	NA	NA	NA	in_planta_A	23.9749	439
Zt05_unitig_000_0029	Zt05	OG_5422	NA	NA	NA	NA	in_planta_B	23.2247	620
Zt05_unitig_000_0029	Zt05	OG_5422	NA	NA	NA	NA	in_planta_C	19.3704	1171
Zt05_unitig_000_0029	Zt05	OG_5422	NA	NA	NA	NA	in_planta_D	19.2719	2245.5
Zt05_unitig_000_0030	Zt05	OG_17189	NA	NA	NA	NA	in_planta_A	1.20547	7.5
Zt05_unitig_000_0030	Zt05	OG_17189	NA	NA	NA	NA	in_planta_B	0.346781	3
Zt05_unitig_000_0030	Zt05	OG_17189	NA	NA	NA	NA	in_planta_C	0.650512	13.5
Zt05_unitig_000_0030	Zt05	OG_17189	NA	NA	NA	NA	in_planta_D	0.196373	7.5
Zt05_unitig_000_0031	Zt05	OG_5426	NA	NA	NA	NA	in_planta_A	42.5298	1082
Zt05_unitig_000_0031	Zt05	OG_5426	NA	NA	NA	NA	in_planta_B	45.1612	1685
Zt05_unitig_000_0031	Zt05	OG_5426	NA	NA	NA	NA	in_planta_C	37.5466	3164
Zt05_unitig_000_0031	Zt05	OG_5426	NA	NA	NA	NA	in_planta_D	29.3322	4601.5
Zt05_unitig_000_0032	Zt05	OG_5425	NA	NA	NA	NA	in_planta_A	13.6114	98
Zt05_unitig_000_0032	Zt05	OG_5425	NA	NA	NA	NA	in_planta_B	11.4618	119.5
Zt05_unitig_000_0032	Zt05	OG_5425	NA	NA	NA	NA	in_planta_C	21.211	497.5
Zt05_unitig_000_0032	Zt05	OG_5425	NA	NA	NA	NA	in_planta_D	15.9798	678
Zt05_unitig_000_0033	Zt05	OG_5424	NA	NA	NA	NA	in_planta_A	65.5317	2081
Zt05_unitig_000_0033	Zt05	OG_5424	NA	NA	NA	NA	in_planta_B	74.0649	3432
Zt05_unitig_000_0033	Zt05	OG_5424	NA	NA	NA	NA	in_planta_C	51.8301	5409
Zt05_unitig_000_0033	Zt05	OG_5424	NA	NA	NA	NA	in_planta_D	54.2935	10779
Zt05_unitig_000_0034	Zt05	OG_5423	NA	NA	NA	NA	in_planta_A	1.45131	21.5
Zt05_unitig_000_0034	Zt05	OG_5423	NA	NA	NA	NA	in_planta_B	1.91739	42
Zt05_unitig_000_0034	Zt05	OG_5423	NA	NA	NA	NA	in_planta_C	5.05854	259
Zt05_unitig_000_0034	Zt05	OG_5423	NA	NA	NA	NA	in_planta_D	11.4501	1059.5
Zt05_unitig_000_0035	Zt05	OG_5427	NA	NA	NA	NA	in_planta_A	11.4698	153
Zt05_unitig_000_0035	Zt05	OG_5427	NA	NA	NA	NA	in_planta_B	15.989	312
Zt05_unitig_000_0035	Zt05	OG_5427	NA	NA	NA	NA	in_planta_C	12.3063	543
Zt05_unitig_000_0035	Zt05	OG_5427	NA	NA	NA	NA	in_planta_D	10.4053	830.5
Zt05_unitig_000_0036	Zt05	OG_5428	NA	NA	NA	NA	in_planta_A	17.9465	266.5
Zt05_unitig_000_0036	Zt05	OG_5428	NA	NA	NA	NA	in_planta_B	25.0225	546
Zt05_unitig_000_0036	Zt05	OG_5428	NA	NA	NA	NA	in_planta_C	20.4936	1004.5
Zt05_unitig_000_0036	Zt05	OG_5428	NA	NA	NA	NA	in_planta_D	19.658	1806.5
Zt05_unitig_000_0037	Zt05	OG_11585	NA	NA	NA	NA	in_planta_A	473.393	4137
Zt05_unitig_000_0037	Zt05	OG_11585	NA	NA	NA	NA	in_planta_B	113.33	1517
Zt05_unitig_000_0037	Zt05	OG_11585	NA	NA	NA	NA	in_planta_C	392.818	11543.5
Zt05_unitig_000_0037	Zt05	OG_11585	NA	NA	NA	NA	in_planta_D	804.339	51707.5
Zt05_unitig_000_0038	Zt05	OG_11586	NA	NA	NA	NA	in_planta_A	109.043	222
Zt05_unitig_000_0038	Zt05	OG_11586	NA	NA	NA	NA	in_planta_B	45.186	139
Zt05_unitig_000_0038	Zt05	OG_11586	NA	NA	NA	NA	in_planta_C	155.574	1059
Zt05_unitig_000_0038	Zt05	OG_11586	NA	NA	NA	NA	in_planta_D	311.441	4608
Zt05_unitig_000_0039	Zt05	OG_11587	NA	NA	NA	NA	in_planta_A	82.6404	525.5
Zt05_unitig_000_0039	Zt05	OG_11587	NA	NA	NA	NA	in_planta_B	23.5325	226
Zt05_unitig_000_0039	Zt05	OG_11587	NA	NA	NA	NA	in_planta_C	163.788	3462
Zt05_unitig_000_0039	Zt05	OG_11587	NA	NA	NA	NA	in_planta_D	218.778	9746.5
Zt05_unitig_000_0040	Zt05	OG_9677	NA	NA	NA	NA	in_planta_A	0.138172	0.5
Zt05_unitig_000_0040	Zt05	OG_9677	NA	NA	NA	NA	in_planta_B	0	0
Zt05_unitig_000_0040	Zt05	OG_9677	NA	NA	NA	NA	in_planta_C	0.523366	7
Zt05_unitig_000_0040	Zt05	OG_9677	NA	NA	NA	NA	in_planta_D	0.243739	6.5
Zt05_unitig_000_0041	Zt05	OG_9676	NA	NA	NA	NA	in_planta_A	101.933	710
Zt05_unitig_000_0041	Zt05	OG_9676	NA	NA	NA	NA	in_planta_B	20.2516	211.5
Zt05_unitig_000_0041	Zt05	OG_9676	NA	NA	NA	NA	in_planta_C	118.152	2716
Zt05_unitig_000_0041	Zt05	OG_9676	NA	NA	NA	NA	in_planta_D	135.433	6709
Zt05_unitig_000_0042	Zt05	OG_8598	NA	NA	NA	NA	in_planta_A	0.0510534	0.5
Zt05_unitig_000_0042	Zt05	OG_8598	NA	NA	NA	NA	in_planta_B	0.0752181	1
Zt05_unitig_000_0042	Zt05	OG_8598	NA	NA	NA	NA	in_planta_C	0.0192587	0.5
Zt05_unitig_000_0042	Zt05	OG_8598	NA	NA	NA	NA	in_planta_D	0.0466245	2.5
Zt05_unitig_000_0043	Zt05	OG_8595	NA	NA	NA	NA	in_planta_A	0	0
Zt05_unitig_000_0043	Zt05	OG_8595	NA	NA	NA	NA	in_planta_B	0	0
Zt05_unitig_000_0043	Zt05	OG_8595	NA	NA	NA	NA	in_planta_C	0	0
Zt05_unitig_000_0043	Zt05	OG_8595	NA	NA	NA	NA	in_planta_D	0	0
Zt05_unitig_000_0044	Zt05	OG_8596	NA	NA	NA	NA	in_planta_A	0	0
Zt05_unitig_000_0044	Zt05	OG_8596	NA	NA	NA	NA	in_planta_B	0	0
Zt05_unitig_000_0044	Zt05	OG_8596	NA	NA	NA	NA	in_planta_C	0	0
Zt05_unitig_000_0044	Zt05	OG_8596	NA	NA	NA	NA	in_planta_D	0	0
Zt05_unitig_000_0045	Zt05	OG_5430	NA	NA	NA	NA	in_planta_A	25.4942	343.5
Zt05_unitig_000_0045	Zt05	OG_5430	NA	NA	NA	NA	in_planta_B	39.7983	797.5
Zt05_unitig_000_0045	Zt05	OG_5430	NA	NA	NA	NA	in_planta_C	26.9519	1252.5
Zt05_unitig_000_0045	Zt05	OG_5430	NA	NA	NA	NA	in_planta_D	28.4345	2558
Zt05_unitig_000_0046	Zt05	OG_11165	NA	NA	NA	NA	in_planta_A	0.0457323	0.5
Zt05_unitig_000_0046	Zt05	OG_11165	NA	NA	NA	NA	in_planta_B	0.134757	2
Zt05_unitig_000_0046	Zt05	OG_11165	NA	NA	NA	NA	in_planta_C	0.0311703	1
Zt05_unitig_000_0046	Zt05	OG_11165	NA	NA	NA	NA	in_planta_D	0.0777183	5
Zt05_unitig_000_0047	Zt05	OG_9675	NA	NA	NA	NA	in_planta_A	0.207049	2
Zt05_unitig_000_0047	Zt05	OG_9675	NA	NA	NA	NA	in_planta_B	0.0739701	1
Zt05_unitig_000_0047	Zt05	OG_9675	NA	NA	NA	NA	in_planta_C	0.0739699	2.5
Zt05_unitig_000_0047	Zt05	OG_9675	NA	NA	NA	NA	in_planta_D	0.0954195	6
Zt05_unitig_000_0048	Zt05	OG_8597	NA	NA	NA	NA	in_planta_A	0.508641	3.5
Zt05_unitig_000_0048	Zt05	OG_8597	NA	NA	NA	NA	in_planta_B	0.574373	5.5
Zt05_unitig_000_0048	Zt05	OG_8597	NA	NA	NA	NA	in_planta_C	0.400166	9
Zt05_unitig_000_0048	Zt05	OG_8597	NA	NA	NA	NA	in_planta_D	0.512694	22
Zt05_unitig_000_0049	Zt05	OG_17190	NA	NA	NA	NA	in_planta_A	5.90595	27
Zt05_unitig_000_0049	Zt05	OG_17190	NA	NA	NA	NA	in_planta_B	6.17893	40.5
Zt05_unitig_000_0049	Zt05	OG_17190	NA	NA	NA	NA	in_planta_C	5.81969	87.5
Zt05_unitig_000_0049	Zt05	OG_17190	NA	NA	NA	NA	in_planta_D	5.90464	169.5
Zt05_unitig_000_0050	Zt05	OG_10735	NA	NA	NA	NA	in_planta_A	0	0
Zt05_unitig_000_0050	Zt05	OG_10735	NA	NA	NA	NA	in_planta_B	0	0
Zt05_unitig_000_0050	Zt05	OG_10735	NA	NA	NA	NA	in_planta_C	0	0
Zt05_unitig_000_0050	Zt05	OG_10735	NA	NA	NA	NA	in_planta_D	0	0
Zt05_unitig_000_0051	Zt05	OG_5431	NA	NA	NA	NA	in_planta_A	39.8091	616.5
Zt05_unitig_000_0051	Zt05	OG_5431	NA	NA	NA	NA	in_planta_B	42.263	956
Zt05_unitig_000_0051	Zt05	OG_5431	NA	NA	NA	NA	in_planta_C	28.8276	1480
Zt05_unitig_000_0051	Zt05	OG_5431	NA	NA	NA	NA	in_planta_D	26.8008	2703.5
Zt05_unitig_000_0052	Zt05	OG_5432	NA	NA	NA	NA	in_planta_A	57.7601	804.5
Zt05_unitig_000_0052	Zt05	OG_5432	NA	NA	NA	NA	in_planta_B	52.4796	1057.5
Zt05_unitig_000_0052	Zt05	OG_5432	NA	NA	NA	NA	in_planta_C	30.4752	1405
Zt05_unitig_000_0052	Zt05	OG_5432	NA	NA	NA	NA	in_planta_D	44.68	3981
Zt05_unitig_000_0053	Zt05	OG_8599	NA	NA	NA	NA	in_planta_A	0	0
Zt05_unitig_000_0053	Zt05	OG_8599	NA	NA	NA	NA	in_planta_B	0.843876	6
Zt05_unitig_000_0053	Zt05	OG_8599	NA	NA	NA	NA	in_planta_C	2.51108	39.5
Zt05_unitig_000_0053	Zt05	OG_8599	NA	NA	NA	NA	in_planta_D	1.08603	27
Zt05_unitig_000_0054	Zt05	OG_12335	NA	NA	NA	NA	in_planta_A	0	0
Zt05_unitig_000_0054	Zt05	OG_12335	NA	NA	NA	NA	in_planta_B	0.874549	4
Zt05_unitig_000_0054	Zt05	OG_12335	NA	NA	NA	NA	in_planta_C	1.56679	16
Zt05_unitig_000_0054	Zt05	OG_12335	NA	NA	NA	NA	in_planta_D	1.53731	29.5
Zt05_unitig_000_0055	Zt05	OG_5433	NA	NA	NA	NA	in_planta_A	6.48172	270
Zt05_unitig_000_0055	Zt05	OG_5433	NA	NA	NA	NA	in_planta_B	7.94341	479.5
Zt05_unitig_000_0055	Zt05	OG_5433	NA	NA	NA	NA	in_planta_C	7.03636	959
Zt05_unitig_000_0055	Zt05	OG_5433	NA	NA	NA	NA	in_planta_D	7.1906	1857.5
Zt05_unitig_000_0056	Zt05	OG_5435	NA	NA	NA	NA	in_planta_A	15.418	428.5
Zt05_unitig_000_0056	Zt05	OG_5435	NA	NA	NA	NA	in_planta_B	11.916	482.5
Zt05_unitig_000_0056	Zt05	OG_5435	NA	NA	NA	NA	in_planta_C	7.88938	718
Zt05_unitig_000_0056	Zt05	OG_5435	NA	NA	NA	NA	in_planta_D	7.22515	1294.5
Zt05_unitig_000_0057	Zt05	OG_11588	NA	NA	NA	NA	in_planta_A	3.20307	38
Zt05_unitig_000_0057	Zt05	OG_11588	NA	NA	NA	NA	in_planta_B	1.39743	24
Zt05_unitig_000_0057	Zt05	OG_11588	NA	NA	NA	NA	in_planta_C	0.701821	27.5
Zt05_unitig_000_0057	Zt05	OG_11588	NA	NA	NA	NA	in_planta_D	1.91646	170.5
Zt05_unitig_000_0058	Zt05	OG_5436	NA	NA	NA	NA	in_planta_A	32.5305	497.5
Zt05_unitig_000_0058	Zt05	OG_5436	NA	NA	NA	NA	in_planta_B	40.4574	919
Zt05_unitig_000_0058	Zt05	OG_5436	NA	NA	NA	NA	in_planta_C	47.6182	2461.5
Zt05_unitig_000_0058	Zt05	OG_5436	NA	NA	NA	NA	in_planta_D	58.1414	6045
Zt05_unitig_000_0059	Zt05	OG_9733	NA	NA	NA	NA	in_planta_A	12.3724	121
Zt05_unitig_000_0059	Zt05	OG_9733	NA	NA	NA	NA	in_planta_B	9.38088	134
Zt05_unitig_000_0059	Zt05	OG_9733	NA	NA	NA	NA	in_planta_C	8.93339	289
Zt05_unitig_000_0059	Zt05	OG_9733	NA	NA	NA	NA	in_planta_D	9.19489	572.5
Zt05_unitig_000_0060	Zt05	OG_17191	NA	NA	NA	NA	in_planta_A	10.3252	54
Zt05_unitig_000_0060	Zt05	OG_17191	NA	NA	NA	NA	in_planta_B	9.5342	73
Zt05_unitig_000_0060	Zt05	OG_17191	NA	NA	NA	NA	in_planta_C	8.94338	155
Zt05_unitig_000_0060	Zt05	OG_17191	NA	NA	NA	NA	in_planta_D	10.6585	367.5
Zt05_unitig_000_0061	Zt05	OG_8594	NA	NA	NA	NA	in_planta_A	32.4691	468
Zt05_unitig_000_0061	Zt05	OG_8594	NA	NA	NA	NA	in_planta_B	35.6096	744.5
Zt05_unitig_000_0061	Zt05	OG_8594	NA	NA	NA	NA	in_planta_C	29.9895	1412
Zt05_unitig_000_0061	Zt05	OG_8594	NA	NA	NA	NA	in_planta_D	27.1039	2463
Zt05_unitig_000_0062	Zt05	OG_5409	NA	NA	NA	NA	in_planta_A	31.4034	486.5
Zt05_unitig_000_0062	Zt05	OG_5409	NA	NA	NA	NA	in_planta_B	29.1857	663.5
Zt05_unitig_000_0062	Zt05	OG_5409	NA	NA	NA	NA	in_planta_C	20.7754	1066
Zt05_unitig_000_0062	Zt05	OG_5409	NA	NA	NA	NA	in_planta_D	20.6205	2052.5
Zt05_unitig_000_0063	Zt05	OG_9732	NA	NA	NA	NA	in_planta_A	0.164209	2.5
Zt05_unitig_000_0063	Zt05	OG_9732	NA	NA	NA	NA	in_planta_B	0.164217	4
Zt05_unitig_000_0063	Zt05	OG_9732	NA	NA	NA	NA	in_planta_C	0.121469	6.5
Zt05_unitig_000_0063	Zt05	OG_9732	NA	NA	NA	NA	in_planta_D	0.0636227	5.5
Zt05_unitig_000_0064	Zt05	OG_9731	NA	NA	NA	NA	in_planta_A	0	0
Zt05_unitig_000_0064	Zt05	OG_9731	NA	NA	NA	NA	in_planta_B	0	0
Zt05_unitig_000_0064	Zt05	OG_9731	NA	NA	NA	NA	in_planta_C	0	0
Zt05_unitig_000_0064	Zt05	OG_9731	NA	NA	NA	NA	in_planta_D	0	0
Zt05_unitig_000_0065	Zt05	OG_8593	NA	NA	NA	NA	in_planta_A	0	0
Zt05_unitig_000_0065	Zt05	OG_8593	NA	NA	NA	NA	in_planta_B	0	0
Zt05_unitig_000_0065	Zt05	OG_8593	NA	NA	NA	NA	in_planta_C	0	0
Zt05_unitig_000_0065	Zt05	OG_8593	NA	NA	NA	NA	in_planta_D	0	0
Zt05_unitig_000_0066	Zt05	OG_8592	NA	NA	NA	NA	in_planta_A	0	0
Zt05_unitig_000_0066	Zt05	OG_8592	NA	NA	NA	NA	in_planta_B	0	0
Zt05_unitig_000_0066	Zt05	OG_8592	NA	NA	NA	NA	in_planta_C	0	0
Zt05_unitig_000_0066	Zt05	OG_8592	NA	NA	NA	NA	in_planta_D	0.0098436	0.5
Zt05_unitig_000_0067	Zt05	OG_11187	NA	NA	NA	NA	in_planta_A	0	0
Zt05_unitig_000_0067	Zt05	OG_11187	NA	NA	NA	NA	in_planta_B	0	0
Zt05_unitig_000_0067	Zt05	OG_11187	NA	NA	NA	NA	in_planta_C	0	0
Zt05_unitig_000_0067	Zt05	OG_11187	NA	NA	NA	NA	in_planta_D	0	0
Zt05_unitig_000_0068	Zt05	OG_8591	NA	NA	NA	NA	in_planta_A	0	0
Zt05_unitig_000_0068	Zt05	OG_8591	NA	NA	NA	NA	in_planta_B	0	0
Zt05_unitig_000_0068	Zt05	OG_8591	NA	NA	NA	NA	in_planta_C	0	0
Zt05_unitig_000_0068	Zt05	OG_8591	NA	NA	NA	NA	in_planta_D	0	0
Zt05_unitig_000_0069	Zt05	OG_5408	NA	NA	NA	NA	in_planta_A	0	0
Zt05_unitig_000_0069	Zt05	OG_5408	NA	NA	NA	NA	in_planta_B	0	0
Zt05_unitig_000_0069	Zt05	OG_5408	NA	NA	NA	NA	in_planta_C	0	0
Zt05_unitig_000_0069	Zt05	OG_5408	NA	NA	NA	NA	in_planta_D	0	0
Zt05_unitig_000_0070	Zt05	OG_8590	NA	NA	NA	NA	in_planta_A	0.0641506	2
Zt05_unitig_000_0070	Zt05	OG_8590	NA	NA	NA	NA	in_planta_B	0.0827683	3.5
Zt05_unitig_000_0070	Zt05	OG_8590	NA	NA	NA	NA	in_planta_C	0.00568113	0.5
Zt05_unitig_000_0070	Zt05	OG_8590	NA	NA	NA	NA	in_planta_D	0.0138964	3.5
Zt05_unitig_000_0071	Zt05	OG_5407	NA	NA	NA	NA	in_planta_A	57.2206	2430.5
Zt05_unitig_000_0071	Zt05	OG_5407	NA	NA	NA	NA	in_planta_B	74.0334	4526.5
Zt05_unitig_000_0071	Zt05	OG_5407	NA	NA	NA	NA	in_planta_C	55.9036	7733
Zt05_unitig_000_0071	Zt05	OG_5407	NA	NA	NA	NA	in_planta_D	46.3353	11084
Zt05_unitig_000_0072	Zt05	OG_8588	NA	NA	NA	NA	in_planta_A	2.11375	46.5
Zt05_unitig_000_0072	Zt05	OG_8588	NA	NA	NA	NA	in_planta_B	1.55774	51.5
Zt05_unitig_000_0072	Zt05	OG_8588	NA	NA	NA	NA	in_planta_C	2.38608	177.5
Zt05_unitig_000_0072	Zt05	OG_8588	NA	NA	NA	NA	in_planta_D	2.78531	392
Zt05_unitig_000_0073	Zt05	OG_5406	NA	NA	NA	NA	in_planta_A	1.97657	28.5
Zt05_unitig_000_0073	Zt05	OG_5406	NA	NA	NA	NA	in_planta_B	1.75563	40
Zt05_unitig_000_0073	Zt05	OG_5406	NA	NA	NA	NA	in_planta_C	1.19399	60
Zt05_unitig_000_0073	Zt05	OG_5406	NA	NA	NA	NA	in_planta_D	1.17156	122.5
Zt05_unitig_000_0074	Zt05	OG_5405	NA	NA	NA	NA	in_planta_A	190.361	2710.5
Zt05_unitig_000_0074	Zt05	OG_5405	NA	NA	NA	NA	in_planta_B	162.656	3389
Zt05_unitig_000_0074	Zt05	OG_5405	NA	NA	NA	NA	in_planta_C	111.06	5245
Zt05_unitig_000_0074	Zt05	OG_5405	NA	NA	NA	NA	in_planta_D	117.591	10862.5
Zt05_unitig_000_0075	Zt05	OG_11998	NA	NA	NA	NA	in_planta_A	9.31079	58.5
Zt05_unitig_000_0075	Zt05	OG_11998	NA	NA	NA	NA	in_planta_B	6.93431	63.5
Zt05_unitig_000_0075	Zt05	OG_11998	NA	NA	NA	NA	in_planta_C	5.36729	111.5
Zt05_unitig_000_0075	Zt05	OG_11998	NA	NA	NA	NA	in_planta_D	4.75554	195
Zt05_unitig_000_0076	Zt05	OG_8587	NA	NA	NA	NA	in_planta_A	140.971	3175
Zt05_unitig_000_0076	Zt05	OG_8587	NA	NA	NA	NA	in_planta_B	164.829	5463
Zt05_unitig_000_0076	Zt05	OG_8587	NA	NA	NA	NA	in_planta_C	65.2682	4919
Zt05_unitig_000_0076	Zt05	OG_8587	NA	NA	NA	NA	in_planta_D	54.0721	7940.5
Zt05_unitig_000_0077	Zt05	OG_11999	NA	NA	NA	NA	in_planta_A	52.8565	148
Zt05_unitig_000_0077	Zt05	OG_11999	NA	NA	NA	NA	in_planta_B	36.9495	152.5
Zt05_unitig_000_0077	Zt05	OG_11999	NA	NA	NA	NA	in_planta_C	13.7244	131
Zt05_unitig_000_0077	Zt05	OG_11999	NA	NA	NA	NA	in_planta_D	12.6628	228.5
Zt05_unitig_000_0078	Zt05	OG_5404	NA	NA	NA	NA	in_planta_A	3.9706	32.5
Zt05_unitig_000_0078	Zt05	OG_5404	NA	NA	NA	NA	in_planta_B	4.86509	56.5
Zt05_unitig_000_0078	Zt05	OG_5404	NA	NA	NA	NA	in_planta_C	3.03983	80.5
Zt05_unitig_000_0078	Zt05	OG_5404	NA	NA	NA	NA	in_planta_D	2.93854	144.5
Zt05_unitig_000_0079	Zt05	OG_5403	NA	NA	NA	NA	in_planta_A	30.3285	564.5
Zt05_unitig_000_0079	Zt05	OG_5403	NA	NA	NA	NA	in_planta_B	18.9775	548
Zt05_unitig_000_0079	Zt05	OG_5403	NA	NA	NA	NA	in_planta_C	11.1408	755
Zt05_unitig_000_0079	Zt05	OG_5403	NA	NA	NA	NA	in_planta_D	157.567	25589
Zt05_unitig_000_0080	Zt05	OG_5402	NA	NA	NA	NA	in_planta_A	3.86063	97.5
Zt05_unitig_000_0080	Zt05	OG_5402	NA	NA	NA	NA	in_planta_B	3.46423	129
Zt05_unitig_000_0080	Zt05	OG_5402	NA	NA	NA	NA	in_planta_C	4.75529	393
Zt05_unitig_000_0080	Zt05	OG_5402	NA	NA	NA	NA	in_planta_D	3.60636	622.5
Zt05_unitig_000_0081	Zt05	OG_9730	NA	NA	NA	NA	in_planta_A	0	0
Zt05_unitig_000_0081	Zt05	OG_9730	NA	NA	NA	NA	in_planta_B	0.455812	6.5
Zt05_unitig_000_0081	Zt05	OG_9730	NA	NA	NA	NA	in_planta_C	0.278776	8.5
Zt05_unitig_000_0081	Zt05	OG_9730	NA	NA	NA	NA	in_planta_D	0.152414	9.5
Zt05_unitig_000_0082	Zt05	OG_8586	NA	NA	NA	NA	in_planta_A	0.707704	6.5
Zt05_unitig_000_0082	Zt05	OG_8586	NA	NA	NA	NA	in_planta_B	0.604984	8
Zt05_unitig_000_0082	Zt05	OG_8586	NA	NA	NA	NA	in_planta_C	0.847647	25.5
Zt05_unitig_000_0082	Zt05	OG_8586	NA	NA	NA	NA	in_planta_D	1.75362	104.5
Zt05_unitig_000_0083	Zt05	OG_8585	NA	NA	NA	NA	in_planta_A	0	0
Zt05_unitig_000_0083	Zt05	OG_8585	NA	NA	NA	NA	in_planta_B	0	0
Zt05_unitig_000_0083	Zt05	OG_8585	NA	NA	NA	NA	in_planta_C	0.0415226	0.5
Zt05_unitig_000_0083	Zt05	OG_8585	NA	NA	NA	NA	in_planta_D	0.0539508	1.5
Zt05_unitig_000_0084	Zt05	OG_5397	NA	NA	NA	NA	in_planta_A	2138.82	15751.5
Zt05_unitig_000_0084	Zt05	OG_5397	NA	NA	NA	NA	in_planta_B	1425.43	15356.5
Zt05_unitig_000_0084	Zt05	OG_5397	NA	NA	NA	NA	in_planta_C	2027.49	48964
Zt05_unitig_000_0084	Zt05	OG_5397	NA	NA	NA	NA	in_planta_D	2828.06	132232
Zt05_unitig_000_0085	Zt05	OG_5398	NA	NA	NA	NA	in_planta_A	7.19228	120
Zt05_unitig_000_0085	Zt05	OG_5398	NA	NA	NA	NA	in_planta_B	7.14948	172
Zt05_unitig_000_0085	Zt05	OG_5398	NA	NA	NA	NA	in_planta_C	4.73181	257
Zt05_unitig_000_0085	Zt05	OG_5398	NA	NA	NA	NA	in_planta_D	4.47314	490
Zt05_unitig_000_0086	Zt05	OG_5399	NA	NA	NA	NA	in_planta_A	50.2179	612.5
Zt05_unitig_000_0086	Zt05	OG_5399	NA	NA	NA	NA	in_planta_B	50.5207	897
Zt05_unitig_000_0086	Zt05	OG_5399	NA	NA	NA	NA	in_planta_C	33.4768	1345.5
Zt05_unitig_000_0086	Zt05	OG_5399	NA	NA	NA	NA	in_planta_D	29.3087	2204.5
Zt05_unitig_000_0087	Zt05	OG_5400	NA	NA	NA	NA	in_planta_A	35.027	314
Zt05_unitig_000_0087	Zt05	OG_5400	NA	NA	NA	NA	in_planta_B	35.2772	460
Zt05_unitig_000_0087	Zt05	OG_5400	NA	NA	NA	NA	in_planta_C	21.0948	618.5
Zt05_unitig_000_0087	Zt05	OG_5400	NA	NA	NA	NA	in_planta_D	16.3511	898
Zt05_unitig_000_0088	Zt05	OG_9729	NA	NA	NA	NA	in_planta_A	2.77767	10
Zt05_unitig_000_0088	Zt05	OG_9729	NA	NA	NA	NA	in_planta_B	3.31462	17
Zt05_unitig_000_0088	Zt05	OG_9729	NA	NA	NA	NA	in_planta_C	3.23226	37.5
Zt05_unitig_000_0088	Zt05	OG_9729	NA	NA	NA	NA	in_planta_D	1.68503	39
Zt05_unitig_000_0089	Zt05	OG_9726	NA	NA	NA	NA	in_planta_A	2.43011	11.5
Zt05_unitig_000_0089	Zt05	OG_9726	NA	NA	NA	NA	in_planta_B	4.45126	31
Zt05_unitig_000_0089	Zt05	OG_9726	NA	NA	NA	NA	in_planta_C	2.73167	42
Zt05_unitig_000_0089	Zt05	OG_9726	NA	NA	NA	NA	in_planta_D	2.30125	63.5
Zt05_unitig_000_0090	Zt05	OG_5396	NA	NA	NA	NA	in_planta_A	30.8235	198
Zt05_unitig_000_0090	Zt05	OG_5396	NA	NA	NA	NA	in_planta_B	39.148	366
Zt05_unitig_000_0090	Zt05	OG_5396	NA	NA	NA	NA	in_planta_C	41.9507	895
Zt05_unitig_000_0090	Zt05	OG_5396	NA	NA	NA	NA	in_planta_D	42.1939	1639.5
Zt05_unitig_000_0091	Zt05	OG_8584	NA	NA	NA	NA	in_planta_A	0	0
Zt05_unitig_000_0091	Zt05	OG_8584	NA	NA	NA	NA	in_planta_B	0	0
Zt05_unitig_000_0091	Zt05	OG_8584	NA	NA	NA	NA	in_planta_C	0	0
Zt05_unitig_000_0091	Zt05	OG_8584	NA	NA	NA	NA	in_planta_D	0	0
Zt05_unitig_000_0092	Zt05	OG_9725	NA	NA	NA	NA	in_planta_A	10.5659	40.5
Zt05_unitig_000_0092	Zt05	OG_9725	NA	NA	NA	NA	in_planta_B	7.71833	45.5
Zt05_unitig_000_0092	Zt05	OG_9725	NA	NA	NA	NA	in_planta_C	2.62693	34.5
Zt05_unitig_000_0092	Zt05	OG_9725	NA	NA	NA	NA	in_planta_D	1.06107	28
Zt05_unitig_000_0093	Zt05	OG_17192	NA	NA	NA	NA	in_planta_A	1.76661	34.5
Zt05_unitig_000_0093	Zt05	OG_17192	NA	NA	NA	NA	in_planta_B	1.97909	60
Zt05_unitig_000_0093	Zt05	OG_17192	NA	NA	NA	NA	in_planta_C	1.28429	88.5
Zt05_unitig_000_0093	Zt05	OG_17192	NA	NA	NA	NA	in_planta_D	0.807615	107
Zt05_unitig_000_0094	Zt05	OG_5395	NA	NA	NA	NA	in_planta_A	5.9976	83.5
Zt05_unitig_000_0094	Zt05	OG_5395	NA	NA	NA	NA	in_planta_B	9.11613	180.5
Zt05_unitig_000_0094	Zt05	OG_5395	NA	NA	NA	NA	in_planta_C	7.2294	323.5
Zt05_unitig_000_0094	Zt05	OG_5395	NA	NA	NA	NA	in_planta_D	5.53246	469
Zt05_unitig_000_0095	Zt05	OG_5393	NA	NA	NA	NA	in_planta_A	8.5983	86.5
Zt05_unitig_000_0095	Zt05	OG_5393	NA	NA	NA	NA	in_planta_B	7.63948	118.5
Zt05_unitig_000_0095	Zt05	OG_5393	NA	NA	NA	NA	in_planta_C	3.24337	112.5
Zt05_unitig_000_0095	Zt05	OG_5393	NA	NA	NA	NA	in_planta_D	4.63674	322
Zt05_unitig_000_0096	Zt05	OG_5392	NA	NA	NA	NA	in_planta_A	13.2141	69.5
Zt05_unitig_000_0096	Zt05	OG_5392	NA	NA	NA	NA	in_planta_B	16.2578	124
Zt05_unitig_000_0096	Zt05	OG_5392	NA	NA	NA	NA	in_planta_C	17.2889	295.5
Zt05_unitig_000_0096	Zt05	OG_5392	NA	NA	NA	NA	in_planta_D	13.131	409.5
Zt05_unitig_000_0097	Zt05	OG_5391	NA	NA	NA	NA	in_planta_A	33.9746	904
Zt05_unitig_000_0097	Zt05	OG_5391	NA	NA	NA	NA	in_planta_B	38.0133	1476
Zt05_unitig_000_0097	Zt05	OG_5391	NA	NA	NA	NA	in_planta_C	35.3499	3092
Zt05_unitig_000_0097	Zt05	OG_5391	NA	NA	NA	NA	in_planta_D	25.7859	4264
Zt05_unitig_000_0098	Zt05	OG_5390	NA	NA	NA	NA	in_planta_A	1.60701	8
Zt05_unitig_000_0098	Zt05	OG_5390	NA	NA	NA	NA	in_planta_B	2.04135	15
Zt05_unitig_000_0098	Zt05	OG_5390	NA	NA	NA	NA	in_planta_C	0.937587	16
Zt05_unitig_000_0098	Zt05	OG_5390	NA	NA	NA	NA	in_planta_D	1.2411	44
Zt05_unitig_000_0099	Zt05	OG_11177	NA	NA	NA	NA	in_planta_A	1.02728	10
Zt05_unitig_000_0099	Zt05	OG_11177	NA	NA	NA	NA	in_planta_B	1.50141	21.5
Zt05_unitig_000_0099	Zt05	OG_11177	NA	NA	NA	NA	in_planta_C	2.0131	67
Zt05_unitig_000_0099	Zt05	OG_11177	NA	NA	NA	NA	in_planta_D	1.40337	82
Zt05_unitig_000_0100	Zt05	OG_11589	NA	NA	NA	NA	in_planta_A	0	0
Zt05_unitig_000_0100	Zt05	OG_11589	NA	NA	NA	NA	in_planta_B	0	0
Zt05_unitig_000_0100	Zt05	OG_11589	NA	NA	NA	NA	in_planta_C	0.0124224	0.5
Zt05_unitig_000_0100	Zt05	OG_11589	NA	NA	NA	NA	in_planta_D	0.00434087	0.5
Zt05_unitig_000_0101	Zt05	OG_8583	NA	NA	NA	NA	in_planta_A	0	0
Zt05_unitig_000_0101	Zt05	OG_8583	NA	NA	NA	NA	in_planta_B	0.0469007	1
Zt05_unitig_000_0101	Zt05	OG_8583	NA	NA	NA	NA	in_planta_C	0	0
Zt05_unitig_000_0101	Zt05	OG_8583	NA	NA	NA	NA	in_planta_D	0	0
Zt05_unitig_000_0102	Zt05	OG_5389	NA	NA	NA	NA	in_planta_A	11.1086	215
Zt05_unitig_000_0102	Zt05	OG_5389	NA	NA	NA	NA	in_planta_B	10.7716	303.5
Zt05_unitig_000_0102	Zt05	OG_5389	NA	NA	NA	NA	in_planta_C	9.61024	609
Zt05_unitig_000_0102	Zt05	OG_5389	NA	NA	NA	NA	in_planta_D	8.43497	1030
Zt05_unitig_000_0103	Zt05	OG_8582	NA	NA	NA	NA	in_planta_A	7.98397	109.5
Zt05_unitig_000_0103	Zt05	OG_8582	NA	NA	NA	NA	in_planta_B	8.71525	175
Zt05_unitig_000_0103	Zt05	OG_8582	NA	NA	NA	NA	in_planta_C	8.97931	406.5
Zt05_unitig_000_0103	Zt05	OG_8582	NA	NA	NA	NA	in_planta_D	7.6662	671
Zt05_unitig_000_0104	Zt05	OG_8581	NA	NA	NA	NA	in_planta_A	2.63095	35
Zt05_unitig_000_0104	Zt05	OG_8581	NA	NA	NA	NA	in_planta_B	3.3633	64
Zt05_unitig_000_0104	Zt05	OG_8581	NA	NA	NA	NA	in_planta_C	3.29893	142
Zt05_unitig_000_0104	Zt05	OG_8581	NA	NA	NA	NA	in_planta_D	3.28536	276.5
Zt05_unitig_000_0105	Zt05	OG_8580	NA	NA	NA	NA	in_planta_A	33.7598	306.5
Zt05_unitig_000_0105	Zt05	OG_8580	NA	NA	NA	NA	in_planta_B	41.5041	546.5
Zt05_unitig_000_0105	Zt05	OG_8580	NA	NA	NA	NA	in_planta_C	36.4302	1078
Zt05_unitig_000_0105	Zt05	OG_8580	NA	NA	NA	NA	in_planta_D	29.7755	1655.5
Zt05_unitig_000_0106	Zt05	OG_5388	NA	NA	NA	NA	in_planta_A	48.1626	213
Zt05_unitig_000_0106	Zt05	OG_5388	NA	NA	NA	NA	in_planta_B	59.409	383.5
Zt05_unitig_000_0106	Zt05	OG_5388	NA	NA	NA	NA	in_planta_C	57.6195	832
Zt05_unitig_000_0106	Zt05	OG_5388	NA	NA	NA	NA	in_planta_D	43.546	1193
Zt05_unitig_000_0107	Zt05	OG_5387	NA	NA	NA	NA	in_planta_A	6.3595	86.5
Zt05_unitig_000_0107	Zt05	OG_5387	NA	NA	NA	NA	in_planta_B	7.53526	150
Zt05_unitig_000_0107	Zt05	OG_5387	NA	NA	NA	NA	in_planta_C	6.08525	274.5
Zt05_unitig_000_0107	Zt05	OG_5387	NA	NA	NA	NA	in_planta_D	6.47489	568
Zt05_unitig_000_0108	Zt05	OG_12322	NA	NA	NA	NA	in_planta_A	2.87416	5.5
Zt05_unitig_000_0108	Zt05	OG_12322	NA	NA	NA	NA	in_planta_B	3.00149	8.5
Zt05_unitig_000_0108	Zt05	OG_12322	NA	NA	NA	NA	in_planta_C	326.842	2005
Zt05_unitig_000_0108	Zt05	OG_12322	NA	NA	NA	NA	in_planta_D	110.677	1218.5
Zt05_unitig_000_0109	Zt05	OG_5386	NA	NA	NA	NA	in_planta_A	76.096	968.5
Zt05_unitig_000_0109	Zt05	OG_5386	NA	NA	NA	NA	in_planta_B	52.2893	970.5
Zt05_unitig_000_0109	Zt05	OG_5386	NA	NA	NA	NA	in_planta_C	70.0906	2969
Zt05_unitig_000_0109	Zt05	OG_5386	NA	NA	NA	NA	in_planta_D	83.1429	6781
Zt05_unitig_000_0110	Zt05	OG_5385	NA	NA	NA	NA	in_planta_A	49.7895	589.5
Zt05_unitig_000_0110	Zt05	OG_5385	NA	NA	NA	NA	in_planta_B	54.175	934
Zt05_unitig_000_0110	Zt05	OG_5385	NA	NA	NA	NA	in_planta_C	65.84	2564.5
Zt05_unitig_000_0110	Zt05	OG_5385	NA	NA	NA	NA	in_planta_D	51.379	3591.5
Zt05_unitig_000_0111	Zt05	OG_5384	NA	NA	NA	NA	in_planta_A	33.0243	1343
Zt05_unitig_000_0111	Zt05	OG_5384	NA	NA	NA	NA	in_planta_B	32.2898	1925
Zt05_unitig_000_0111	Zt05	OG_5384	NA	NA	NA	NA	in_planta_C	23.4267	3155.5
Zt05_unitig_000_0111	Zt05	OG_5384	NA	NA	NA	NA	in_planta_D	21.2836	5368
Zt05_unitig_000_0112	Zt05	OG_9714	NA	NA	NA	NA	in_planta_A	26.5969	206
Zt05_unitig_000_0112	Zt05	OG_9714	NA	NA	NA	NA	in_planta_B	27.6482	309
Zt05_unitig_000_0112	Zt05	OG_9714	NA	NA	NA	NA	in_planta_C	50.8727	1286
Zt05_unitig_000_0112	Zt05	OG_9714	NA	NA	NA	NA	in_planta_D	34.183	1588.5
Zt05_unitig_000_0113	Zt05	OG_8578	NA	NA	NA	NA	in_planta_A	112.862	1569.5
Zt05_unitig_000_0113	Zt05	OG_8578	NA	NA	NA	NA	in_planta_B	109.303	2208.5
Zt05_unitig_000_0113	Zt05	OG_8578	NA	NA	NA	NA	in_planta_C	72.1574	3287
Zt05_unitig_000_0113	Zt05	OG_8578	NA	NA	NA	NA	in_planta_D	60.4745	5091
Zt05_unitig_000_0114	Zt05	OG_5383	NA	NA	NA	NA	in_planta_A	2013.7	17325
Zt05_unitig_000_0114	Zt05	OG_5383	NA	NA	NA	NA	in_planta_B	1698.44	21448.5
Zt05_unitig_000_0114	Zt05	OG_5383	NA	NA	NA	NA	in_planta_C	1708	48535.5
Zt05_unitig_000_0114	Zt05	OG_5383	NA	NA	NA	NA	in_planta_D	1909.76	103369
Zt05_unitig_000_0115	Zt05	OG_5382	NA	NA	NA	NA	in_planta_A	698.327	2738
Zt05_unitig_000_0115	Zt05	OG_5382	NA	NA	NA	NA	in_planta_B	805.237	4577
Zt05_unitig_000_0115	Zt05	OG_5382	NA	NA	NA	NA	in_planta_C	1141.34	14491.5
Zt05_unitig_000_0115	Zt05	OG_5382	NA	NA	NA	NA	in_planta_D	813.761	19727.5
Zt05_unitig_000_0116	Zt05	OG_9720	NA	NA	NA	NA	in_planta_A	8.192	20.5
Zt05_unitig_000_0116	Zt05	OG_9720	NA	NA	NA	NA	in_planta_B	61.8474	228.5
Zt05_unitig_000_0116	Zt05	OG_9720	NA	NA	NA	NA	in_planta_C	99.2218	821.5
Zt05_unitig_000_0116	Zt05	OG_9720	NA	NA	NA	NA	in_planta_D	136.99	1809
Zt05_unitig_000_0117	Zt05	OG_8577	NA	NA	NA	NA	in_planta_A	29.3658	578
Zt05_unitig_000_0117	Zt05	OG_8577	NA	NA	NA	NA	in_planta_B	29.0165	831.5
Zt05_unitig_000_0117	Zt05	OG_8577	NA	NA	NA	NA	in_planta_C	22.6463	1492
Zt05_unitig_000_0117	Zt05	OG_8577	NA	NA	NA	NA	in_planta_D	29.8452	3852.5
Zt05_unitig_000_0118	Zt05	OG_5429	NA	NA	NA	NA	in_planta_A	50.3167	2064
Zt05_unitig_000_0118	Zt05	OG_5429	NA	NA	NA	NA	in_planta_B	45.2685	2707.5
Zt05_unitig_000_0118	Zt05	OG_5429	NA	NA	NA	NA	in_planta_C	45.0812	6084
Zt05_unitig_000_0118	Zt05	OG_5429	NA	NA	NA	NA	in_planta_D	46.1565	11785.5
Zt05_unitig_000_0119	Zt05	OG_9710	NA	NA	NA	NA	in_planta_A	8.40354	30
Zt05_unitig_000_0119	Zt05	OG_9710	NA	NA	NA	NA	in_planta_B	7.96867	46
Zt05_unitig_000_0119	Zt05	OG_9710	NA	NA	NA	NA	in_planta_C	7.88248	97.5
Zt05_unitig_000_0119	Zt05	OG_9710	NA	NA	NA	NA	in_planta_D	0.839094	21
Zt05_unitig_000_0120	Zt05	OG_9709	NA	NA	NA	NA	in_planta_A	5.00086	46.5
Zt05_unitig_000_0120	Zt05	OG_9709	NA	NA	NA	NA	in_planta_B	5.22361	71.5
Zt05_unitig_000_0120	Zt05	OG_9709	NA	NA	NA	NA	in_planta_C	4.30354	133.5
Zt05_unitig_000_0120	Zt05	OG_9709	NA	NA	NA	NA	in_planta_D	5.64655	346
Zt05_unitig_000_0121	Zt05	OG_11172	NA	NA	NA	NA	in_planta_A	0.0775944	1.5
Zt05_unitig_000_0121	Zt05	OG_11172	NA	NA	NA	NA	in_planta_B	0.182282	5
Zt05_unitig_000_0121	Zt05	OG_11172	NA	NA	NA	NA	in_planta_C	0.117351	7.5
Zt05_unitig_000_0121	Zt05	OG_11172	NA	NA	NA	NA	in_planta_D	0.0903228	11.5
Zt05_unitig_000_0122	Zt05	OG_5434	NA	NA	NA	NA	in_planta_A	24.3161	188
Zt05_unitig_000_0122	Zt05	OG_5434	NA	NA	NA	NA	in_planta_B	22.5924	252.5
Zt05_unitig_000_0122	Zt05	OG_5434	NA	NA	NA	NA	in_planta_C	27.4788	692.5
Zt05_unitig_000_0122	Zt05	OG_5434	NA	NA	NA	NA	in_planta_D	34.3821	1656.5
Zt05_unitig_000_0123	Zt05	OG_17193	NA	NA	NA	NA	in_planta_A	16.1329	43.5
Zt05_unitig_000_0123	Zt05	OG_17193	NA	NA	NA	NA	in_planta_B	14.0936	56
Zt05_unitig_000_0123	Zt05	OG_17193	NA	NA	NA	NA	in_planta_C	17.3886	154
Zt05_unitig_000_0123	Zt05	OG_17193	NA	NA	NA	NA	in_planta_D	23.0175	393.5
Zt05_unitig_000_0124	Zt05	OG_5381	NA	NA	NA	NA	in_planta_A	482.808	6949.5
Zt05_unitig_000_0124	Zt05	OG_5381	NA	NA	NA	NA	in_planta_B	341.609	7242
Zt05_unitig_000_0124	Zt05	OG_5381	NA	NA	NA	NA	in_planta_C	444.206	21033.5
Zt05_unitig_000_0124	Zt05	OG_5381	NA	NA	NA	NA	in_planta_D	592.648	55018.5
Zt05_unitig_000_0125	Zt05	OG_5420	NA	NA	NA	NA	in_planta_A	135.268	2205
Zt05_unitig_000_0125	Zt05	OG_5420	NA	NA	NA	NA	in_planta_B	127.243	3017
Zt05_unitig_000_0125	Zt05	OG_5420	NA	NA	NA	NA	in_planta_C	101.757	5396
Zt05_unitig_000_0125	Zt05	OG_5420	NA	NA	NA	NA	in_planta_D	113.582	11438
Zt05_unitig_000_0126	Zt05	OG_17194	NA	NA	NA	NA	in_planta_A	5.41129	122.5
Zt05_unitig_000_0126	Zt05	OG_17194	NA	NA	NA	NA	in_planta_B	4.2634	147
Zt05_unitig_000_0126	Zt05	OG_17194	NA	NA	NA	NA	in_planta_C	1.26521	101.5
Zt05_unitig_000_0126	Zt05	OG_17194	NA	NA	NA	NA	in_planta_D	2.12733	306
Zt05_unitig_000_0127	Zt05	OG_8589	NA	NA	NA	NA	in_planta_A	39.9531	380
Zt05_unitig_000_0127	Zt05	OG_8589	NA	NA	NA	NA	in_planta_B	50.6132	698.5
Zt05_unitig_000_0127	Zt05	OG_8589	NA	NA	NA	NA	in_planta_C	33.4923	1046.5
Zt05_unitig_000_0127	Zt05	OG_8589	NA	NA	NA	NA	in_planta_D	33.4217	2038.5
Zt05_unitig_000_0128	Zt05	OG_9703	NA	NA	NA	NA	in_planta_A	24.076	76
Zt05_unitig_000_0128	Zt05	OG_9703	NA	NA	NA	NA	in_planta_B	23.5682	107
Zt05_unitig_000_0128	Zt05	OG_9703	NA	NA	NA	NA	in_planta_C	19.3638	202.5
Zt05_unitig_000_0128	Zt05	OG_9703	NA	NA	NA	NA	in_planta_D	22.3347	446.5
Zt05_unitig_000_0129	Zt05	OG_5401	NA	NA	NA	NA	in_planta_A	442.231	2382.5
Zt05_unitig_000_0129	Zt05	OG_5401	NA	NA	NA	NA	in_planta_B	375.914	2954
Zt05_unitig_000_0129	Zt05	OG_5401	NA	NA	NA	NA	in_planta_C	412.444	7270.5
Zt05_unitig_000_0129	Zt05	OG_5401	NA	NA	NA	NA	in_planta_D	442.972	15279.5
Zt05_unitig_000_0130	Zt05	OG_17195	NA	NA	NA	NA	in_planta_A	0.2695	1.5
Zt05_unitig_000_0130	Zt05	OG_17195	NA	NA	NA	NA	in_planta_B	0.342192	3
Zt05_unitig_000_0130	Zt05	OG_17195	NA	NA	NA	NA	in_planta_C	0.133279	2.5
Zt05_unitig_000_0130	Zt05	OG_17195	NA	NA	NA	NA	in_planta_D	0.0904885	4
Zt05_unitig_000_0131	Zt05	OG_5394	NA	NA	NA	NA	in_planta_A	84.366	1186.5
Zt05_unitig_000_0131	Zt05	OG_5394	NA	NA	NA	NA	in_planta_B	70.8115	1459.5
Zt05_unitig_000_0131	Zt05	OG_5394	NA	NA	NA	NA	in_planta_C	59.8238	2789
Zt05_unitig_000_0131	Zt05	OG_5394	NA	NA	NA	NA	in_planta_D	58.0614	5076.5
Zt05_unitig_000_0132	Zt05	OG_5380	NA	NA	NA	NA	in_planta_A	15.777	415.5
Zt05_unitig_000_0132	Zt05	OG_5380	NA	NA	NA	NA	in_planta_B	13.4372	510.5
Zt05_unitig_000_0132	Zt05	OG_5380	NA	NA	NA	NA	in_planta_C	14.7545	1273
Zt05_unitig_000_0132	Zt05	OG_5380	NA	NA	NA	NA	in_planta_D	14.5656	2296.5
Zt05_unitig_000_0133	Zt05	OG_8696	NA	NA	NA	NA	in_planta_A	7.88898	256.5
Zt05_unitig_000_0133	Zt05	OG_8696	NA	NA	NA	NA	in_planta_B	9.94493	474.5
Zt05_unitig_000_0133	Zt05	OG_8696	NA	NA	NA	NA	in_planta_C	7.09671	771
Zt05_unitig_000_0133	Zt05	OG_8696	NA	NA	NA	NA	in_planta_D	8.53924	1712
Zt05_unitig_000_0134	Zt05	OG_8694	NA	NA	NA	NA	in_planta_A	0	0
Zt05_unitig_000_0134	Zt05	OG_8694	NA	NA	NA	NA	in_planta_B	0	0
Zt05_unitig_000_0134	Zt05	OG_8694	NA	NA	NA	NA	in_planta_C	0	0
Zt05_unitig_000_0134	Zt05	OG_8694	NA	NA	NA	NA	in_planta_D	0	0
Zt05_unitig_000_0135	Zt05	OG_8579	NA	NA	NA	NA	in_planta_A	1.3325	10.5
Zt05_unitig_000_0135	Zt05	OG_8579	NA	NA	NA	NA	in_planta_B	2.43121	27.5
Zt05_unitig_000_0135	Zt05	OG_8579	NA	NA	NA	NA	in_planta_C	4.20017	107.5
Zt05_unitig_000_0135	Zt05	OG_8579	NA	NA	NA	NA	in_planta_D	4.02745	183.5
Zt05_unitig_000_0136	Zt05	OG_8697	NA	NA	NA	NA	in_planta_A	2.54061	12
Zt05_unitig_000_0136	Zt05	OG_8697	NA	NA	NA	NA	in_planta_B	147.432	958.5
Zt05_unitig_000_0136	Zt05	OG_8697	NA	NA	NA	NA	in_planta_C	68.451	1029
Zt05_unitig_000_0136	Zt05	OG_8697	NA	NA	NA	NA	in_planta_D	13.6709	338
Zt05_unitig_000_0137	Zt05	OG_9688	NA	NA	NA	NA	in_planta_A	34.07	777.5
Zt05_unitig_000_0137	Zt05	OG_9688	NA	NA	NA	NA	in_planta_B	44.8708	1472.5
Zt05_unitig_000_0137	Zt05	OG_9688	NA	NA	NA	NA	in_planta_C	38.9012	2905
Zt05_unitig_000_0137	Zt05	OG_9688	NA	NA	NA	NA	in_planta_D	30.6677	4039
Zt05_unitig_000_0138	Zt05	OG_9687	NA	NA	NA	NA	in_planta_A	0.629472	10
Zt05_unitig_000_0138	Zt05	OG_9687	NA	NA	NA	NA	in_planta_B	0.432746	9.5
Zt05_unitig_000_0138	Zt05	OG_9687	NA	NA	NA	NA	in_planta_C	0.593177	30.5
Zt05_unitig_000_0138	Zt05	OG_9687	NA	NA	NA	NA	in_planta_D	0.597796	55
Zt05_unitig_000_0139	Zt05	OG_9683	NA	NA	NA	NA	in_planta_A	0	0
Zt05_unitig_000_0139	Zt05	OG_9683	NA	NA	NA	NA	in_planta_B	0	0
Zt05_unitig_000_0139	Zt05	OG_9683	NA	NA	NA	NA	in_planta_C	0	0
Zt05_unitig_000_0139	Zt05	OG_9683	NA	NA	NA	NA	in_planta_D	0	0
Zt05_unitig_000_0140	Zt05	OG_5820	NA	NA	NA	NA	in_planta_A	79.6428	811
Zt05_unitig_000_0140	Zt05	OG_5820	NA	NA	NA	NA	in_planta_B	91.6952	1366.5
Zt05_unitig_000_0140	Zt05	OG_5820	NA	NA	NA	NA	in_planta_C	76.1586	2581
Zt05_unitig_000_0140	Zt05	OG_5820	NA	NA	NA	NA	in_planta_D	71.268	4506
Zt05_unitig_000_0141	Zt05	OG_5819	NA	NA	NA	NA	in_planta_A	69.5262	1154.5
Zt05_unitig_000_0141	Zt05	OG_5819	NA	NA	NA	NA	in_planta_B	52.554	1271.5
Zt05_unitig_000_0141	Zt05	OG_5819	NA	NA	NA	NA	in_planta_C	52.0438	2832.5
Zt05_unitig_000_0141	Zt05	OG_5819	NA	NA	NA	NA	in_planta_D	58.2238	5993.5
Zt05_unitig_000_0142	Zt05	OG_9678	NA	NA	NA	NA	in_planta_A	271.751	5030.5
Zt05_unitig_000_0142	Zt05	OG_9678	NA	NA	NA	NA	in_planta_B	232.853	6320.5
Zt05_unitig_000_0142	Zt05	OG_9678	NA	NA	NA	NA	in_planta_C	168.904	10341
Zt05_unitig_000_0142	Zt05	OG_9678	NA	NA	NA	NA	in_planta_D	170.161	20592
Zt05_unitig_000_0143	Zt05	OG_8693	NA	NA	NA	NA	in_planta_A	9.46202	153.5
Zt05_unitig_000_0143	Zt05	OG_8693	NA	NA	NA	NA	in_planta_B	6.90797	165
Zt05_unitig_000_0143	Zt05	OG_8693	NA	NA	NA	NA	in_planta_C	3.44797	185.5
Zt05_unitig_000_0143	Zt05	OG_8693	NA	NA	NA	NA	in_planta_D	7.55436	836
Zt05_unitig_000_0144	Zt05	OG_10683	NA	NA	NA	NA	in_planta_A	2.85703	20
Zt05_unitig_000_0144	Zt05	OG_10683	NA	NA	NA	NA	in_planta_B	2.14655	21
Zt05_unitig_000_0144	Zt05	OG_10683	NA	NA	NA	NA	in_planta_C	1.63645	36.5
Zt05_unitig_000_0144	Zt05	OG_10683	NA	NA	NA	NA	in_planta_D	3.28071	142
Zt05_unitig_000_0145	Zt05	OG_5818	NA	NA	NA	NA	in_planta_A	32.7864	350
Zt05_unitig_000_0145	Zt05	OG_5818	NA	NA	NA	NA	in_planta_B	30.8362	478
Zt05_unitig_000_0145	Zt05	OG_5818	NA	NA	NA	NA	in_planta_C	30.4358	1065
Zt05_unitig_000_0145	Zt05	OG_5818	NA	NA	NA	NA	in_planta_D	30.9443	2045
Zt05_unitig_000_0146	Zt05	OG_8692	NA	NA	NA	NA	in_planta_A	27.3668	251
Zt05_unitig_000_0146	Zt05	OG_8692	NA	NA	NA	NA	in_planta_B	18.517	254
Zt05_unitig_000_0146	Zt05	OG_8692	NA	NA	NA	NA	in_planta_C	19.482	600
Zt05_unitig_000_0146	Zt05	OG_8692	NA	NA	NA	NA	in_planta_D	16.0048	892.5
Zt05_unitig_000_0147	Zt05	OG_5817	NA	NA	NA	NA	in_planta_A	245.549	2838
Zt05_unitig_000_0147	Zt05	OG_5817	NA	NA	NA	NA	in_planta_B	130.131	2200
Zt05_unitig_000_0147	Zt05	OG_5817	NA	NA	NA	NA	in_planta_C	44.4376	1695
Zt05_unitig_000_0147	Zt05	OG_5817	NA	NA	NA	NA	in_planta_D	32.9641	2288.5
Zt05_unitig_000_0148	Zt05	OG_8691	NA	NA	NA	NA	in_planta_A	992.625	13153.5
Zt05_unitig_000_0148	Zt05	OG_8691	NA	NA	NA	NA	in_planta_B	845.329	16382
Zt05_unitig_000_0148	Zt05	OG_8691	NA	NA	NA	NA	in_planta_C	1120.14	47981
Zt05_unitig_000_0148	Zt05	OG_8691	NA	NA	NA	NA	in_planta_D	821.175	67572
Zt05_unitig_000_0149	Zt05	OG_9728	NA	NA	NA	NA	in_planta_A	60.2312	481.5
Zt05_unitig_000_0149	Zt05	OG_9728	NA	NA	NA	NA	in_planta_B	59.7623	692.5
Zt05_unitig_000_0149	Zt05	OG_9728	NA	NA	NA	NA	in_planta_C	55.1029	1448
Zt05_unitig_000_0149	Zt05	OG_9728	NA	NA	NA	NA	in_planta_D	63.26	3245.5
Zt05_unitig_000_0150	Zt05	OG_5815	NA	NA	NA	NA	in_planta_A	62.4138	737.5
Zt05_unitig_000_0150	Zt05	OG_5815	NA	NA	NA	NA	in_planta_B	75.742	1305.5
Zt05_unitig_000_0150	Zt05	OG_5815	NA	NA	NA	NA	in_planta_C	64.1811	2483.5
Zt05_unitig_000_0150	Zt05	OG_5815	NA	NA	NA	NA	in_planta_D	63.792	4881
Zt05_unitig_000_0151	Zt05	OG_8690	NA	NA	NA	NA	in_planta_A	178.004	647
Zt05_unitig_000_0151	Zt05	OG_8690	NA	NA	NA	NA	in_planta_B	241.877	1276.5
Zt05_unitig_000_0151	Zt05	OG_8690	NA	NA	NA	NA	in_planta_C	316.62	3755.5
Zt05_unitig_000_0151	Zt05	OG_8690	NA	NA	NA	NA	in_planta_D	275.985	6196
Zt05_unitig_000_0152	Zt05	OG_5814	NA	NA	NA	NA	in_planta_A	5.43048	58
Zt05_unitig_000_0152	Zt05	OG_5814	NA	NA	NA	NA	in_planta_B	5.07525	83.5
Zt05_unitig_000_0152	Zt05	OG_5814	NA	NA	NA	NA	in_planta_C	10.1662	371.5
Zt05_unitig_000_0152	Zt05	OG_5814	NA	NA	NA	NA	in_planta_D	4.95843	340
Zt05_unitig_000_0153	Zt05	OG_5813	NA	NA	NA	NA	in_planta_A	3.46451	176
Zt05_unitig_000_0153	Zt05	OG_5813	NA	NA	NA	NA	in_planta_B	5.54201	416.5
Zt05_unitig_000_0153	Zt05	OG_5813	NA	NA	NA	NA	in_planta_C	10.4201	1745.5
Zt05_unitig_000_0153	Zt05	OG_5813	NA	NA	NA	NA	in_planta_D	6.13206	1885.5
Zt05_unitig_000_0154	Zt05	OG_5812	NA	NA	NA	NA	in_planta_A	87.6633	1365
Zt05_unitig_000_0154	Zt05	OG_5812	NA	NA	NA	NA	in_planta_B	82.9829	1866.5
Zt05_unitig_000_0154	Zt05	OG_5812	NA	NA	NA	NA	in_planta_C	108.548	5459
Zt05_unitig_000_0154	Zt05	OG_5812	NA	NA	NA	NA	in_planta_D	82.2068	7730
Zt05_unitig_000_0155	Zt05	OG_17196	NA	NA	NA	NA	in_planta_A	8.71029	141
Zt05_unitig_000_0155	Zt05	OG_17196	NA	NA	NA	NA	in_planta_B	21.3464	511.5
Zt05_unitig_000_0155	Zt05	OG_17196	NA	NA	NA	NA	in_planta_C	31.6969	1692
Zt05_unitig_000_0155	Zt05	OG_17196	NA	NA	NA	NA	in_planta_D	31.3066	2932
Zt05_unitig_000_0156	Zt05	OG_9684	NA	NA	NA	NA	in_planta_A	0.867988	13.5
Zt05_unitig_000_0156	Zt05	OG_9684	NA	NA	NA	NA	in_planta_B	8.60914	189
Zt05_unitig_000_0156	Zt05	OG_9684	NA	NA	NA	NA	in_planta_C	5.33589	269
Zt05_unitig_000_0156	Zt05	OG_9684	NA	NA	NA	NA	in_planta_D	4.04359	354
Zt05_unitig_000_0157	Zt05	OG_5810	NA	NA	NA	NA	in_planta_A	1.98292	9
Zt05_unitig_000_0157	Zt05	OG_5810	NA	NA	NA	NA	in_planta_B	2.10349	13.5
Zt05_unitig_000_0157	Zt05	OG_5810	NA	NA	NA	NA	in_planta_C	1.55838	23
Zt05_unitig_000_0157	Zt05	OG_5810	NA	NA	NA	NA	in_planta_D	1.93777	59
Zt05_unitig_000_0158	Zt05	OG_9685	NA	NA	NA	NA	in_planta_A	11.8308	168.5
Zt05_unitig_000_0158	Zt05	OG_9685	NA	NA	NA	NA	in_planta_B	6.52073	139.5
Zt05_unitig_000_0158	Zt05	OG_9685	NA	NA	NA	NA	in_planta_C	18.749	922
Zt05_unitig_000_0158	Zt05	OG_9685	NA	NA	NA	NA	in_planta_D	32.5566	3217.5
Zt05_unitig_000_0159	Zt05	OG_5809	NA	NA	NA	NA	in_planta_A	329.181	3510.5
Zt05_unitig_000_0159	Zt05	OG_5809	NA	NA	NA	NA	in_planta_B	351.965	5488.5
Zt05_unitig_000_0159	Zt05	OG_5809	NA	NA	NA	NA	in_planta_C	211.596	7468
Zt05_unitig_000_0159	Zt05	OG_5809	NA	NA	NA	NA	in_planta_D	271.451	18804.5
Zt05_unitig_000_0160	Zt05	OG_17197	NA	NA	NA	NA	in_planta_A	5.04624	13
Zt05_unitig_000_0160	Zt05	OG_17197	NA	NA	NA	NA	in_planta_B	8.62078	32.5
Zt05_unitig_000_0160	Zt05	OG_17197	NA	NA	NA	NA	in_planta_C	16.4575	141
Zt05_unitig_000_0160	Zt05	OG_17197	NA	NA	NA	NA	in_planta_D	9.65043	152
Zt05_unitig_000_0161	Zt05	OG_9686	NA	NA	NA	NA	in_planta_A	2.96744	9
Zt05_unitig_000_0161	Zt05	OG_9686	NA	NA	NA	NA	in_planta_B	4.34294	19
Zt05_unitig_000_0161	Zt05	OG_9686	NA	NA	NA	NA	in_planta_C	8.23291	81
Zt05_unitig_000_0161	Zt05	OG_9686	NA	NA	NA	NA	in_planta_D	4.5734	83
Zt05_unitig_000_0162	Zt05	OG_11582	NA	NA	NA	NA	in_planta_A	0.185904	0.5
Zt05_unitig_000_0162	Zt05	OG_11582	NA	NA	NA	NA	in_planta_B	0	0
Zt05_unitig_000_0162	Zt05	OG_11582	NA	NA	NA	NA	in_planta_C	0.190435	2
Zt05_unitig_000_0162	Zt05	OG_11582	NA	NA	NA	NA	in_planta_D	0.211908	4
Zt05_unitig_000_0163	Zt05	OG_8688	NA	NA	NA	NA	in_planta_A	40.189	467
Zt05_unitig_000_0163	Zt05	OG_8688	NA	NA	NA	NA	in_planta_B	36.0267	607
Zt05_unitig_000_0163	Zt05	OG_8688	NA	NA	NA	NA	in_planta_C	22.4263	851.5
Zt05_unitig_000_0163	Zt05	OG_8688	NA	NA	NA	NA	in_planta_D	22.1723	1578.5
Zt05_unitig_000_0164	Zt05	OG_5808	NA	NA	NA	NA	in_planta_A	121.959	1266
Zt05_unitig_000_0164	Zt05	OG_5808	NA	NA	NA	NA	in_planta_B	112.08	1791.5
Zt05_unitig_000_0164	Zt05	OG_5808	NA	NA	NA	NA	in_planta_C	166.794	6024.5
Zt05_unitig_000_0164	Zt05	OG_5808	NA	NA	NA	NA	in_planta_D	164.924	12175.5
Zt05_unitig_000_0165	Zt05	OG_5807	NA	NA	NA	NA	in_planta_A	10.8233	103
Zt05_unitig_000_0165	Zt05	OG_5807	NA	NA	NA	NA	in_planta_B	11.0863	159.5
Zt05_unitig_000_0165	Zt05	OG_5807	NA	NA	NA	NA	in_planta_C	25.9111	836
Zt05_unitig_000_0165	Zt05	OG_5807	NA	NA	NA	NA	in_planta_D	21.4115	1253.5
Zt05_unitig_000_0166	Zt05	OG_9255	NA	NA	NA	NA	in_planta_A	0.355643	1
Zt05_unitig_000_0166	Zt05	OG_9255	NA	NA	NA	NA	in_planta_B	0.325672	1.5
Zt05_unitig_000_0166	Zt05	OG_9255	NA	NA	NA	NA	in_planta_C	0.790345	8
Zt05_unitig_000_0166	Zt05	OG_9255	NA	NA	NA	NA	in_planta_D	2.0801	39.5
Zt05_unitig_000_0167	Zt05	OG_5806	NA	NA	NA	NA	in_planta_A	45.7566	729.5
Zt05_unitig_000_0167	Zt05	OG_5806	NA	NA	NA	NA	in_planta_B	52.1833	1202.5
Zt05_unitig_000_0167	Zt05	OG_5806	NA	NA	NA	NA	in_planta_C	57.783	3037
Zt05_unitig_000_0167	Zt05	OG_5806	NA	NA	NA	NA	in_planta_D	59.2555	5830
Zt05_unitig_000_0168	Zt05	OG_5805	NA	NA	NA	NA	in_planta_A	47.6757	997
Zt05_unitig_000_0168	Zt05	OG_5805	NA	NA	NA	NA	in_planta_B	44.2119	1343
Zt05_unitig_000_0168	Zt05	OG_5805	NA	NA	NA	NA	in_planta_C	33.1143	2275.5
Zt05_unitig_000_0168	Zt05	OG_5805	NA	NA	NA	NA	in_planta_D	37.189	4963
Zt05_unitig_000_0169	Zt05	OG_5804	NA	NA	NA	NA	in_planta_A	43.0423	600.5
Zt05_unitig_000_0169	Zt05	OG_5804	NA	NA	NA	NA	in_planta_B	46.1218	933
Zt05_unitig_000_0169	Zt05	OG_5804	NA	NA	NA	NA	in_planta_C	47.317	2170.5
Zt05_unitig_000_0169	Zt05	OG_5804	NA	NA	NA	NA	in_planta_D	41.6188	3678.5
Zt05_unitig_000_0170	Zt05	OG_17198	NA	NA	NA	NA	in_planta_A	0	0
Zt05_unitig_000_0170	Zt05	OG_17198	NA	NA	NA	NA	in_planta_B	0	0
Zt05_unitig_000_0170	Zt05	OG_17198	NA	NA	NA	NA	in_planta_C	0	0
Zt05_unitig_000_0170	Zt05	OG_17198	NA	NA	NA	NA	in_planta_D	0	0
Zt05_unitig_000_0171	Zt05	OG_5803	NA	NA	NA	NA	in_planta_A	23.3055	602.5
Zt05_unitig_000_0171	Zt05	OG_5803	NA	NA	NA	NA	in_planta_B	27.2068	1028
Zt05_unitig_000_0171	Zt05	OG_5803	NA	NA	NA	NA	in_planta_C	29.272	2524
Zt05_unitig_000_0171	Zt05	OG_5803	NA	NA	NA	NA	in_planta_D	30.5984	4964
Zt05_unitig_000_0172	Zt05	OG_8686	NA	NA	NA	NA	in_planta_A	0.261129	2.5
Zt05_unitig_000_0172	Zt05	OG_8686	NA	NA	NA	NA	in_planta_B	0.114533	1.5
Zt05_unitig_000_0172	Zt05	OG_8686	NA	NA	NA	NA	in_planta_C	0.0640606	2
Zt05_unitig_000_0172	Zt05	OG_8686	NA	NA	NA	NA	in_planta_D	0.141863	6.5
Zt05_unitig_000_0173	Zt05	OG_8685	NA	NA	NA	NA	in_planta_A	165.206	1730.5
Zt05_unitig_000_0173	Zt05	OG_8685	NA	NA	NA	NA	in_planta_B	249.579	3822.5
Zt05_unitig_000_0173	Zt05	OG_8685	NA	NA	NA	NA	in_planta_C	85.7161	2956
Zt05_unitig_000_0173	Zt05	OG_8685	NA	NA	NA	NA	in_planta_D	54.0347	3809
Zt05_unitig_000_0174	Zt05	OG_5801	NA	NA	NA	NA	in_planta_A	41.8687	309.5
Zt05_unitig_000_0174	Zt05	OG_5801	NA	NA	NA	NA	in_planta_B	43.9002	475.5
Zt05_unitig_000_0174	Zt05	OG_5801	NA	NA	NA	NA	in_planta_C	28.8312	710
Zt05_unitig_000_0174	Zt05	OG_5801	NA	NA	NA	NA	in_planta_D	22.261	1058
Zt05_unitig_000_0175	Zt05	OG_5800	NA	NA	NA	NA	in_planta_A	119.891	561
Zt05_unitig_000_0175	Zt05	OG_5800	NA	NA	NA	NA	in_planta_B	137.491	937.5
Zt05_unitig_000_0175	Zt05	OG_5800	NA	NA	NA	NA	in_planta_C	90.6984	1394.5
Zt05_unitig_000_0175	Zt05	OG_5800	NA	NA	NA	NA	in_planta_D	83.3905	2460
Zt05_unitig_000_0176	Zt05	OG_5799	NA	NA	NA	NA	in_planta_A	64.1155	4216.5
Zt05_unitig_000_0176	Zt05	OG_5799	NA	NA	NA	NA	in_planta_B	85.7546	8230
Zt05_unitig_000_0176	Zt05	OG_5799	NA	NA	NA	NA	in_planta_C	65.2427	14055.5
Zt05_unitig_000_0176	Zt05	OG_5799	NA	NA	NA	NA	in_planta_D	63.4099	26378.5
Zt05_unitig_000_0177	Zt05	OG_5798	NA	NA	NA	NA	in_planta_A	806.863	2629.5
Zt05_unitig_000_0177	Zt05	OG_5798	NA	NA	NA	NA	in_planta_B	879.586	4172.5
Zt05_unitig_000_0177	Zt05	OG_5798	NA	NA	NA	NA	in_planta_C	1113.55	11819
Zt05_unitig_000_0177	Zt05	OG_5798	NA	NA	NA	NA	in_planta_D	784.929	16013.5
Zt05_unitig_000_0178	Zt05	OG_8684	NA	NA	NA	NA	in_planta_A	34.6161	605
Zt05_unitig_000_0178	Zt05	OG_8684	NA	NA	NA	NA	in_planta_B	35.5412	901
Zt05_unitig_000_0178	Zt05	OG_8684	NA	NA	NA	NA	in_planta_C	18.7481	1078.5
Zt05_unitig_000_0178	Zt05	OG_8684	NA	NA	NA	NA	in_planta_D	18.11	2005
Zt05_unitig_000_0179	Zt05	OG_5797	NA	NA	NA	NA	in_planta_A	11.221	216
Zt05_unitig_000_0179	Zt05	OG_5797	NA	NA	NA	NA	in_planta_B	13.0816	360.5
Zt05_unitig_000_0179	Zt05	OG_5797	NA	NA	NA	NA	in_planta_C	16.6301	1041.5
Zt05_unitig_000_0179	Zt05	OG_5797	NA	NA	NA	NA	in_planta_D	15.6502	1885
Zt05_unitig_000_0180	Zt05	OG_5796	NA	NA	NA	NA	in_planta_A	475.76	2009.5
Zt05_unitig_000_0180	Zt05	OG_5796	NA	NA	NA	NA	in_planta_B	510.8	3130
Zt05_unitig_000_0180	Zt05	OG_5796	NA	NA	NA	NA	in_planta_C	757.354	10369.5
Zt05_unitig_000_0180	Zt05	OG_5796	NA	NA	NA	NA	in_planta_D	511.715	13291.5
Zt05_unitig_000_0181	Zt05	OG_5795	NA	NA	NA	NA	in_planta_A	46.5598	448.5
Zt05_unitig_000_0181	Zt05	OG_5795	NA	NA	NA	NA	in_planta_B	50.5901	701.5
Zt05_unitig_000_0181	Zt05	OG_5795	NA	NA	NA	NA	in_planta_C	35.4988	1132.5
Zt05_unitig_000_0181	Zt05	OG_5795	NA	NA	NA	NA	in_planta_D	49.519	3066
Zt05_unitig_000_0182	Zt05	OG_5793	NA	NA	NA	NA	in_planta_A	4.07461	119
Zt05_unitig_000_0182	Zt05	OG_5793	NA	NA	NA	NA	in_planta_B	6.48128	279
Zt05_unitig_000_0182	Zt05	OG_5793	NA	NA	NA	NA	in_planta_C	13.2384	1272
Zt05_unitig_000_0182	Zt05	OG_5793	NA	NA	NA	NA	in_planta_D	7.2572	1295.5
Zt05_unitig_000_0183	Zt05	OG_11166	NA	NA	NA	NA	in_planta_A	0.0849998	0.5
Zt05_unitig_000_0183	Zt05	OG_11166	NA	NA	NA	NA	in_planta_B	0.321318	2.5
Zt05_unitig_000_0183	Zt05	OG_11166	NA	NA	NA	NA	in_planta_C	0.0961925	1.5
Zt05_unitig_000_0183	Zt05	OG_11166	NA	NA	NA	NA	in_planta_D	0	0
Zt05_unitig_000_0184	Zt05	OG_11581	NA	NA	NA	NA	in_planta_A	0	0
Zt05_unitig_000_0184	Zt05	OG_11581	NA	NA	NA	NA	in_planta_B	0	0
Zt05_unitig_000_0184	Zt05	OG_11581	NA	NA	NA	NA	in_planta_C	0	0
Zt05_unitig_000_0184	Zt05	OG_11581	NA	NA	NA	NA	in_planta_D	0.00981674	0.5
Zt05_unitig_000_0185	Zt05	OG_9691	NA	NA	NA	NA	in_planta_A	10.3567	111
Zt05_unitig_000_0185	Zt05	OG_9691	NA	NA	NA	NA	in_planta_B	13.3631	207
Zt05_unitig_000_0185	Zt05	OG_9691	NA	NA	NA	NA	in_planta_C	12.9269	455.5
Zt05_unitig_000_0185	Zt05	OG_9691	NA	NA	NA	NA	in_planta_D	10.8423	721
Zt05_unitig_000_0186	Zt05	OG_8384	NA	NA	NA	NA	in_planta_A	0.596495	2
Zt05_unitig_000_0186	Zt05	OG_8384	NA	NA	NA	NA	in_planta_B	0.310886	1.5
Zt05_unitig_000_0186	Zt05	OG_8384	NA	NA	NA	NA	in_planta_C	0.229717	2.5
Zt05_unitig_000_0186	Zt05	OG_8384	NA	NA	NA	NA	in_planta_D	0.0173988	0.5
Zt05_unitig_000_0187	Zt05	OG_5792	NA	NA	NA	NA	in_planta_A	22.3235	676.5
Zt05_unitig_000_0187	Zt05	OG_5792	NA	NA	NA	NA	in_planta_B	31.9084	1395
Zt05_unitig_000_0187	Zt05	OG_5792	NA	NA	NA	NA	in_planta_C	36.6591	3600
Zt05_unitig_000_0187	Zt05	OG_5792	NA	NA	NA	NA	in_planta_D	25.9709	4826.5
Zt05_unitig_000_0188	Zt05	OG_5791	NA	NA	NA	NA	in_planta_A	98.7693	1748.5
Zt05_unitig_000_0188	Zt05	OG_5791	NA	NA	NA	NA	in_planta_B	103.607	2668
Zt05_unitig_000_0188	Zt05	OG_5791	NA	NA	NA	NA	in_planta_C	79.9947	4635
Zt05_unitig_000_0188	Zt05	OG_5791	NA	NA	NA	NA	in_planta_D	88.2401	9798
Zt05_unitig_000_0189	Zt05	OG_5790	NA	NA	NA	NA	in_planta_A	6.15452	76.5
Zt05_unitig_000_0189	Zt05	OG_5790	NA	NA	NA	NA	in_planta_B	5.51267	99.5
Zt05_unitig_000_0189	Zt05	OG_5790	NA	NA	NA	NA	in_planta_C	6.99624	285
Zt05_unitig_000_0189	Zt05	OG_5790	NA	NA	NA	NA	in_planta_D	6.10253	460
Zt05_unitig_000_0190	Zt05	OG_9692	NA	NA	NA	NA	in_planta_A	0.68342	7.5
Zt05_unitig_000_0190	Zt05	OG_9692	NA	NA	NA	NA	in_planta_B	21.9334	375.5
Zt05_unitig_000_0190	Zt05	OG_9692	NA	NA	NA	NA	in_planta_C	19.1126	738.5
Zt05_unitig_000_0190	Zt05	OG_9692	NA	NA	NA	NA	in_planta_D	7.48978	475.5
Zt05_unitig_000_0191	Zt05	OG_5789	NA	NA	NA	NA	in_planta_A	51.7555	617.5
Zt05_unitig_000_0191	Zt05	OG_5789	NA	NA	NA	NA	in_planta_B	46.6822	807
Zt05_unitig_000_0191	Zt05	OG_5789	NA	NA	NA	NA	in_planta_C	33.1156	1292
Zt05_unitig_000_0191	Zt05	OG_5789	NA	NA	NA	NA	in_planta_D	26.8273	1989.5
Zt05_unitig_000_0192	Zt05	OG_8683	NA	NA	NA	NA	in_planta_A	144.923	644.5
Zt05_unitig_000_0192	Zt05	OG_8683	NA	NA	NA	NA	in_planta_B	47.8863	318
Zt05_unitig_000_0192	Zt05	OG_8683	NA	NA	NA	NA	in_planta_C	16.7051	254
Zt05_unitig_000_0192	Zt05	OG_8683	NA	NA	NA	NA	in_planta_D	24.2583	768.5
Zt05_unitig_000_0193	Zt05	OG_5788	NA	NA	NA	NA	in_planta_A	18.0617	381
Zt05_unitig_000_0193	Zt05	OG_5788	NA	NA	NA	NA	in_planta_B	26.5284	820
Zt05_unitig_000_0193	Zt05	OG_5788	NA	NA	NA	NA	in_planta_C	17.8062	1245
Zt05_unitig_000_0193	Zt05	OG_5788	NA	NA	NA	NA	in_planta_D	17.3136	2309.5
Zt05_unitig_000_0194	Zt05	OG_17199	NA	NA	NA	NA	in_planta_A	15.1059	63.5
Zt05_unitig_000_0194	Zt05	OG_17199	NA	NA	NA	NA	in_planta_B	13.7531	83.5
Zt05_unitig_000_0194	Zt05	OG_17199	NA	NA	NA	NA	in_planta_C	8.36741	116
Zt05_unitig_000_0194	Zt05	OG_17199	NA	NA	NA	NA	in_planta_D	6.72346	175.5
Zt05_unitig_000_0195	Zt05	OG_5787	NA	NA	NA	NA	in_planta_A	56.3639	810.5
Zt05_unitig_000_0195	Zt05	OG_5787	NA	NA	NA	NA	in_planta_B	48.7715	1041.5
Zt05_unitig_000_0195	Zt05	OG_5787	NA	NA	NA	NA	in_planta_C	141.876	6857.5
Zt05_unitig_000_0195	Zt05	OG_5787	NA	NA	NA	NA	in_planta_D	82.1619	7455.5
Zt05_unitig_000_0196	Zt05	OG_8682	NA	NA	NA	NA	in_planta_A	118.771	251
Zt05_unitig_000_0196	Zt05	OG_8682	NA	NA	NA	NA	in_planta_B	137.898	427
Zt05_unitig_000_0196	Zt05	OG_8682	NA	NA	NA	NA	in_planta_C	90.1087	633
Zt05_unitig_000_0196	Zt05	OG_8682	NA	NA	NA	NA	in_planta_D	134.684	1855.5
Zt05_unitig_000_0197	Zt05	OG_5785	NA	NA	NA	NA	in_planta_A	97.3111	1638.5
Zt05_unitig_000_0197	Zt05	OG_5785	NA	NA	NA	NA	in_planta_B	79.1296	1949.5
Zt05_unitig_000_0197	Zt05	OG_5785	NA	NA	NA	NA	in_planta_C	77.1122	4294
Zt05_unitig_000_0197	Zt05	OG_5785	NA	NA	NA	NA	in_planta_D	90.1865	9942.5
Zt05_unitig_000_0198	Zt05	OG_5784	NA	NA	NA	NA	in_planta_A	111.111	435.5
Zt05_unitig_000_0198	Zt05	OG_5784	NA	NA	NA	NA	in_planta_B	85.1676	476.5
Zt05_unitig_000_0198	Zt05	OG_5784	NA	NA	NA	NA	in_planta_C	643.61	8127.5
Zt05_unitig_000_0198	Zt05	OG_5784	NA	NA	NA	NA	in_planta_D	379.745	8871.5
Zt05_unitig_000_0199	Zt05	OG_5783	NA	NA	NA	NA	in_planta_A	32.0836	66.5
Zt05_unitig_000_0199	Zt05	OG_5783	NA	NA	NA	NA	in_planta_B	24.3934	73
Zt05_unitig_000_0199	Zt05	OG_5783	NA	NA	NA	NA	in_planta_C	33.3073	227.5
Zt05_unitig_000_0199	Zt05	OG_5783	NA	NA	NA	NA	in_planta_D	32.2147	422
Zt05_unitig_000_0200	Zt05	OG_5782	NA	NA	NA	NA	in_planta_A	70.7734	303.5
Zt05_unitig_000_0200	Zt05	OG_5782	NA	NA	NA	NA	in_planta_B	34.6438	222
Zt05_unitig_000_0200	Zt05	OG_5782	NA	NA	NA	NA	in_planta_C	51.3991	743
Zt05_unitig_000_0200	Zt05	OG_5782	NA	NA	NA	NA	in_planta_D	71.9543	2084.5
Zt05_unitig_000_0201	Zt05	OG_8680	NA	NA	NA	NA	in_planta_A	33.4984	318
Zt05_unitig_000_0201	Zt05	OG_8680	NA	NA	NA	NA	in_planta_B	21.9997	310.5
Zt05_unitig_000_0201	Zt05	OG_8680	NA	NA	NA	NA	in_planta_C	27.0819	875
Zt05_unitig_000_0201	Zt05	OG_8680	NA	NA	NA	NA	in_planta_D	42.7496	2877
Zt05_unitig_000_0202	Zt05	OG_5781	NA	NA	NA	NA	in_planta_A	65.7024	1714
Zt05_unitig_000_0202	Zt05	OG_5781	NA	NA	NA	NA	in_planta_B	16.6819	661.5
Zt05_unitig_000_0202	Zt05	OG_5781	NA	NA	NA	NA	in_planta_C	158.904	14207
Zt05_unitig_000_0202	Zt05	OG_5781	NA	NA	NA	NA	in_planta_D	104.162	19043.5
Zt05_unitig_000_0203	Zt05	OG_5780	NA	NA	NA	NA	in_planta_A	80.5031	299
Zt05_unitig_000_0203	Zt05	OG_5780	NA	NA	NA	NA	in_planta_B	63.1461	343
Zt05_unitig_000_0203	Zt05	OG_5780	NA	NA	NA	NA	in_planta_C	118.035	1447.5
Zt05_unitig_000_0203	Zt05	OG_5780	NA	NA	NA	NA	in_planta_D	79.5404	1892.5
Zt05_unitig_000_0204	Zt05	OG_5779	NA	NA	NA	NA	in_planta_A	27.8585	314
Zt05_unitig_000_0204	Zt05	OG_5779	NA	NA	NA	NA	in_planta_B	48.7285	814.5
Zt05_unitig_000_0204	Zt05	OG_5779	NA	NA	NA	NA	in_planta_C	120.992	4554.5
Zt05_unitig_000_0204	Zt05	OG_5779	NA	NA	NA	NA	in_planta_D	56.9182	3797
Zt05_unitig_000_0205	Zt05	OG_5778	NA	NA	NA	NA	in_planta_A	147.625	2113
Zt05_unitig_000_0205	Zt05	OG_5778	NA	NA	NA	NA	in_planta_B	137.735	2856.5
Zt05_unitig_000_0205	Zt05	OG_5778	NA	NA	NA	NA	in_planta_C	73.2231	3479.5
Zt05_unitig_000_0205	Zt05	OG_5778	NA	NA	NA	NA	in_planta_D	82.0316	7351.5
Zt05_unitig_000_0206	Zt05	OG_8678	NA	NA	NA	NA	in_planta_A	4.20057	75
Zt05_unitig_000_0206	Zt05	OG_8678	NA	NA	NA	NA	in_planta_B	4.84741	129.5
Zt05_unitig_000_0206	Zt05	OG_8678	NA	NA	NA	NA	in_planta_C	3.18483	193.5
Zt05_unitig_000_0206	Zt05	OG_8678	NA	NA	NA	NA	in_planta_D	4.26037	506.5
Zt05_unitig_000_0207	Zt05	OG_5777	NA	NA	NA	NA	in_planta_A	17.6348	495
Zt05_unitig_000_0207	Zt05	OG_5777	NA	NA	NA	NA	in_planta_B	18.8591	755.5
Zt05_unitig_000_0207	Zt05	OG_5777	NA	NA	NA	NA	in_planta_C	19.3227	1757.5
Zt05_unitig_000_0207	Zt05	OG_5777	NA	NA	NA	NA	in_planta_D	16.331	2767.5
Zt05_unitig_000_0208	Zt05	OG_5775	NA	NA	NA	NA	in_planta_A	301.578	3252
Zt05_unitig_000_0208	Zt05	OG_5775	NA	NA	NA	NA	in_planta_B	276.017	4412.5
Zt05_unitig_000_0208	Zt05	OG_5775	NA	NA	NA	NA	in_planta_C	164.66	5972
Zt05_unitig_000_0208	Zt05	OG_5775	NA	NA	NA	NA	in_planta_D	213.571	15086
Zt05_unitig_000_0209	Zt05	OG_5776	NA	NA	NA	NA	in_planta_A	24.3032	413.5
Zt05_unitig_000_0209	Zt05	OG_5776	NA	NA	NA	NA	in_planta_B	28.6676	714.5
Zt05_unitig_000_0209	Zt05	OG_5776	NA	NA	NA	NA	in_planta_C	22.584	1280.5
Zt05_unitig_000_0209	Zt05	OG_5776	NA	NA	NA	NA	in_planta_D	21.2498	2243
Zt05_unitig_000_0210	Zt05	OG_9693	NA	NA	NA	NA	in_planta_A	1.57958	42.5
Zt05_unitig_000_0210	Zt05	OG_9693	NA	NA	NA	NA	in_planta_B	3.46334	131.5
Zt05_unitig_000_0210	Zt05	OG_9693	NA	NA	NA	NA	in_planta_C	6.00317	508
Zt05_unitig_000_0210	Zt05	OG_9693	NA	NA	NA	NA	in_planta_D	4.47665	775
Zt05_unitig_000_0211	Zt05	OG_5774	NA	NA	NA	NA	in_planta_A	8.13944	74
Zt05_unitig_000_0211	Zt05	OG_5774	NA	NA	NA	NA	in_planta_B	10.2957	138.5
Zt05_unitig_000_0211	Zt05	OG_5774	NA	NA	NA	NA	in_planta_C	10.6358	327.5
Zt05_unitig_000_0211	Zt05	OG_5774	NA	NA	NA	NA	in_planta_D	12.7628	764
Zt05_unitig_000_0212	Zt05	OG_5770	NA	NA	NA	NA	in_planta_A	80.6761	2262
Zt05_unitig_000_0212	Zt05	OG_5770	NA	NA	NA	NA	in_planta_B	104.688	4314.5
Zt05_unitig_000_0212	Zt05	OG_5770	NA	NA	NA	NA	in_planta_C	52.4303	4907.5
Zt05_unitig_000_0212	Zt05	OG_5770	NA	NA	NA	NA	in_planta_D	62.2137	10833.5
Zt05_unitig_000_0213	Zt05	OG_8677	NA	NA	NA	NA	in_planta_A	971.112	2358.5
Zt05_unitig_000_0213	Zt05	OG_8677	NA	NA	NA	NA	in_planta_B	1116.27	3940.5
Zt05_unitig_000_0213	Zt05	OG_8677	NA	NA	NA	NA	in_planta_C	1538.72	12135
Zt05_unitig_000_0213	Zt05	OG_8677	NA	NA	NA	NA	in_planta_D	1114.39	16754
Zt05_unitig_000_0214	Zt05	OG_5771	NA	NA	NA	NA	in_planta_A	604.007	7357
Zt05_unitig_000_0214	Zt05	OG_5771	NA	NA	NA	NA	in_planta_B	809.59	14494
Zt05_unitig_000_0214	Zt05	OG_5771	NA	NA	NA	NA	in_planta_C	381.917	15763
Zt05_unitig_000_0214	Zt05	OG_5771	NA	NA	NA	NA	in_planta_D	643.429	54330
Zt05_unitig_000_0215	Zt05	OG_9695	NA	NA	NA	NA	in_planta_A	16.17	106
Zt05_unitig_000_0215	Zt05	OG_9695	NA	NA	NA	NA	in_planta_B	9.67946	94.5
Zt05_unitig_000_0215	Zt05	OG_9695	NA	NA	NA	NA	in_planta_C	11.3456	252.5
Zt05_unitig_000_0215	Zt05	OG_9695	NA	NA	NA	NA	in_planta_D	28.9779	1394.5
Zt05_unitig_000_0216	Zt05	OG_5772	NA	NA	NA	NA	in_planta_A	21.8285	113.5
Zt05_unitig_000_0216	Zt05	OG_5772	NA	NA	NA	NA	in_planta_B	20.4416	158
Zt05_unitig_000_0216	Zt05	OG_5772	NA	NA	NA	NA	in_planta_C	27.2848	473
Zt05_unitig_000_0216	Zt05	OG_5772	NA	NA	NA	NA	in_planta_D	13.4274	437
Zt05_unitig_000_0217	Zt05	OG_1080	NA	NA	NA	NA	in_planta_A	30.569	141
Zt05_unitig_000_0217	Zt05	OG_1080	NA	NA	NA	NA	in_planta_B	29.6514	205.5
Zt05_unitig_000_0217	Zt05	OG_1080	NA	NA	NA	NA	in_planta_C	14.4365	225.5
Zt05_unitig_000_0217	Zt05	OG_1080	NA	NA	NA	NA	in_planta_D	22.7707	715
Zt05_unitig_000_0218	Zt05	OG_5773	NA	NA	NA	NA	in_planta_A	7.88214	273
Zt05_unitig_000_0218	Zt05	OG_5773	NA	NA	NA	NA	in_planta_B	13.2126	669.5
Zt05_unitig_000_0218	Zt05	OG_5773	NA	NA	NA	NA	in_planta_C	13.3499	1527
Zt05_unitig_000_0218	Zt05	OG_5773	NA	NA	NA	NA	in_planta_D	14.3522	3198
Zt05_unitig_000_0219	Zt05	OG_5769	NA	NA	NA	NA	in_planta_A	1.78791	47.5
Zt05_unitig_000_0219	Zt05	OG_5769	NA	NA	NA	NA	in_planta_B	2.97275	115.5
Zt05_unitig_000_0219	Zt05	OG_5769	NA	NA	NA	NA	in_planta_C	3.89481	341.5
Zt05_unitig_000_0219	Zt05	OG_5769	NA	NA	NA	NA	in_planta_D	4.4929	768.5
Zt05_unitig_000_0220	Zt05	OG_5768	NA	NA	NA	NA	in_planta_A	1.89709	29
Zt05_unitig_000_0220	Zt05	OG_5768	NA	NA	NA	NA	in_planta_B	2.69362	61
Zt05_unitig_000_0220	Zt05	OG_5768	NA	NA	NA	NA	in_planta_C	3.98689	207.5
Zt05_unitig_000_0220	Zt05	OG_5768	NA	NA	NA	NA	in_planta_D	4.04989	391
Zt05_unitig_000_0221	Zt05	OG_5767	NA	NA	NA	NA	in_planta_A	20.1567	278.5
Zt05_unitig_000_0221	Zt05	OG_5767	NA	NA	NA	NA	in_planta_B	21.3721	428.5
Zt05_unitig_000_0221	Zt05	OG_5767	NA	NA	NA	NA	in_planta_C	19.4029	874.5
Zt05_unitig_000_0221	Zt05	OG_5767	NA	NA	NA	NA	in_planta_D	16.8549	1445
Zt05_unitig_000_0222	Zt05	OG_5766	NA	NA	NA	NA	in_planta_A	5.43974	78.5
Zt05_unitig_000_0222	Zt05	OG_5766	NA	NA	NA	NA	in_planta_B	6.13299	131
Zt05_unitig_000_0222	Zt05	OG_5766	NA	NA	NA	NA	in_planta_C	5.35084	256.5
Zt05_unitig_000_0222	Zt05	OG_5766	NA	NA	NA	NA	in_planta_D	5.89075	555.5
Zt05_unitig_000_0223	Zt05	OG_9696	NA	NA	NA	NA	in_planta_A	39.8907	263.5
Zt05_unitig_000_0223	Zt05	OG_9696	NA	NA	NA	NA	in_planta_B	18.5486	181
Zt05_unitig_000_0223	Zt05	OG_9696	NA	NA	NA	NA	in_planta_C	14.7767	326
Zt05_unitig_000_0223	Zt05	OG_9696	NA	NA	NA	NA	in_planta_D	14.1177	632
Zt05_unitig_000_0224	Zt05	OG_5765	NA	NA	NA	NA	in_planta_A	20.3049	595.5
Zt05_unitig_000_0224	Zt05	OG_5765	NA	NA	NA	NA	in_planta_B	25.3114	1072
Zt05_unitig_000_0224	Zt05	OG_5765	NA	NA	NA	NA	in_planta_C	21.1986	2034
Zt05_unitig_000_0224	Zt05	OG_5765	NA	NA	NA	NA	in_planta_D	28.0762	5234.5
Zt05_unitig_000_0225	Zt05	OG_5764	NA	NA	NA	NA	in_planta_A	177.466	1359.5
Zt05_unitig_000_0225	Zt05	OG_5764	NA	NA	NA	NA	in_planta_B	177.087	1987
Zt05_unitig_000_0225	Zt05	OG_5764	NA	NA	NA	NA	in_planta_C	113.665	2888.5
Zt05_unitig_000_0225	Zt05	OG_5764	NA	NA	NA	NA	in_planta_D	143.942	7200
Zt05_unitig_000_0226	Zt05	OG_5763	NA	NA	NA	NA	in_planta_A	44.4304	446
Zt05_unitig_000_0226	Zt05	OG_5763	NA	NA	NA	NA	in_planta_B	29.0273	421
Zt05_unitig_000_0226	Zt05	OG_5763	NA	NA	NA	NA	in_planta_C	61.9251	2018
Zt05_unitig_000_0226	Zt05	OG_5763	NA	NA	NA	NA	in_planta_D	62.8741	3997
Zt05_unitig_000_0227	Zt05	OG_12333	NA	NA	NA	NA	in_planta_A	9.08568	18.5
Zt05_unitig_000_0227	Zt05	OG_12333	NA	NA	NA	NA	in_planta_B	12.4615	37.5
Zt05_unitig_000_0227	Zt05	OG_12333	NA	NA	NA	NA	in_planta_C	450.42	3045
Zt05_unitig_000_0227	Zt05	OG_12333	NA	NA	NA	NA	in_planta_D	95.1348	1130
Zt05_unitig_000_0228	Zt05	OG_5823	NA	NA	NA	NA	in_planta_A	65.8845	238
Zt05_unitig_000_0228	Zt05	OG_5823	NA	NA	NA	NA	in_planta_B	75.6928	395
Zt05_unitig_000_0228	Zt05	OG_5823	NA	NA	NA	NA	in_planta_C	43.9252	522.5
Zt05_unitig_000_0228	Zt05	OG_5823	NA	NA	NA	NA	in_planta_D	44.669	1005.5
Zt05_unitig_000_0229	Zt05	OG_5816	NA	NA	NA	NA	in_planta_A	0	0
Zt05_unitig_000_0229	Zt05	OG_5816	NA	NA	NA	NA	in_planta_B	0	0
Zt05_unitig_000_0229	Zt05	OG_5816	NA	NA	NA	NA	in_planta_C	0	0
Zt05_unitig_000_0229	Zt05	OG_5816	NA	NA	NA	NA	in_planta_D	0	0
Zt05_unitig_000_0230	Zt05	OG_8689	NA	NA	NA	NA	in_planta_A	0.255618	2
Zt05_unitig_000_0230	Zt05	OG_8689	NA	NA	NA	NA	in_planta_B	0	0
Zt05_unitig_000_0230	Zt05	OG_8689	NA	NA	NA	NA	in_planta_C	0	0
Zt05_unitig_000_0230	Zt05	OG_8689	NA	NA	NA	NA	in_planta_D	0.0530207	3
Zt05_unitig_000_0231	Zt05	OG_8679	NA	NA	NA	NA	in_planta_A	6.51302	66.5
Zt05_unitig_000_0231	Zt05	OG_8679	NA	NA	NA	NA	in_planta_B	9.10564	133
Zt05_unitig_000_0231	Zt05	OG_8679	NA	NA	NA	NA	in_planta_C	10.2468	337
Zt05_unitig_000_0231	Zt05	OG_8679	NA	NA	NA	NA	in_planta_D	9.01847	558.5
Zt05_unitig_000_0232	Zt05	OG_5786	NA	NA	NA	NA	in_planta_A	47.4986	256.5
Zt05_unitig_000_0232	Zt05	OG_5786	NA	NA	NA	NA	in_planta_B	44.5672	350
Zt05_unitig_000_0232	Zt05	OG_5786	NA	NA	NA	NA	in_planta_C	40.6494	714.5
Zt05_unitig_000_0232	Zt05	OG_5786	NA	NA	NA	NA	in_planta_D	38.8095	1321
Zt05_unitig_000_0233	Zt05	OG_5794	NA	NA	NA	NA	in_planta_A	20.0072	95.5
Zt05_unitig_000_0233	Zt05	OG_5794	NA	NA	NA	NA	in_planta_B	17.283	122.5
Zt05_unitig_000_0233	Zt05	OG_5794	NA	NA	NA	NA	in_planta_C	16.9674	268.5
Zt05_unitig_000_0233	Zt05	OG_5794	NA	NA	NA	NA	in_planta_D	11.5845	357
Zt05_unitig_000_0234	Zt05	OG_5802	NA	NA	NA	NA	in_planta_A	166.85	3581.5
Zt05_unitig_000_0234	Zt05	OG_5802	NA	NA	NA	NA	in_planta_B	138.186	4349
Zt05_unitig_000_0234	Zt05	OG_5802	NA	NA	NA	NA	in_planta_C	139.552	9927.5
Zt05_unitig_000_0234	Zt05	OG_5802	NA	NA	NA	NA	in_planta_D	182.869	25834.5
Zt05_unitig_000_0235	Zt05	OG_5762	NA	NA	NA	NA	in_planta_A	20.6351	503
Zt05_unitig_000_0235	Zt05	OG_5762	NA	NA	NA	NA	in_planta_B	28.3662	1006
Zt05_unitig_000_0235	Zt05	OG_5762	NA	NA	NA	NA	in_planta_C	23.2208	1856
Zt05_unitig_000_0235	Zt05	OG_5762	NA	NA	NA	NA	in_planta_D	21.2229	3253
Zt05_unitig_000_0236	Zt05	OG_6357	NA	NA	NA	NA	in_planta_A	91.9817	1389.5
Zt05_unitig_000_0236	Zt05	OG_6357	NA	NA	NA	NA	in_planta_B	85.9054	1885.5
Zt05_unitig_000_0236	Zt05	OG_6357	NA	NA	NA	NA	in_planta_C	83.5733	4124
Zt05_unitig_000_0236	Zt05	OG_6357	NA	NA	NA	NA	in_planta_D	70.0101	6532.5
Zt05_unitig_000_0237	Zt05	OG_17200	NA	NA	NA	NA	in_planta_A	0	0
Zt05_unitig_000_0237	Zt05	OG_17200	NA	NA	NA	NA	in_planta_B	0	0
Zt05_unitig_000_0237	Zt05	OG_17200	NA	NA	NA	NA	in_planta_C	0.122485	1
Zt05_unitig_000_0237	Zt05	OG_17200	NA	NA	NA	NA	in_planta_D	0	0
Zt05_unitig_000_0238	Zt05	OG_11169	NA	NA	NA	NA	in_planta_A	0	0
Zt05_unitig_000_0238	Zt05	OG_11169	NA	NA	NA	NA	in_planta_B	0	0
Zt05_unitig_000_0238	Zt05	OG_11169	NA	NA	NA	NA	in_planta_C	0.0315683	0.5
Zt05_unitig_000_0238	Zt05	OG_11169	NA	NA	NA	NA	in_planta_D	0.0220624	1
Zt05_unitig_000_0239	Zt05	OG_8904	NA	NA	NA	NA	in_planta_A	5.91338	35
Zt05_unitig_000_0239	Zt05	OG_8904	NA	NA	NA	NA	in_planta_B	10.9862	93
Zt05_unitig_000_0239	Zt05	OG_8904	NA	NA	NA	NA	in_planta_C	7.36106	140.5
Zt05_unitig_000_0239	Zt05	OG_8904	NA	NA	NA	NA	in_planta_D	7.62046	290.5
Zt05_unitig_000_0240	Zt05	OG_17201	NA	NA	NA	NA	in_planta_A	6.82543	23
Zt05_unitig_000_0240	Zt05	OG_17201	NA	NA	NA	NA	in_planta_B	10.4512	52
Zt05_unitig_000_0240	Zt05	OG_17201	NA	NA	NA	NA	in_planta_C	9.40254	103.5
Zt05_unitig_000_0240	Zt05	OG_17201	NA	NA	NA	NA	in_planta_D	6.99463	161
Zt05_unitig_000_0241	Zt05	OG_6356	NA	NA	NA	NA	in_planta_A	28.5688	228
Zt05_unitig_000_0241	Zt05	OG_6356	NA	NA	NA	NA	in_planta_B	26.221	299.5
Zt05_unitig_000_0241	Zt05	OG_6356	NA	NA	NA	NA	in_planta_C	50.6013	1301
Zt05_unitig_000_0241	Zt05	OG_6356	NA	NA	NA	NA	in_planta_D	43.5839	2109
Zt05_unitig_000_0242	Zt05	OG_6355	NA	NA	NA	NA	in_planta_A	26.3981	970.5
Zt05_unitig_000_0242	Zt05	OG_6355	NA	NA	NA	NA	in_planta_B	24.2899	1301
Zt05_unitig_000_0242	Zt05	OG_6355	NA	NA	NA	NA	in_planta_C	26.8089	3260.5
Zt05_unitig_000_0242	Zt05	OG_6355	NA	NA	NA	NA	in_planta_D	21.1452	5106
Zt05_unitig_000_0243	Zt05	OG_6354	NA	NA	NA	NA	in_planta_A	667.062	3103.5
Zt05_unitig_000_0243	Zt05	OG_6354	NA	NA	NA	NA	in_planta_B	797.396	5396.5
Zt05_unitig_000_0243	Zt05	OG_6354	NA	NA	NA	NA	in_planta_C	382.166	5875
Zt05_unitig_000_0243	Zt05	OG_6354	NA	NA	NA	NA	in_planta_D	354.485	10322
Zt05_unitig_000_0244	Zt05	OG_10754	NA	NA	NA	NA	in_planta_A	198.244	496
Zt05_unitig_000_0244	Zt05	OG_10754	NA	NA	NA	NA	in_planta_B	865.782	3071
Zt05_unitig_000_0244	Zt05	OG_10754	NA	NA	NA	NA	in_planta_C	1147.87	9181
Zt05_unitig_000_0244	Zt05	OG_10754	NA	NA	NA	NA	in_planta_D	448.124	5938.5
Zt05_unitig_000_0245	Zt05	OG_6353	NA	NA	NA	NA	in_planta_A	9.43004	73.5
Zt05_unitig_000_0245	Zt05	OG_6353	NA	NA	NA	NA	in_planta_B	13.0876	147
Zt05_unitig_000_0245	Zt05	OG_6353	NA	NA	NA	NA	in_planta_C	7.10308	181.5
Zt05_unitig_000_0245	Zt05	OG_6353	NA	NA	NA	NA	in_planta_D	6.8937	338.5
Zt05_unitig_000_0246	Zt05	OG_8903	NA	NA	NA	NA	in_planta_A	1.19755	11
Zt05_unitig_000_0246	Zt05	OG_8903	NA	NA	NA	NA	in_planta_B	1.84398	25.5
Zt05_unitig_000_0246	Zt05	OG_8903	NA	NA	NA	NA	in_planta_C	0.776054	24.5
Zt05_unitig_000_0246	Zt05	OG_8903	NA	NA	NA	NA	in_planta_D	2.30768	144.5
Zt05_unitig_000_0247	Zt05	OG_6352	NA	NA	NA	NA	in_planta_A	125.234	2949.5
Zt05_unitig_000_0247	Zt05	OG_6352	NA	NA	NA	NA	in_planta_B	143.936	4967.5
Zt05_unitig_000_0247	Zt05	OG_6352	NA	NA	NA	NA	in_planta_C	75.5	5889.5
Zt05_unitig_000_0247	Zt05	OG_6352	NA	NA	NA	NA	in_planta_D	79.271	12021.5
Zt05_unitig_000_0248	Zt05	OG_9697	NA	NA	NA	NA	in_planta_A	6.82992	264
Zt05_unitig_000_0248	Zt05	OG_9697	NA	NA	NA	NA	in_planta_B	10.7925	613
Zt05_unitig_000_0248	Zt05	OG_9697	NA	NA	NA	NA	in_planta_C	52.758	6759
Zt05_unitig_000_0248	Zt05	OG_9697	NA	NA	NA	NA	in_planta_D	36.6178	8781
Zt05_unitig_000_0249	Zt05	OG_6350	NA	NA	NA	NA	in_planta_A	5.42149	89.5
Zt05_unitig_000_0249	Zt05	OG_6350	NA	NA	NA	NA	in_planta_B	12.4094	293.5
Zt05_unitig_000_0249	Zt05	OG_6350	NA	NA	NA	NA	in_planta_C	6.11476	324.5
Zt05_unitig_000_0249	Zt05	OG_6350	NA	NA	NA	NA	in_planta_D	5.77602	614
Zt05_unitig_000_0250	Zt05	OG_6348	NA	NA	NA	NA	in_planta_A	26.5699	262
Zt05_unitig_000_0250	Zt05	OG_6348	NA	NA	NA	NA	in_planta_B	27.7831	394.5
Zt05_unitig_000_0250	Zt05	OG_6348	NA	NA	NA	NA	in_planta_C	23.2136	740.5
Zt05_unitig_000_0250	Zt05	OG_6348	NA	NA	NA	NA	in_planta_D	21.1327	1288
Zt05_unitig_000_0251	Zt05	OG_6349	NA	NA	NA	NA	in_planta_A	244.657	6159
Zt05_unitig_000_0251	Zt05	OG_6349	NA	NA	NA	NA	in_planta_B	236.311	8769
Zt05_unitig_000_0251	Zt05	OG_6349	NA	NA	NA	NA	in_planta_C	118.357	9924
Zt05_unitig_000_0251	Zt05	OG_6349	NA	NA	NA	NA	in_planta_D	161.867	26700
Zt05_unitig_000_0252	Zt05	OG_9698	NA	NA	NA	NA	in_planta_A	4.60618	36.5
Zt05_unitig_000_0252	Zt05	OG_9698	NA	NA	NA	NA	in_planta_B	6.49987	74
Zt05_unitig_000_0252	Zt05	OG_9698	NA	NA	NA	NA	in_planta_C	7.67829	196
Zt05_unitig_000_0252	Zt05	OG_9698	NA	NA	NA	NA	in_planta_D	9.14541	456.5
Zt05_unitig_000_0253	Zt05	OG_11170	NA	NA	NA	NA	in_planta_A	7.33619	45
Zt05_unitig_000_0253	Zt05	OG_11170	NA	NA	NA	NA	in_planta_B	6.46613	58
Zt05_unitig_000_0253	Zt05	OG_11170	NA	NA	NA	NA	in_planta_C	8.3053	165.5
Zt05_unitig_000_0253	Zt05	OG_11170	NA	NA	NA	NA	in_planta_D	10.2062	392.5
Zt05_unitig_000_0254	Zt05	OG_11171	NA	NA	NA	NA	in_planta_A	1.11539	6
Zt05_unitig_000_0254	Zt05	OG_11171	NA	NA	NA	NA	in_planta_B	2.36976	18
Zt05_unitig_000_0254	Zt05	OG_11171	NA	NA	NA	NA	in_planta_C	2.09306	37
Zt05_unitig_000_0254	Zt05	OG_11171	NA	NA	NA	NA	in_planta_D	3.89036	130.5
Zt05_unitig_000_0255	Zt05	OG_9699	NA	NA	NA	NA	in_planta_A	0.937295	5.5
Zt05_unitig_000_0255	Zt05	OG_9699	NA	NA	NA	NA	in_planta_B	0.703704	6.5
Zt05_unitig_000_0255	Zt05	OG_9699	NA	NA	NA	NA	in_planta_C	0.29344	6.5
Zt05_unitig_000_0255	Zt05	OG_9699	NA	NA	NA	NA	in_planta_D	0.780475	32
Zt05_unitig_000_0256	Zt05	OG_9701	NA	NA	NA	NA	in_planta_A	0	0
Zt05_unitig_000_0256	Zt05	OG_9701	NA	NA	NA	NA	in_planta_B	0.0689205	1.5
Zt05_unitig_000_0256	Zt05	OG_9701	NA	NA	NA	NA	in_planta_C	0	0
Zt05_unitig_000_0256	Zt05	OG_9701	NA	NA	NA	NA	in_planta_D	0.0159461	1.5
Zt05_unitig_000_0257	Zt05	OG_6347	NA	NA	NA	NA	in_planta_A	93.848	2640.5
Zt05_unitig_000_0257	Zt05	OG_6347	NA	NA	NA	NA	in_planta_B	85.2053	3526
Zt05_unitig_000_0257	Zt05	OG_6347	NA	NA	NA	NA	in_planta_C	151.987	14196.5
Zt05_unitig_000_0257	Zt05	OG_6347	NA	NA	NA	NA	in_planta_D	257.425	43382
Zt05_unitig_000_0258	Zt05	OG_6346	NA	NA	NA	NA	in_planta_A	171.648	1626
Zt05_unitig_000_0258	Zt05	OG_6346	NA	NA	NA	NA	in_planta_B	187.299	2590
Zt05_unitig_000_0258	Zt05	OG_6346	NA	NA	NA	NA	in_planta_C	211.687	6586.5
Zt05_unitig_000_0258	Zt05	OG_6346	NA	NA	NA	NA	in_planta_D	183.877	10831
Zt05_unitig_000_0259	Zt05	OG_11579	NA	NA	NA	NA	in_planta_A	0.122992	1
Zt05_unitig_000_0259	Zt05	OG_11579	NA	NA	NA	NA	in_planta_B	0.238428	2.5
Zt05_unitig_000_0259	Zt05	OG_11579	NA	NA	NA	NA	in_planta_C	0.577841	14
Zt05_unitig_000_0259	Zt05	OG_11579	NA	NA	NA	NA	in_planta_D	0.314688	17
Zt05_unitig_000_0260	Zt05	OG_8899	NA	NA	NA	NA	in_planta_A	1.05023	6.5
Zt05_unitig_000_0260	Zt05	OG_8899	NA	NA	NA	NA	in_planta_B	2.2149	19
Zt05_unitig_000_0260	Zt05	OG_8899	NA	NA	NA	NA	in_planta_C	1.85911	36
Zt05_unitig_000_0260	Zt05	OG_8899	NA	NA	NA	NA	in_planta_D	3.42056	136
Zt05_unitig_000_0261	Zt05	OG_6344	NA	NA	NA	NA	in_planta_A	243.47	1521.5
Zt05_unitig_000_0261	Zt05	OG_6344	NA	NA	NA	NA	in_planta_B	264.601	2408
Zt05_unitig_000_0261	Zt05	OG_6344	NA	NA	NA	NA	in_planta_C	166.369	3459
Zt05_unitig_000_0261	Zt05	OG_6344	NA	NA	NA	NA	in_planta_D	170.09	6886.5
Zt05_unitig_000_0262	Zt05	OG_6343	NA	NA	NA	NA	in_planta_A	23.2421	88
Zt05_unitig_000_0262	Zt05	OG_6343	NA	NA	NA	NA	in_planta_B	31.8061	172
Zt05_unitig_000_0262	Zt05	OG_6343	NA	NA	NA	NA	in_planta_C	22.0696	271
Zt05_unitig_000_0262	Zt05	OG_6343	NA	NA	NA	NA	in_planta_D	18.9171	438
Zt05_unitig_000_0263	Zt05	OG_11578	NA	NA	NA	NA	in_planta_A	14.2172	225
Zt05_unitig_000_0263	Zt05	OG_11578	NA	NA	NA	NA	in_planta_B	16.9282	384.5
Zt05_unitig_000_0263	Zt05	OG_11578	NA	NA	NA	NA	in_planta_C	14.7558	759
Zt05_unitig_000_0263	Zt05	OG_11578	NA	NA	NA	NA	in_planta_D	12.2871	1234.5
Zt05_unitig_000_0264	Zt05	OG_6342	NA	NA	NA	NA	in_planta_A	535.259	5802
Zt05_unitig_000_0264	Zt05	OG_6342	NA	NA	NA	NA	in_planta_B	515.955	8030.5
Zt05_unitig_000_0264	Zt05	OG_6342	NA	NA	NA	NA	in_planta_C	492.557	17294.5
Zt05_unitig_000_0264	Zt05	OG_6342	NA	NA	NA	NA	in_planta_D	417.96	27177
Zt05_unitig_000_0265	Zt05	OG_6341	NA	NA	NA	NA	in_planta_A	29.1573	624.5
Zt05_unitig_000_0265	Zt05	OG_6341	NA	NA	NA	NA	in_planta_B	28.8138	893
Zt05_unitig_000_0265	Zt05	OG_6341	NA	NA	NA	NA	in_planta_C	22.7805	1591
Zt05_unitig_000_0265	Zt05	OG_6341	NA	NA	NA	NA	in_planta_D	24.945	3281
Zt05_unitig_000_0266	Zt05	OG_8898	NA	NA	NA	NA	in_planta_A	59.8966	772
Zt05_unitig_000_0266	Zt05	OG_8898	NA	NA	NA	NA	in_planta_B	36.9578	694.5
Zt05_unitig_000_0266	Zt05	OG_8898	NA	NA	NA	NA	in_planta_C	9.47883	406.5
Zt05_unitig_000_0266	Zt05	OG_8898	NA	NA	NA	NA	in_planta_D	9.7739	777
Zt05_unitig_000_0267	Zt05	OG_6340	NA	NA	NA	NA	in_planta_A	3.76438	51.5
Zt05_unitig_000_0267	Zt05	OG_6340	NA	NA	NA	NA	in_planta_B	6.92366	137.5
Zt05_unitig_000_0267	Zt05	OG_6340	NA	NA	NA	NA	in_planta_C	6.77979	301
Zt05_unitig_000_0267	Zt05	OG_6340	NA	NA	NA	NA	in_planta_D	6.74503	572.5
Zt05_unitig_000_0268	Zt05	OG_9702	NA	NA	NA	NA	in_planta_A	8.49665	96.5
Zt05_unitig_000_0268	Zt05	OG_9702	NA	NA	NA	NA	in_planta_B	25.0864	412.5
Zt05_unitig_000_0268	Zt05	OG_9702	NA	NA	NA	NA	in_planta_C	128.315	4760
Zt05_unitig_000_0268	Zt05	OG_9702	NA	NA	NA	NA	in_planta_D	74.7366	4848.5
Zt05_unitig_000_0269	Zt05	OG_6339	NA	NA	NA	NA	in_planta_A	6.63	52
Zt05_unitig_000_0269	Zt05	OG_6339	NA	NA	NA	NA	in_planta_B	54.1207	623
Zt05_unitig_000_0269	Zt05	OG_6339	NA	NA	NA	NA	in_planta_C	150.068	3878.5
Zt05_unitig_000_0269	Zt05	OG_6339	NA	NA	NA	NA	in_planta_D	61.6327	2672
Zt05_unitig_000_0270	Zt05	OG_6338	NA	NA	NA	NA	in_planta_A	57.8712	1275.5
Zt05_unitig_000_0270	Zt05	OG_6338	NA	NA	NA	NA	in_planta_B	61.2975	1986.5
Zt05_unitig_000_0270	Zt05	OG_6338	NA	NA	NA	NA	in_planta_C	58.8295	4359.5
Zt05_unitig_000_0270	Zt05	OG_6338	NA	NA	NA	NA	in_planta_D	64.0699	8968
Zt05_unitig_000_0271	Zt05	OG_6337	NA	NA	NA	NA	in_planta_A	20.1666	203.5
Zt05_unitig_000_0271	Zt05	OG_6337	NA	NA	NA	NA	in_planta_B	28.4761	414.5
Zt05_unitig_000_0271	Zt05	OG_6337	NA	NA	NA	NA	in_planta_C	23.0949	770.5
Zt05_unitig_000_0271	Zt05	OG_6337	NA	NA	NA	NA	in_planta_D	25.9121	1621
Zt05_unitig_000_0272	Zt05	OG_6336	NA	NA	NA	NA	in_planta_A	252.32	1593
Zt05_unitig_000_0272	Zt05	OG_6336	NA	NA	NA	NA	in_planta_B	171.279	1587
Zt05_unitig_000_0272	Zt05	OG_6336	NA	NA	NA	NA	in_planta_C	96.9518	2068
Zt05_unitig_000_0272	Zt05	OG_6336	NA	NA	NA	NA	in_planta_D	167.962	6900.5
Zt05_unitig_000_0273	Zt05	OG_8896	NA	NA	NA	NA	in_planta_A	1.49576	11.5
Zt05_unitig_000_0273	Zt05	OG_8896	NA	NA	NA	NA	in_planta_B	10.0775	113
Zt05_unitig_000_0273	Zt05	OG_8896	NA	NA	NA	NA	in_planta_C	3.84817	100.5
Zt05_unitig_000_0273	Zt05	OG_8896	NA	NA	NA	NA	in_planta_D	2.07989	97
Zt05_unitig_000_0274	Zt05	OG_11577	NA	NA	NA	NA	in_planta_A	0.912403	4.5
Zt05_unitig_000_0274	Zt05	OG_11577	NA	NA	NA	NA	in_planta_B	2.33151	16.5
Zt05_unitig_000_0274	Zt05	OG_11577	NA	NA	NA	NA	in_planta_C	1.71705	27
Zt05_unitig_000_0274	Zt05	OG_11577	NA	NA	NA	NA	in_planta_D	3.33425	110
Zt05_unitig_000_0275	Zt05	OG_6335	NA	NA	NA	NA	in_planta_A	68.8282	1630.5
Zt05_unitig_000_0275	Zt05	OG_6335	NA	NA	NA	NA	in_planta_B	109.113	3780.5
Zt05_unitig_000_0275	Zt05	OG_6335	NA	NA	NA	NA	in_planta_C	82.9974	6500.5
Zt05_unitig_000_0275	Zt05	OG_6335	NA	NA	NA	NA	in_planta_D	86.8818	13199
Zt05_unitig_000_0276	Zt05	OG_6334	NA	NA	NA	NA	in_planta_A	14.3441	310
Zt05_unitig_000_0276	Zt05	OG_6334	NA	NA	NA	NA	in_planta_B	19.5645	615.5
Zt05_unitig_000_0276	Zt05	OG_6334	NA	NA	NA	NA	in_planta_C	26.9005	1908
Zt05_unitig_000_0276	Zt05	OG_6334	NA	NA	NA	NA	in_planta_D	30.8169	4423.5
Zt05_unitig_000_0277	Zt05	OG_6333	NA	NA	NA	NA	in_planta_A	8.16213	98
Zt05_unitig_000_0277	Zt05	OG_6333	NA	NA	NA	NA	in_planta_B	8.88029	152.5
Zt05_unitig_000_0277	Zt05	OG_6333	NA	NA	NA	NA	in_planta_C	29.1514	1118
Zt05_unitig_000_0277	Zt05	OG_6333	NA	NA	NA	NA	in_planta_D	34.3039	2751
Zt05_unitig_000_0278	Zt05	OG_6332	NA	NA	NA	NA	in_planta_A	1406.67	10208
Zt05_unitig_000_0278	Zt05	OG_6332	NA	NA	NA	NA	in_planta_B	1103.47	11985
Zt05_unitig_000_0278	Zt05	OG_6332	NA	NA	NA	NA	in_planta_C	1485.38	36507.5
Zt05_unitig_000_0278	Zt05	OG_6332	NA	NA	NA	NA	in_planta_D	1717.23	80608.5
Zt05_unitig_000_0279	Zt05	OG_6331	NA	NA	NA	NA	in_planta_A	9.11643	142
Zt05_unitig_000_0279	Zt05	OG_6331	NA	NA	NA	NA	in_planta_B	12.104	275
Zt05_unitig_000_0279	Zt05	OG_6331	NA	NA	NA	NA	in_planta_C	15.8242	808.5
Zt05_unitig_000_0279	Zt05	OG_6331	NA	NA	NA	NA	in_planta_D	10.5454	1007.5
Zt05_unitig_000_0280	Zt05	OG_6330	NA	NA	NA	NA	in_planta_A	9.07999	80
Zt05_unitig_000_0280	Zt05	OG_6330	NA	NA	NA	NA	in_planta_B	8.85356	112.5
Zt05_unitig_000_0280	Zt05	OG_6330	NA	NA	NA	NA	in_planta_C	15.2286	444.5
Zt05_unitig_000_0280	Zt05	OG_6330	NA	NA	NA	NA	in_planta_D	18.6746	954
Zt05_unitig_000_0281	Zt05	OG_6329	NA	NA	NA	NA	in_planta_A	118.302	1829.5
Zt05_unitig_000_0281	Zt05	OG_6329	NA	NA	NA	NA	in_planta_B	83.8378	1895.5
Zt05_unitig_000_0281	Zt05	OG_6329	NA	NA	NA	NA	in_planta_C	78.4301	4022.5
Zt05_unitig_000_0281	Zt05	OG_6329	NA	NA	NA	NA	in_planta_D	97.9075	9344
Zt05_unitig_000_0282	Zt05	OG_6328	NA	NA	NA	NA	in_planta_A	44.2766	243
Zt05_unitig_000_0282	Zt05	OG_6328	NA	NA	NA	NA	in_planta_B	28.7636	233.5
Zt05_unitig_000_0282	Zt05	OG_6328	NA	NA	NA	NA	in_planta_C	55.345	1025.5
Zt05_unitig_000_0282	Zt05	OG_6328	NA	NA	NA	NA	in_planta_D	108.102	4055
Zt05_unitig_000_0283	Zt05	OG_9704	NA	NA	NA	NA	in_planta_A	0.486105	5
Zt05_unitig_000_0283	Zt05	OG_9704	NA	NA	NA	NA	in_planta_B	5.42497	86
Zt05_unitig_000_0283	Zt05	OG_9704	NA	NA	NA	NA	in_planta_C	16.4179	579.5
Zt05_unitig_000_0283	Zt05	OG_9704	NA	NA	NA	NA	in_planta_D	11.3459	667
Zt05_unitig_000_0284	Zt05	OG_6326	NA	NA	NA	NA	in_planta_A	126.974	1446
Zt05_unitig_000_0284	Zt05	OG_6326	NA	NA	NA	NA	in_planta_B	136.324	2264
Zt05_unitig_000_0284	Zt05	OG_6326	NA	NA	NA	NA	in_planta_C	111.841	4185.5
Zt05_unitig_000_0284	Zt05	OG_6326	NA	NA	NA	NA	in_planta_D	112.469	8067
Zt05_unitig_000_0285	Zt05	OG_6325	NA	NA	NA	NA	in_planta_A	439.924	3266
Zt05_unitig_000_0285	Zt05	OG_6325	NA	NA	NA	NA	in_planta_B	447.637	4838.5
Zt05_unitig_000_0285	Zt05	OG_6325	NA	NA	NA	NA	in_planta_C	493.037	11982
Zt05_unitig_000_0285	Zt05	OG_6325	NA	NA	NA	NA	in_planta_D	410.179	18869.5
Zt05_unitig_000_0286	Zt05	OG_6324	NA	NA	NA	NA	in_planta_A	6.99041	238
Zt05_unitig_000_0286	Zt05	OG_6324	NA	NA	NA	NA	in_planta_B	10.2187	499.5
Zt05_unitig_000_0286	Zt05	OG_6324	NA	NA	NA	NA	in_planta_C	6.02882	671.5
Zt05_unitig_000_0286	Zt05	OG_6324	NA	NA	NA	NA	in_planta_D	10.7067	2367
Zt05_unitig_000_0287	Zt05	OG_6323	NA	NA	NA	NA	in_planta_A	36.8104	346
Zt05_unitig_000_0287	Zt05	OG_6323	NA	NA	NA	NA	in_planta_B	29.8559	406.5
Zt05_unitig_000_0287	Zt05	OG_6323	NA	NA	NA	NA	in_planta_C	33.5222	1026.5
Zt05_unitig_000_0287	Zt05	OG_6323	NA	NA	NA	NA	in_planta_D	35.6899	2097.5
Zt05_unitig_000_0288	Zt05	OG_6322	NA	NA	NA	NA	in_planta_A	31.7584	386
Zt05_unitig_000_0288	Zt05	OG_6322	NA	NA	NA	NA	in_planta_B	30.8624	543
Zt05_unitig_000_0288	Zt05	OG_6322	NA	NA	NA	NA	in_planta_C	34.8779	1388
Zt05_unitig_000_0288	Zt05	OG_6322	NA	NA	NA	NA	in_planta_D	34.5195	2612
Zt05_unitig_000_0289	Zt05	OG_17202	NA	NA	NA	NA	in_planta_A	8.55887	39
Zt05_unitig_000_0289	Zt05	OG_17202	NA	NA	NA	NA	in_planta_B	9.03392	61.5
Zt05_unitig_000_0289	Zt05	OG_17202	NA	NA	NA	NA	in_planta_C	3.67206	57.5
Zt05_unitig_000_0289	Zt05	OG_17202	NA	NA	NA	NA	in_planta_D	6.80644	212.5
Zt05_unitig_000_0290	Zt05	OG_6321	NA	NA	NA	NA	in_planta_A	12.2904	205
Zt05_unitig_000_0290	Zt05	OG_6321	NA	NA	NA	NA	in_planta_B	18.9714	463.5
Zt05_unitig_000_0290	Zt05	OG_6321	NA	NA	NA	NA	in_planta_C	14.4714	807.5
Zt05_unitig_000_0290	Zt05	OG_6321	NA	NA	NA	NA	in_planta_D	16.1985	1733
Zt05_unitig_000_0291	Zt05	OG_6320	NA	NA	NA	NA	in_planta_A	2.45612	11
Zt05_unitig_000_0291	Zt05	OG_6320	NA	NA	NA	NA	in_planta_B	4.42456	27.5
Zt05_unitig_000_0291	Zt05	OG_6320	NA	NA	NA	NA	in_planta_C	2.52798	37
Zt05_unitig_000_0291	Zt05	OG_6320	NA	NA	NA	NA	in_planta_D	2.27044	60
Zt05_unitig_000_0292	Zt05	OG_6319	NA	NA	NA	NA	in_planta_A	89.3434	561.5
Zt05_unitig_000_0292	Zt05	OG_6319	NA	NA	NA	NA	in_planta_B	85.0144	780
Zt05_unitig_000_0292	Zt05	OG_6319	NA	NA	NA	NA	in_planta_C	60.3362	1240
Zt05_unitig_000_0292	Zt05	OG_6319	NA	NA	NA	NA	in_planta_D	58.0267	2298
Zt05_unitig_000_0293	Zt05	OG_6318	NA	NA	NA	NA	in_planta_A	67.7423	772
Zt05_unitig_000_0293	Zt05	OG_6318	NA	NA	NA	NA	in_planta_B	73.5104	1202
Zt05_unitig_000_0293	Zt05	OG_6318	NA	NA	NA	NA	in_planta_C	48.6691	1794.5
Zt05_unitig_000_0293	Zt05	OG_6318	NA	NA	NA	NA	in_planta_D	52.9434	3785.5
Zt05_unitig_000_0294	Zt05	OG_6317	NA	NA	NA	NA	in_planta_A	80.6643	2975
Zt05_unitig_000_0294	Zt05	OG_6317	NA	NA	NA	NA	in_planta_B	102.38	5457.5
Zt05_unitig_000_0294	Zt05	OG_6317	NA	NA	NA	NA	in_planta_C	63.9782	7753
Zt05_unitig_000_0294	Zt05	OG_6317	NA	NA	NA	NA	in_planta_D	67.6403	15320.5
Zt05_unitig_000_0295	Zt05	OG_6315	NA	NA	NA	NA	in_planta_A	8.72053	387.5
Zt05_unitig_000_0295	Zt05	OG_6315	NA	NA	NA	NA	in_planta_B	10.8621	697
Zt05_unitig_000_0295	Zt05	OG_6315	NA	NA	NA	NA	in_planta_C	15.2937	2191
Zt05_unitig_000_0295	Zt05	OG_6315	NA	NA	NA	NA	in_planta_D	11.3611	3146
Zt05_unitig_000_0296	Zt05	OG_6314	NA	NA	NA	NA	in_planta_A	16.6989	411.5
Zt05_unitig_000_0296	Zt05	OG_6314	NA	NA	NA	NA	in_planta_B	12.9701	467.5
Zt05_unitig_000_0296	Zt05	OG_6314	NA	NA	NA	NA	in_planta_C	17.1359	1401.5
Zt05_unitig_000_0296	Zt05	OG_6314	NA	NA	NA	NA	in_planta_D	27.9997	4542
Zt05_unitig_000_0297	Zt05	OG_6313	NA	NA	NA	NA	in_planta_A	82.0147	534.5
Zt05_unitig_000_0297	Zt05	OG_6313	NA	NA	NA	NA	in_planta_B	31.5384	305
Zt05_unitig_000_0297	Zt05	OG_6313	NA	NA	NA	NA	in_planta_C	50.0943	1104
Zt05_unitig_000_0297	Zt05	OG_6313	NA	NA	NA	NA	in_planta_D	95.3404	4218
Zt05_unitig_000_0298	Zt05	OG_6312	NA	NA	NA	NA	in_planta_A	1184.15	3806.5
Zt05_unitig_000_0298	Zt05	OG_6312	NA	NA	NA	NA	in_planta_B	815.538	3829
Zt05_unitig_000_0298	Zt05	OG_6312	NA	NA	NA	NA	in_planta_C	717.628	7629.5
Zt05_unitig_000_0298	Zt05	OG_6312	NA	NA	NA	NA	in_planta_D	1320.82	27939
Zt05_unitig_000_0299	Zt05	OG_8895	NA	NA	NA	NA	in_planta_A	48.9447	387.5
Zt05_unitig_000_0299	Zt05	OG_8895	NA	NA	NA	NA	in_planta_B	21.7332	252
Zt05_unitig_000_0299	Zt05	OG_8895	NA	NA	NA	NA	in_planta_C	20.4563	547
Zt05_unitig_000_0299	Zt05	OG_8895	NA	NA	NA	NA	in_planta_D	26.2121	1416.5
Zt05_unitig_000_0300	Zt05	OG_8894	NA	NA	NA	NA	in_planta_A	50.3379	377
Zt05_unitig_000_0300	Zt05	OG_8894	NA	NA	NA	NA	in_planta_B	28.2136	314.5
Zt05_unitig_000_0300	Zt05	OG_8894	NA	NA	NA	NA	in_planta_C	50.8883	1276.5
Zt05_unitig_000_0300	Zt05	OG_8894	NA	NA	NA	NA	in_planta_D	40.4006	2101
Zt05_unitig_000_0301	Zt05	OG_9707	NA	NA	NA	NA	in_planta_A	0	0
Zt05_unitig_000_0301	Zt05	OG_9707	NA	NA	NA	NA	in_planta_B	0	0
Zt05_unitig_000_0301	Zt05	OG_9707	NA	NA	NA	NA	in_planta_C	0.11135	3
Zt05_unitig_000_0301	Zt05	OG_9707	NA	NA	NA	NA	in_planta_D	0.0254741	1
Zt05_unitig_000_0302	Zt05	OG_6310	NA	NA	NA	NA	in_planta_A	0.35046	3
Zt05_unitig_000_0302	Zt05	OG_6310	NA	NA	NA	NA	in_planta_B	0.290235	3.5
Zt05_unitig_000_0302	Zt05	OG_6310	NA	NA	NA	NA	in_planta_C	0.923849	25
Zt05_unitig_000_0302	Zt05	OG_6310	NA	NA	NA	NA	in_planta_D	0.892572	49
Zt05_unitig_000_0303	Zt05	OG_3010	NA	NA	NA	NA	in_planta_A	23.7535	507
Zt05_unitig_000_0303	Zt05	OG_3010	NA	NA	NA	NA	in_planta_B	37.0625	1161.5
Zt05_unitig_000_0303	Zt05	OG_3010	NA	NA	NA	NA	in_planta_C	41.7698	2946
Zt05_unitig_000_0303	Zt05	OG_3010	NA	NA	NA	NA	in_planta_D	37.0477	4999
Zt05_unitig_000_0304	Zt05	OG_3011	NA	NA	NA	NA	in_planta_A	52.865	306
Zt05_unitig_000_0304	Zt05	OG_3011	NA	NA	NA	NA	in_planta_B	56.9206	477.5
Zt05_unitig_000_0304	Zt05	OG_3011	NA	NA	NA	NA	in_planta_C	53.624	1009.5
Zt05_unitig_000_0304	Zt05	OG_3011	NA	NA	NA	NA	in_planta_D	42.486	1552
Zt05_unitig_000_0305	Zt05	OG_8025	NA	NA	NA	NA	in_planta_A	0.884976	10
Zt05_unitig_000_0305	Zt05	OG_8025	NA	NA	NA	NA	in_planta_B	0.672969	11
Zt05_unitig_000_0305	Zt05	OG_8025	NA	NA	NA	NA	in_planta_C	0.606928	22
Zt05_unitig_000_0305	Zt05	OG_8025	NA	NA	NA	NA	in_planta_D	0.612352	43
Zt05_unitig_000_0306	Zt05	OG_3012	NA	NA	NA	NA	in_planta_A	1.52993	26.5
Zt05_unitig_000_0306	Zt05	OG_3012	NA	NA	NA	NA	in_planta_B	3.13954	77.5
Zt05_unitig_000_0306	Zt05	OG_3012	NA	NA	NA	NA	in_planta_C	3.11991	181
Zt05_unitig_000_0306	Zt05	OG_3012	NA	NA	NA	NA	in_planta_D	9.0091	998
Zt05_unitig_000_0307	Zt05	OG_3013	NA	NA	NA	NA	in_planta_A	14.6899	119
Zt05_unitig_000_0307	Zt05	OG_3013	NA	NA	NA	NA	in_planta_B	14.7297	172.5
Zt05_unitig_000_0307	Zt05	OG_3013	NA	NA	NA	NA	in_planta_C	12.9486	345.5
Zt05_unitig_000_0307	Zt05	OG_3013	NA	NA	NA	NA	in_planta_D	18.0271	911
Zt05_unitig_000_0308	Zt05	OG_3014	NA	NA	NA	NA	in_planta_A	7.8518	133
Zt05_unitig_000_0308	Zt05	OG_3014	NA	NA	NA	NA	in_planta_B	4.42991	111.5
Zt05_unitig_000_0308	Zt05	OG_3014	NA	NA	NA	NA	in_planta_C	16.0105	912
Zt05_unitig_000_0308	Zt05	OG_3014	NA	NA	NA	NA	in_planta_D	36.6124	4127
Zt05_unitig_000_0309	Zt05	OG_3015	NA	NA	NA	NA	in_planta_A	290.212	4346.5
Zt05_unitig_000_0309	Zt05	OG_3015	NA	NA	NA	NA	in_planta_B	251.561	5471
Zt05_unitig_000_0309	Zt05	OG_3015	NA	NA	NA	NA	in_planta_C	132.06	6606
Zt05_unitig_000_0309	Zt05	OG_3015	NA	NA	NA	NA	in_planta_D	214.147	19318
Zt05_unitig_000_0310	Zt05	OG_8026	NA	NA	NA	NA	in_planta_A	0	0
Zt05_unitig_000_0310	Zt05	OG_8026	NA	NA	NA	NA	in_planta_B	0.203545	1.5
Zt05_unitig_000_0310	Zt05	OG_8026	NA	NA	NA	NA	in_planta_C	0.147131	2.5
Zt05_unitig_000_0310	Zt05	OG_8026	NA	NA	NA	NA	in_planta_D	0.0697842	3
Zt05_unitig_000_0311	Zt05	OG_12334	NA	NA	NA	NA	in_planta_A	6.99348	81
Zt05_unitig_000_0311	Zt05	OG_12334	NA	NA	NA	NA	in_planta_B	6.12823	101
Zt05_unitig_000_0311	Zt05	OG_12334	NA	NA	NA	NA	in_planta_C	6.28546	237
Zt05_unitig_000_0311	Zt05	OG_12334	NA	NA	NA	NA	in_planta_D	12.7334	987
Zt05_unitig_000_0312	Zt05	OG_8027	NA	NA	NA	NA	in_planta_A	14.8424	188.5
Zt05_unitig_000_0312	Zt05	OG_8027	NA	NA	NA	NA	in_planta_B	8.67213	157
Zt05_unitig_000_0312	Zt05	OG_8027	NA	NA	NA	NA	in_planta_C	11.366	469
Zt05_unitig_000_0312	Zt05	OG_8027	NA	NA	NA	NA	in_planta_D	32.383	2850
Zt05_unitig_000_0313	Zt05	OG_12000	NA	NA	NA	NA	in_planta_A	1.40315	3.5
Zt05_unitig_000_0313	Zt05	OG_12000	NA	NA	NA	NA	in_planta_B	56.5188	201
Zt05_unitig_000_0313	Zt05	OG_12000	NA	NA	NA	NA	in_planta_C	37.9408	306
Zt05_unitig_000_0313	Zt05	OG_12000	NA	NA	NA	NA	in_planta_D	12.8963	158.5
Zt05_unitig_000_0314	Zt05	OG_3016	NA	NA	NA	NA	in_planta_A	9.23817	194.5
Zt05_unitig_000_0314	Zt05	OG_3016	NA	NA	NA	NA	in_planta_B	12.6922	392.5
Zt05_unitig_000_0314	Zt05	OG_3016	NA	NA	NA	NA	in_planta_C	10.4567	733
Zt05_unitig_000_0314	Zt05	OG_3016	NA	NA	NA	NA	in_planta_D	10.3991	1392.5
Zt05_unitig_000_0315	Zt05	OG_3017	NA	NA	NA	NA	in_planta_A	56.4255	1805.5
Zt05_unitig_000_0315	Zt05	OG_3017	NA	NA	NA	NA	in_planta_B	55.5232	2562.5
Zt05_unitig_000_0315	Zt05	OG_3017	NA	NA	NA	NA	in_planta_C	60.3462	6244.5
Zt05_unitig_000_0315	Zt05	OG_3017	NA	NA	NA	NA	in_planta_D	58.7745	11542.5
Zt05_unitig_000_0316	Zt05	OG_17203	NA	NA	NA	NA	in_planta_A	14.1874	64
Zt05_unitig_000_0316	Zt05	OG_17203	NA	NA	NA	NA	in_planta_B	17.4308	115.5
Zt05_unitig_000_0316	Zt05	OG_17203	NA	NA	NA	NA	in_planta_C	20.0601	308
Zt05_unitig_000_0316	Zt05	OG_17203	NA	NA	NA	NA	in_planta_D	16.4806	483.5
Zt05_unitig_000_0317	Zt05	OG_3018	NA	NA	NA	NA	in_planta_A	123.752	1189
Zt05_unitig_000_0317	Zt05	OG_3018	NA	NA	NA	NA	in_planta_B	152.784	2149
Zt05_unitig_000_0317	Zt05	OG_3018	NA	NA	NA	NA	in_planta_C	194.034	6195.5
Zt05_unitig_000_0317	Zt05	OG_3018	NA	NA	NA	NA	in_planta_D	195.093	11753
Zt05_unitig_000_0318	Zt05	OG_11173	NA	NA	NA	NA	in_planta_A	1.84087	43
Zt05_unitig_000_0318	Zt05	OG_11173	NA	NA	NA	NA	in_planta_B	1.75835	59.5
Zt05_unitig_000_0318	Zt05	OG_11173	NA	NA	NA	NA	in_planta_C	2.63923	202.5
Zt05_unitig_000_0318	Zt05	OG_11173	NA	NA	NA	NA	in_planta_D	2.29509	345.5
Zt05_unitig_000_0319	Zt05	OG_11576	NA	NA	NA	NA	in_planta_A	2.19375	18
Zt05_unitig_000_0319	Zt05	OG_11576	NA	NA	NA	NA	in_planta_B	2.39338	29
Zt05_unitig_000_0319	Zt05	OG_11576	NA	NA	NA	NA	in_planta_C	2.84711	77.5
Zt05_unitig_000_0319	Zt05	OG_11576	NA	NA	NA	NA	in_planta_D	2.8082	143.5
Zt05_unitig_000_0320	Zt05	OG_3019	NA	NA	NA	NA	in_planta_A	46.1016	1146
Zt05_unitig_000_0320	Zt05	OG_3019	NA	NA	NA	NA	in_planta_B	50.2905	1825.5
Zt05_unitig_000_0320	Zt05	OG_3019	NA	NA	NA	NA	in_planta_C	45.8225	3751
Zt05_unitig_000_0320	Zt05	OG_3019	NA	NA	NA	NA	in_planta_D	41.0094	6423.5
Zt05_unitig_000_0321	Zt05	OG_8029	NA	NA	NA	NA	in_planta_A	11.1415	115.5
Zt05_unitig_000_0321	Zt05	OG_8029	NA	NA	NA	NA	in_planta_B	12.0524	180
Zt05_unitig_000_0321	Zt05	OG_8029	NA	NA	NA	NA	in_planta_C	9.60851	325
Zt05_unitig_000_0321	Zt05	OG_8029	NA	NA	NA	NA	in_planta_D	11.0706	719.5
Zt05_unitig_000_0322	Zt05	OG_3020	NA	NA	NA	NA	in_planta_A	26.1651	744
Zt05_unitig_000_0322	Zt05	OG_3020	NA	NA	NA	NA	in_planta_B	15.5228	650
Zt05_unitig_000_0322	Zt05	OG_3020	NA	NA	NA	NA	in_planta_C	21.0612	1973
Zt05_unitig_000_0322	Zt05	OG_3020	NA	NA	NA	NA	in_planta_D	26.0521	4646.5
Zt05_unitig_000_0323	Zt05	OG_3021	NA	NA	NA	NA	in_planta_A	136.159	2680
Zt05_unitig_000_0323	Zt05	OG_3021	NA	NA	NA	NA	in_planta_B	156.766	4478
Zt05_unitig_000_0323	Zt05	OG_3021	NA	NA	NA	NA	in_planta_C	104.186	6703.5
Zt05_unitig_000_0323	Zt05	OG_3021	NA	NA	NA	NA	in_planta_D	94.0542	11513
Zt05_unitig_000_0324	Zt05	OG_3022	NA	NA	NA	NA	in_planta_A	194.497	2769.5
Zt05_unitig_000_0324	Zt05	OG_3022	NA	NA	NA	NA	in_planta_B	207.21	4325
Zt05_unitig_000_0324	Zt05	OG_3022	NA	NA	NA	NA	in_planta_C	149.509	7047.5
Zt05_unitig_000_0324	Zt05	OG_3022	NA	NA	NA	NA	in_planta_D	165.544	15640
Zt05_unitig_000_0325	Zt05	OG_3023	NA	NA	NA	NA	in_planta_A	1.35367	37
Zt05_unitig_000_0325	Zt05	OG_3023	NA	NA	NA	NA	in_planta_B	2.18415	84.5
Zt05_unitig_000_0325	Zt05	OG_3023	NA	NA	NA	NA	in_planta_C	1.2658	110
Zt05_unitig_000_0325	Zt05	OG_3023	NA	NA	NA	NA	in_planta_D	1.86671	335
Zt05_unitig_000_0326	Zt05	OG_3025	NA	NA	NA	NA	in_planta_A	36.5935	714
Zt05_unitig_000_0326	Zt05	OG_3025	NA	NA	NA	NA	in_planta_B	39.0007	1135.5
Zt05_unitig_000_0326	Zt05	OG_3025	NA	NA	NA	NA	in_planta_C	59.2335	3906.5
Zt05_unitig_000_0326	Zt05	OG_3025	NA	NA	NA	NA	in_planta_D	46.5391	5790.5
Zt05_unitig_000_0327	Zt05	OG_8030	NA	NA	NA	NA	in_planta_A	12.86	193.5
Zt05_unitig_000_0327	Zt05	OG_8030	NA	NA	NA	NA	in_planta_B	14.6653	321.5
Zt05_unitig_000_0327	Zt05	OG_8030	NA	NA	NA	NA	in_planta_C	15.1374	753.5
Zt05_unitig_000_0327	Zt05	OG_8030	NA	NA	NA	NA	in_planta_D	14.7645	1375.5
Zt05_unitig_000_0328	Zt05	OG_3026	NA	NA	NA	NA	in_planta_A	19.083	323.5
Zt05_unitig_000_0328	Zt05	OG_3026	NA	NA	NA	NA	in_planta_B	31.7963	782.5
Zt05_unitig_000_0328	Zt05	OG_3026	NA	NA	NA	NA	in_planta_C	19.1222	1054.5
Zt05_unitig_000_0328	Zt05	OG_3026	NA	NA	NA	NA	in_planta_D	14.2071	1480
Zt05_unitig_000_0329	Zt05	OG_11174	NA	NA	NA	NA	in_planta_A	4.12375	28.5
Zt05_unitig_000_0329	Zt05	OG_11174	NA	NA	NA	NA	in_planta_B	5.74625	58.5
Zt05_unitig_000_0329	Zt05	OG_11174	NA	NA	NA	NA	in_planta_C	6.36785	145.5
Zt05_unitig_000_0329	Zt05	OG_11174	NA	NA	NA	NA	in_planta_D	6.13162	254
Zt05_unitig_000_0330	Zt05	OG_3027	NA	NA	NA	NA	in_planta_A	43.6164	514
Zt05_unitig_000_0330	Zt05	OG_3027	NA	NA	NA	NA	in_planta_B	56.9591	978
Zt05_unitig_000_0330	Zt05	OG_3027	NA	NA	NA	NA	in_planta_C	43.5217	1684
Zt05_unitig_000_0330	Zt05	OG_3027	NA	NA	NA	NA	in_planta_D	36.9055	2716
Zt05_unitig_000_0331	Zt05	OG_3028	NA	NA	NA	NA	in_planta_A	2.96213	38
Zt05_unitig_000_0331	Zt05	OG_3028	NA	NA	NA	NA	in_planta_B	8.41451	152.5
Zt05_unitig_000_0331	Zt05	OG_3028	NA	NA	NA	NA	in_planta_C	16.8319	680
Zt05_unitig_000_0331	Zt05	OG_3028	NA	NA	NA	NA	in_planta_D	7.2343	528
Zt05_unitig_000_0332	Zt05	OG_3029	NA	NA	NA	NA	in_planta_A	15.8443	336.5
Zt05_unitig_000_0332	Zt05	OG_3029	NA	NA	NA	NA	in_planta_B	21.0508	656.5
Zt05_unitig_000_0332	Zt05	OG_3029	NA	NA	NA	NA	in_planta_C	79.6548	5584.5
Zt05_unitig_000_0332	Zt05	OG_3029	NA	NA	NA	NA	in_planta_D	50.4698	6837.5
Zt05_unitig_000_0333	Zt05	OG_3030	NA	NA	NA	NA	in_planta_A	3.14882	26.5
Zt05_unitig_000_0333	Zt05	OG_3030	NA	NA	NA	NA	in_planta_B	3.14402	37
Zt05_unitig_000_0333	Zt05	OG_3030	NA	NA	NA	NA	in_planta_C	1.4753	40
Zt05_unitig_000_0333	Zt05	OG_3030	NA	NA	NA	NA	in_planta_D	1.39636	75.5
Zt05_unitig_000_0334	Zt05	OG_3031	NA	NA	NA	NA	in_planta_A	325.696	9204.5
Zt05_unitig_000_0334	Zt05	OG_3031	NA	NA	NA	NA	in_planta_B	285.893	11788.5
Zt05_unitig_000_0334	Zt05	OG_3031	NA	NA	NA	NA	in_planta_C	207.168	19228
Zt05_unitig_000_0334	Zt05	OG_3031	NA	NA	NA	NA	in_planta_D	227.961	41645.5
Zt05_unitig_000_0335	Zt05	OG_8031	NA	NA	NA	NA	in_planta_A	28.3917	178.5
Zt05_unitig_000_0335	Zt05	OG_8031	NA	NA	NA	NA	in_planta_B	23.2939	213.5
Zt05_unitig_000_0335	Zt05	OG_8031	NA	NA	NA	NA	in_planta_C	22.9578	478.5
Zt05_unitig_000_0335	Zt05	OG_8031	NA	NA	NA	NA	in_planta_D	25.4527	1039
Zt05_unitig_000_0336	Zt05	OG_11175	NA	NA	NA	NA	in_planta_A	1.19096	7
Zt05_unitig_000_0336	Zt05	OG_11175	NA	NA	NA	NA	in_planta_B	1.26735	10.5
Zt05_unitig_000_0336	Zt05	OG_11175	NA	NA	NA	NA	in_planta_C	1.29547	24
Zt05_unitig_000_0336	Zt05	OG_11175	NA	NA	NA	NA	in_planta_D	1.32535	49.5
Zt05_unitig_000_0337	Zt05	OG_9752	NA	NA	NA	NA	in_planta_A	16.4924	37
Zt05_unitig_000_0337	Zt05	OG_9752	NA	NA	NA	NA	in_planta_B	34.5511	112.5
Zt05_unitig_000_0337	Zt05	OG_9752	NA	NA	NA	NA	in_planta_C	156.325	1149
Zt05_unitig_000_0337	Zt05	OG_9752	NA	NA	NA	NA	in_planta_D	83.6323	1018
Zt05_unitig_000_0338	Zt05	OG_3033	NA	NA	NA	NA	in_planta_A	38.6892	626.5
Zt05_unitig_000_0338	Zt05	OG_3033	NA	NA	NA	NA	in_planta_B	29.1843	686
Zt05_unitig_000_0338	Zt05	OG_3033	NA	NA	NA	NA	in_planta_C	33.7845	1789.5
Zt05_unitig_000_0338	Zt05	OG_3033	NA	NA	NA	NA	in_planta_D	34.9944	3751.5
Zt05_unitig_000_0339	Zt05	OG_3034	NA	NA	NA	NA	in_planta_A	91.7374	1450.5
Zt05_unitig_000_0339	Zt05	OG_3034	NA	NA	NA	NA	in_planta_B	63.4235	1482.5
Zt05_unitig_000_0339	Zt05	OG_3034	NA	NA	NA	NA	in_planta_C	51.0022	2683.5
Zt05_unitig_000_0339	Zt05	OG_3034	NA	NA	NA	NA	in_planta_D	72.1729	7867.5
Zt05_unitig_000_0340	Zt05	OG_3035	NA	NA	NA	NA	in_planta_A	24.3623	124.5
Zt05_unitig_000_0340	Zt05	OG_3035	NA	NA	NA	NA	in_planta_B	29.6697	222
Zt05_unitig_000_0340	Zt05	OG_3035	NA	NA	NA	NA	in_planta_C	30.4321	528
Zt05_unitig_000_0340	Zt05	OG_3035	NA	NA	NA	NA	in_planta_D	72.5892	2282.5
Zt05_unitig_000_0341	Zt05	OG_3036	NA	NA	NA	NA	in_planta_A	42.4523	2544.5
Zt05_unitig_000_0341	Zt05	OG_3036	NA	NA	NA	NA	in_planta_B	50.5191	4451.5
Zt05_unitig_000_0341	Zt05	OG_3036	NA	NA	NA	NA	in_planta_C	40.673	8104.5
Zt05_unitig_000_0341	Zt05	OG_3036	NA	NA	NA	NA	in_planta_D	52.8534	20649
Zt05_unitig_000_0342	Zt05	OG_8032	NA	NA	NA	NA	in_planta_A	18.2943	258
Zt05_unitig_000_0342	Zt05	OG_8032	NA	NA	NA	NA	in_planta_B	19.6189	396
Zt05_unitig_000_0342	Zt05	OG_8032	NA	NA	NA	NA	in_planta_C	17.1771	774.5
Zt05_unitig_000_0342	Zt05	OG_8032	NA	NA	NA	NA	in_planta_D	12.7595	1111.5
Zt05_unitig_000_0343	Zt05	OG_3037	NA	NA	NA	NA	in_planta_A	6.58599	73.5
Zt05_unitig_000_0343	Zt05	OG_3037	NA	NA	NA	NA	in_planta_B	9.64318	160.5
Zt05_unitig_000_0343	Zt05	OG_3037	NA	NA	NA	NA	in_planta_C	7.06303	262.5
Zt05_unitig_000_0343	Zt05	OG_3037	NA	NA	NA	NA	in_planta_D	10.885	823.5
Zt05_unitig_000_0344	Zt05	OG_3038	NA	NA	NA	NA	in_planta_A	39.2033	379.5
Zt05_unitig_000_0344	Zt05	OG_3038	NA	NA	NA	NA	in_planta_B	40.8006	574.5
Zt05_unitig_000_0344	Zt05	OG_3038	NA	NA	NA	NA	in_planta_C	48.0884	1508
Zt05_unitig_000_0344	Zt05	OG_3038	NA	NA	NA	NA	in_planta_D	51.322	3203.5
Zt05_unitig_000_0345	Zt05	OG_8033	NA	NA	NA	NA	in_planta_A	38.4036	82
Zt05_unitig_000_0345	Zt05	OG_8033	NA	NA	NA	NA	in_planta_B	38.8485	123
Zt05_unitig_000_0345	Zt05	OG_8033	NA	NA	NA	NA	in_planta_C	14.5166	105
Zt05_unitig_000_0345	Zt05	OG_8033	NA	NA	NA	NA	in_planta_D	27.784	394.5
Zt05_unitig_000_0346	Zt05	OG_8900	NA	NA	NA	NA	in_planta_A	1.98955	27.5
Zt05_unitig_000_0346	Zt05	OG_8900	NA	NA	NA	NA	in_planta_B	1.77205	36.5
Zt05_unitig_000_0346	Zt05	OG_8900	NA	NA	NA	NA	in_planta_C	4.72112	221.5
Zt05_unitig_000_0346	Zt05	OG_8900	NA	NA	NA	NA	in_planta_D	6.34081	565
Zt05_unitig_000_0347	Zt05	OG_8034	NA	NA	NA	NA	in_planta_A	0.542827	11.5
Zt05_unitig_000_0347	Zt05	OG_8034	NA	NA	NA	NA	in_planta_B	1.49306	45.5
Zt05_unitig_000_0347	Zt05	OG_8034	NA	NA	NA	NA	in_planta_C	2.02769	140
Zt05_unitig_000_0347	Zt05	OG_8034	NA	NA	NA	NA	in_planta_D	2.11191	278
Zt05_unitig_000_0348	Zt05	OG_3039	NA	NA	NA	NA	in_planta_A	9.66314	166
Zt05_unitig_000_0348	Zt05	OG_3039	NA	NA	NA	NA	in_planta_B	8.29542	204.5
Zt05_unitig_000_0348	Zt05	OG_3039	NA	NA	NA	NA	in_planta_C	10.7791	600
Zt05_unitig_000_0348	Zt05	OG_3039	NA	NA	NA	NA	in_planta_D	9.07718	955
Zt05_unitig_000_0349	Zt05	OG_3040	NA	NA	NA	NA	in_planta_A	24.728	211
Zt05_unitig_000_0349	Zt05	OG_3040	NA	NA	NA	NA	in_planta_B	28.2124	358
Zt05_unitig_000_0349	Zt05	OG_3040	NA	NA	NA	NA	in_planta_C	24.1766	682
Zt05_unitig_000_0349	Zt05	OG_3040	NA	NA	NA	NA	in_planta_D	19.5801	1086.5
Zt05_unitig_000_0350	Zt05	OG_3041	NA	NA	NA	NA	in_planta_A	1.72774	17
Zt05_unitig_000_0350	Zt05	OG_3041	NA	NA	NA	NA	in_planta_B	2.9198	40
Zt05_unitig_000_0350	Zt05	OG_3041	NA	NA	NA	NA	in_planta_C	1.56392	48.5
Zt05_unitig_000_0350	Zt05	OG_3041	NA	NA	NA	NA	in_planta_D	2.19176	122.5
Zt05_unitig_000_0351	Zt05	OG_3042	NA	NA	NA	NA	in_planta_A	146.631	958
Zt05_unitig_000_0351	Zt05	OG_3042	NA	NA	NA	NA	in_planta_B	140.694	1322.5
Zt05_unitig_000_0351	Zt05	OG_3042	NA	NA	NA	NA	in_planta_C	170.838	3600
Zt05_unitig_000_0351	Zt05	OG_3042	NA	NA	NA	NA	in_planta_D	138.437	5555.5
Zt05_unitig_000_0352	Zt05	OG_3043	NA	NA	NA	NA	in_planta_A	254.298	3620.5
Zt05_unitig_000_0352	Zt05	OG_3043	NA	NA	NA	NA	in_planta_B	218.385	4541
Zt05_unitig_000_0352	Zt05	OG_3043	NA	NA	NA	NA	in_planta_C	162.182	7586
Zt05_unitig_000_0352	Zt05	OG_3043	NA	NA	NA	NA	in_planta_D	194.094	18019
Zt05_unitig_000_0353	Zt05	OG_3044	NA	NA	NA	NA	in_planta_A	1.44747	24.5
Zt05_unitig_000_0353	Zt05	OG_3044	NA	NA	NA	NA	in_planta_B	1.54749	37.5
Zt05_unitig_000_0353	Zt05	OG_3044	NA	NA	NA	NA	in_planta_C	1.16957	65.5
Zt05_unitig_000_0353	Zt05	OG_3044	NA	NA	NA	NA	in_planta_D	1.28681	140.5
Zt05_unitig_000_0354	Zt05	OG_8036	NA	NA	NA	NA	in_planta_A	0.382233	2
Zt05_unitig_000_0354	Zt05	OG_8036	NA	NA	NA	NA	in_planta_B	0.934616	8
Zt05_unitig_000_0354	Zt05	OG_8036	NA	NA	NA	NA	in_planta_C	1.60944	31.5
Zt05_unitig_000_0354	Zt05	OG_8036	NA	NA	NA	NA	in_planta_D	1.521	50.5
Zt05_unitig_000_0355	Zt05	OG_3045	NA	NA	NA	NA	in_planta_A	74.5858	2655
Zt05_unitig_000_0355	Zt05	OG_3045	NA	NA	NA	NA	in_planta_B	73.727	3818
Zt05_unitig_000_0355	Zt05	OG_3045	NA	NA	NA	NA	in_planta_C	81.6563	9552
Zt05_unitig_000_0355	Zt05	OG_3045	NA	NA	NA	NA	in_planta_D	94.7506	21466.5
Zt05_unitig_000_0356	Zt05	OG_3046	NA	NA	NA	NA	in_planta_A	2.33372	36
Zt05_unitig_000_0356	Zt05	OG_3046	NA	NA	NA	NA	in_planta_B	5.05173	109.5
Zt05_unitig_000_0356	Zt05	OG_3046	NA	NA	NA	NA	in_planta_C	2.57977	124.5
Zt05_unitig_000_0356	Zt05	OG_3046	NA	NA	NA	NA	in_planta_D	3.19043	314
Zt05_unitig_000_0357	Zt05	OG_3047	NA	NA	NA	NA	in_planta_A	175.068	2286.5
Zt05_unitig_000_0357	Zt05	OG_3047	NA	NA	NA	NA	in_planta_B	161.956	3147.5
Zt05_unitig_000_0357	Zt05	OG_3047	NA	NA	NA	NA	in_planta_C	349.447	15342
Zt05_unitig_000_0357	Zt05	OG_3047	NA	NA	NA	NA	in_planta_D	347.789	29676.5
Zt05_unitig_000_0358	Zt05	OG_3048	NA	NA	NA	NA	in_planta_A	53.5583	1236
Zt05_unitig_000_0358	Zt05	OG_3048	NA	NA	NA	NA	in_planta_B	61.8803	2088
Zt05_unitig_000_0358	Zt05	OG_3048	NA	NA	NA	NA	in_planta_C	50.1674	3829
Zt05_unitig_000_0358	Zt05	OG_3048	NA	NA	NA	NA	in_planta_D	58.5472	8771
Zt05_unitig_000_0359	Zt05	OG_3049	NA	NA	NA	NA	in_planta_A	2.10383	32
Zt05_unitig_000_0359	Zt05	OG_3049	NA	NA	NA	NA	in_planta_B	3.28911	76
Zt05_unitig_000_0359	Zt05	OG_3049	NA	NA	NA	NA	in_planta_C	0.444643	24
Zt05_unitig_000_0359	Zt05	OG_3049	NA	NA	NA	NA	in_planta_D	0.721344	75
Zt05_unitig_000_0360	Zt05	OG_3050	NA	NA	NA	NA	in_planta_A	34.7874	420
Zt05_unitig_000_0360	Zt05	OG_3050	NA	NA	NA	NA	in_planta_B	34.1361	598.5
Zt05_unitig_000_0360	Zt05	OG_3050	NA	NA	NA	NA	in_planta_C	33.4913	1315
Zt05_unitig_000_0360	Zt05	OG_3050	NA	NA	NA	NA	in_planta_D	27.4035	2052
Zt05_unitig_000_0361	Zt05	OG_8038	NA	NA	NA	NA	in_planta_A	3.31268	48.5
Zt05_unitig_000_0361	Zt05	OG_8038	NA	NA	NA	NA	in_planta_B	3.89661	82.5
Zt05_unitig_000_0361	Zt05	OG_8038	NA	NA	NA	NA	in_planta_C	5.36285	260
Zt05_unitig_000_0361	Zt05	OG_8038	NA	NA	NA	NA	in_planta_D	5.20483	475.5
Zt05_unitig_000_0362	Zt05	OG_3051	NA	NA	NA	NA	in_planta_A	16.4454	144.5
Zt05_unitig_000_0362	Zt05	OG_3051	NA	NA	NA	NA	in_planta_B	11.1747	146.5
Zt05_unitig_000_0362	Zt05	OG_3051	NA	NA	NA	NA	in_planta_C	13.3324	400
Zt05_unitig_000_0362	Zt05	OG_3051	NA	NA	NA	NA	in_planta_D	13.0003	772.5
Zt05_unitig_000_0363	Zt05	OG_3052	NA	NA	NA	NA	in_planta_A	42.3409	334
Zt05_unitig_000_0363	Zt05	OG_3052	NA	NA	NA	NA	in_planta_B	37.7196	434.5
Zt05_unitig_000_0363	Zt05	OG_3052	NA	NA	NA	NA	in_planta_C	37.4137	971
Zt05_unitig_000_0363	Zt05	OG_3052	NA	NA	NA	NA	in_planta_D	33.9299	1663.5
Zt05_unitig_000_0364	Zt05	OG_3053	NA	NA	NA	NA	in_planta_A	48.4501	517.5
Zt05_unitig_000_0364	Zt05	OG_3053	NA	NA	NA	NA	in_planta_B	52.1512	805.5
Zt05_unitig_000_0364	Zt05	OG_3053	NA	NA	NA	NA	in_planta_C	65.1537	2260.5
Zt05_unitig_000_0364	Zt05	OG_3053	NA	NA	NA	NA	in_planta_D	60.6176	4053.5
Zt05_unitig_000_0365	Zt05	OG_3054	NA	NA	NA	NA	in_planta_A	194.223	821
Zt05_unitig_000_0365	Zt05	OG_3054	NA	NA	NA	NA	in_planta_B	270.034	1735
Zt05_unitig_000_0365	Zt05	OG_3054	NA	NA	NA	NA	in_planta_C	417.082	5949.5
Zt05_unitig_000_0365	Zt05	OG_3054	NA	NA	NA	NA	in_planta_D	241.365	6857.5
Zt05_unitig_000_0366	Zt05	OG_3055	NA	NA	NA	NA	in_planta_A	22.5333	631
Zt05_unitig_000_0366	Zt05	OG_3055	NA	NA	NA	NA	in_planta_B	24.9851	1022.5
Zt05_unitig_000_0366	Zt05	OG_3055	NA	NA	NA	NA	in_planta_C	20.8728	1922.5
Zt05_unitig_000_0366	Zt05	OG_3055	NA	NA	NA	NA	in_planta_D	20.3685	3623
Zt05_unitig_000_0367	Zt05	OG_3056	NA	NA	NA	NA	in_planta_A	9.07229	127.5
Zt05_unitig_000_0367	Zt05	OG_3056	NA	NA	NA	NA	in_planta_B	16.2762	340
Zt05_unitig_000_0367	Zt05	OG_3056	NA	NA	NA	NA	in_planta_C	42.6082	1984
Zt05_unitig_000_0367	Zt05	OG_3056	NA	NA	NA	NA	in_planta_D	17.178	1399
Zt05_unitig_000_0368	Zt05	OG_3058	NA	NA	NA	NA	in_planta_A	16.4333	149
Zt05_unitig_000_0368	Zt05	OG_3058	NA	NA	NA	NA	in_planta_B	14.1272	188
Zt05_unitig_000_0368	Zt05	OG_3058	NA	NA	NA	NA	in_planta_C	15.6998	463.5
Zt05_unitig_000_0368	Zt05	OG_3058	NA	NA	NA	NA	in_planta_D	13.905	826.5
Zt05_unitig_000_0369	Zt05	OG_3059	NA	NA	NA	NA	in_planta_A	20.917	1048.5
Zt05_unitig_000_0369	Zt05	OG_3059	NA	NA	NA	NA	in_planta_B	25.6559	1884.5
Zt05_unitig_000_0369	Zt05	OG_3059	NA	NA	NA	NA	in_planta_C	18.0573	2995
Zt05_unitig_000_0369	Zt05	OG_3059	NA	NA	NA	NA	in_planta_D	19.1505	6189.5
Zt05_unitig_000_0370	Zt05	OG_3063	NA	NA	NA	NA	in_planta_A	0.368644	8.5
Zt05_unitig_000_0370	Zt05	OG_3063	NA	NA	NA	NA	in_planta_B	0.518039	18
Zt05_unitig_000_0370	Zt05	OG_3063	NA	NA	NA	NA	in_planta_C	0.324664	25
Zt05_unitig_000_0370	Zt05	OG_3063	NA	NA	NA	NA	in_planta_D	0.354148	55.5
Zt05_unitig_000_0371	Zt05	OG_3064	NA	NA	NA	NA	in_planta_A	45.5308	808.5
Zt05_unitig_000_0371	Zt05	OG_3064	NA	NA	NA	NA	in_planta_B	42.8339	1112
Zt05_unitig_000_0371	Zt05	OG_3064	NA	NA	NA	NA	in_planta_C	36.0261	2119
Zt05_unitig_000_0371	Zt05	OG_3064	NA	NA	NA	NA	in_planta_D	34.8596	3964
Zt05_unitig_000_0372	Zt05	OG_3070	NA	NA	NA	NA	in_planta_A	26.2444	235.5
Zt05_unitig_000_0372	Zt05	OG_3070	NA	NA	NA	NA	in_planta_B	42.8335	562
Zt05_unitig_000_0372	Zt05	OG_3070	NA	NA	NA	NA	in_planta_C	30.5001	903.5
Zt05_unitig_000_0372	Zt05	OG_3070	NA	NA	NA	NA	in_planta_D	23.5516	1249.5
Zt05_unitig_000_0373	Zt05	OG_3069	NA	NA	NA	NA	in_planta_A	88.2215	1477
Zt05_unitig_000_0373	Zt05	OG_3069	NA	NA	NA	NA	in_planta_B	91.2627	2235
Zt05_unitig_000_0373	Zt05	OG_3069	NA	NA	NA	NA	in_planta_C	82.025	4543
Zt05_unitig_000_0373	Zt05	OG_3069	NA	NA	NA	NA	in_planta_D	76.1717	8123
Zt05_unitig_000_0374	Zt05	OG_3068	NA	NA	NA	NA	in_planta_A	67.2621	963
Zt05_unitig_000_0374	Zt05	OG_3068	NA	NA	NA	NA	in_planta_B	70.4527	1466
Zt05_unitig_000_0374	Zt05	OG_3068	NA	NA	NA	NA	in_planta_C	50.8211	2389.5
Zt05_unitig_000_0374	Zt05	OG_3068	NA	NA	NA	NA	in_planta_D	48.3127	4390.5
Zt05_unitig_000_0375	Zt05	OG_3067	NA	NA	NA	NA	in_planta_A	53.9015	1481
Zt05_unitig_000_0375	Zt05	OG_3067	NA	NA	NA	NA	in_planta_B	64.269	2557
Zt05_unitig_000_0375	Zt05	OG_3067	NA	NA	NA	NA	in_planta_C	45.2964	4075.5
Zt05_unitig_000_0375	Zt05	OG_3067	NA	NA	NA	NA	in_planta_D	46.2714	8065
Zt05_unitig_000_0376	Zt05	OG_3065	NA	NA	NA	NA	in_planta_A	18.9999	594.5
Zt05_unitig_000_0376	Zt05	OG_3065	NA	NA	NA	NA	in_planta_B	21.7254	988.5
Zt05_unitig_000_0376	Zt05	OG_3065	NA	NA	NA	NA	in_planta_C	25.705	2636.5
Zt05_unitig_000_0376	Zt05	OG_3065	NA	NA	NA	NA	in_planta_D	20.0047	3770.5
Zt05_unitig_000_0377	Zt05	OG_3071	NA	NA	NA	NA	in_planta_A	21.1074	894.5
Zt05_unitig_000_0377	Zt05	OG_3071	NA	NA	NA	NA	in_planta_B	30.786	1887
Zt05_unitig_000_0377	Zt05	OG_3071	NA	NA	NA	NA	in_planta_C	18.1987	2529.5
Zt05_unitig_000_0377	Zt05	OG_3071	NA	NA	NA	NA	in_planta_D	18.227	4956
Zt05_unitig_000_0378	Zt05	OG_3072	NA	NA	NA	NA	in_planta_A	93.9017	1002.5
Zt05_unitig_000_0378	Zt05	OG_3072	NA	NA	NA	NA	in_planta_B	99.1863	1556
Zt05_unitig_000_0378	Zt05	OG_3072	NA	NA	NA	NA	in_planta_C	62.8344	2240
Zt05_unitig_000_0378	Zt05	OG_3072	NA	NA	NA	NA	in_planta_D	86.4885	6187.5
Zt05_unitig_000_0379	Zt05	OG_3073	NA	NA	NA	NA	in_planta_A	41.2643	381.5
Zt05_unitig_000_0379	Zt05	OG_3073	NA	NA	NA	NA	in_planta_B	44.399	600.5
Zt05_unitig_000_0379	Zt05	OG_3073	NA	NA	NA	NA	in_planta_C	52.0565	1592.5
Zt05_unitig_000_0379	Zt05	OG_3073	NA	NA	NA	NA	in_planta_D	45.4732	2690.5
Zt05_unitig_000_0380	Zt05	OG_3074	NA	NA	NA	NA	in_planta_A	11.865	140
Zt05_unitig_000_0380	Zt05	OG_3074	NA	NA	NA	NA	in_planta_B	14.1075	239
Zt05_unitig_000_0380	Zt05	OG_3074	NA	NA	NA	NA	in_planta_C	11.7948	459.5
Zt05_unitig_000_0380	Zt05	OG_3074	NA	NA	NA	NA	in_planta_D	14.4813	1099.5
Zt05_unitig_000_0381	Zt05	OG_3075	NA	NA	NA	NA	in_planta_A	1.3377	24.5
Zt05_unitig_000_0381	Zt05	OG_3075	NA	NA	NA	NA	in_planta_B	2.03079	54.5
Zt05_unitig_000_0381	Zt05	OG_3075	NA	NA	NA	NA	in_planta_C	2.71668	163.5
Zt05_unitig_000_0381	Zt05	OG_3075	NA	NA	NA	NA	in_planta_D	2.69681	334.5
Zt05_unitig_000_0382	Zt05	OG_3076	NA	NA	NA	NA	in_planta_A	8.25725	301.5
Zt05_unitig_000_0382	Zt05	OG_3076	NA	NA	NA	NA	in_planta_B	10.0707	531
Zt05_unitig_000_0382	Zt05	OG_3076	NA	NA	NA	NA	in_planta_C	6.65653	787
Zt05_unitig_000_0382	Zt05	OG_3076	NA	NA	NA	NA	in_planta_D	5.23689	1193
Zt05_unitig_000_0383	Zt05	OG_3078	NA	NA	NA	NA	in_planta_A	145.916	2479
Zt05_unitig_000_0383	Zt05	OG_3078	NA	NA	NA	NA	in_planta_B	140.743	3552.5
Zt05_unitig_000_0383	Zt05	OG_3078	NA	NA	NA	NA	in_planta_C	85.0632	4903.5
Zt05_unitig_000_0383	Zt05	OG_3078	NA	NA	NA	NA	in_planta_D	105.588	11821.5
Zt05_unitig_000_0384	Zt05	OG_3079	NA	NA	NA	NA	in_planta_A	36.4647	1503.5
Zt05_unitig_000_0384	Zt05	OG_3079	NA	NA	NA	NA	in_planta_B	43.6331	2629
Zt05_unitig_000_0384	Zt05	OG_3079	NA	NA	NA	NA	in_planta_C	39.7241	5388
Zt05_unitig_000_0384	Zt05	OG_3079	NA	NA	NA	NA	in_planta_D	38.0444	10029
Zt05_unitig_000_0385	Zt05	OG_8039	NA	NA	NA	NA	in_planta_A	0.210844	0.5
Zt05_unitig_000_0385	Zt05	OG_8039	NA	NA	NA	NA	in_planta_B	0	0
Zt05_unitig_000_0385	Zt05	OG_8039	NA	NA	NA	NA	in_planta_C	0.0641713	0.5
Zt05_unitig_000_0385	Zt05	OG_8039	NA	NA	NA	NA	in_planta_D	0.0823801	1
Zt05_unitig_000_0386	Zt05	OG_3080	NA	NA	NA	NA	in_planta_A	23.295	179
Zt05_unitig_000_0386	Zt05	OG_3080	NA	NA	NA	NA	in_planta_B	29.7439	333.5
Zt05_unitig_000_0386	Zt05	OG_3080	NA	NA	NA	NA	in_planta_C	21.1845	541
Zt05_unitig_000_0386	Zt05	OG_3080	NA	NA	NA	NA	in_planta_D	26.0978	1286.5
Zt05_unitig_000_0387	Zt05	OG_3081	NA	NA	NA	NA	in_planta_A	366.376	1709.5
Zt05_unitig_000_0387	Zt05	OG_3081	NA	NA	NA	NA	in_planta_B	227.083	1553
Zt05_unitig_000_0387	Zt05	OG_3081	NA	NA	NA	NA	in_planta_C	69.7633	1089
Zt05_unitig_000_0387	Zt05	OG_3081	NA	NA	NA	NA	in_planta_D	82.9316	2484.5
Zt05_unitig_000_0388	Zt05	OG_17204	NA	NA	NA	NA	in_planta_A	0	0
Zt05_unitig_000_0388	Zt05	OG_17204	NA	NA	NA	NA	in_planta_B	0.298992	1
Zt05_unitig_000_0388	Zt05	OG_17204	NA	NA	NA	NA	in_planta_C	0.0617649	0.5
Zt05_unitig_000_0388	Zt05	OG_17204	NA	NA	NA	NA	in_planta_D	0	0
Zt05_unitig_000_0389	Zt05	OG_3082	NA	NA	NA	NA	in_planta_A	75.7378	1086
Zt05_unitig_000_0389	Zt05	OG_3082	NA	NA	NA	NA	in_planta_B	91.5076	1913.5
Zt05_unitig_000_0389	Zt05	OG_3082	NA	NA	NA	NA	in_planta_C	22.2563	1059.5
Zt05_unitig_000_0389	Zt05	OG_3082	NA	NA	NA	NA	in_planta_D	14.6216	1367
Zt05_unitig_000_0390	Zt05	OG_3083	NA	NA	NA	NA	in_planta_A	20.1037	310.5
Zt05_unitig_000_0390	Zt05	OG_3083	NA	NA	NA	NA	in_planta_B	16.5942	381
Zt05_unitig_000_0390	Zt05	OG_3083	NA	NA	NA	NA	in_planta_C	14.1419	735
Zt05_unitig_000_0390	Zt05	OG_3083	NA	NA	NA	NA	in_planta_D	19.9988	2086
Zt05_unitig_000_0391	Zt05	OG_10734	NA	NA	NA	NA	in_planta_A	82.9105	419
Zt05_unitig_000_0391	Zt05	OG_10734	NA	NA	NA	NA	in_planta_B	107.782	808
Zt05_unitig_000_0391	Zt05	OG_10734	NA	NA	NA	NA	in_planta_C	38.0227	665
Zt05_unitig_000_0391	Zt05	OG_10734	NA	NA	NA	NA	in_planta_D	59.1665	1986
Zt05_unitig_000_0392	Zt05	OG_9711	NA	NA	NA	NA	in_planta_A	0.628799	5
Zt05_unitig_000_0392	Zt05	OG_9711	NA	NA	NA	NA	in_planta_B	0.690742	8
Zt05_unitig_000_0392	Zt05	OG_9711	NA	NA	NA	NA	in_planta_C	0.349435	9
Zt05_unitig_000_0392	Zt05	OG_9711	NA	NA	NA	NA	in_planta_D	0.477335	26
Zt05_unitig_000_0393	Zt05	OG_3084	NA	NA	NA	NA	in_planta_A	46.0263	461
Zt05_unitig_000_0393	Zt05	OG_3084	NA	NA	NA	NA	in_planta_B	49.7716	722.5
Zt05_unitig_000_0393	Zt05	OG_3084	NA	NA	NA	NA	in_planta_C	34.1724	1109
Zt05_unitig_000_0393	Zt05	OG_3084	NA	NA	NA	NA	in_planta_D	22.7541	1426
Zt05_unitig_000_0394	Zt05	OG_3085	NA	NA	NA	NA	in_planta_A	33.3207	503.5
Zt05_unitig_000_0394	Zt05	OG_3085	NA	NA	NA	NA	in_planta_B	26.7574	600
Zt05_unitig_000_0394	Zt05	OG_3085	NA	NA	NA	NA	in_planta_C	19.8242	1020.5
Zt05_unitig_000_0394	Zt05	OG_3085	NA	NA	NA	NA	in_planta_D	22.1909	2521.5
Zt05_unitig_000_0395	Zt05	OG_3086	NA	NA	NA	NA	in_planta_A	184.452	2946
Zt05_unitig_000_0395	Zt05	OG_3086	NA	NA	NA	NA	in_planta_B	204.03	4737.5
Zt05_unitig_000_0395	Zt05	OG_3086	NA	NA	NA	NA	in_planta_C	149.206	7776.5
Zt05_unitig_000_0395	Zt05	OG_3086	NA	NA	NA	NA	in_planta_D	122.835	12354
Zt05_unitig_000_0396	Zt05	OG_3088	NA	NA	NA	NA	in_planta_A	55.8698	797
Zt05_unitig_000_0396	Zt05	OG_3088	NA	NA	NA	NA	in_planta_B	67.3926	1397.5
Zt05_unitig_000_0396	Zt05	OG_3088	NA	NA	NA	NA	in_planta_C	51.7426	2409
Zt05_unitig_000_0396	Zt05	OG_3088	NA	NA	NA	NA	in_planta_D	43.2181	3892.5
Zt05_unitig_000_0397	Zt05	OG_3089	NA	NA	NA	NA	in_planta_A	48.5655	532
Zt05_unitig_000_0397	Zt05	OG_3089	NA	NA	NA	NA	in_planta_B	37.5438	603.5
Zt05_unitig_000_0397	Zt05	OG_3089	NA	NA	NA	NA	in_planta_C	7.23654	263
Zt05_unitig_000_0397	Zt05	OG_3089	NA	NA	NA	NA	in_planta_D	6.0933	425
Zt05_unitig_000_0398	Zt05	OG_3090	NA	NA	NA	NA	in_planta_A	352.541	1001.5
Zt05_unitig_000_0398	Zt05	OG_3090	NA	NA	NA	NA	in_planta_B	449.705	1874.5
Zt05_unitig_000_0398	Zt05	OG_3090	NA	NA	NA	NA	in_planta_C	157.603	1495.5
Zt05_unitig_000_0398	Zt05	OG_3090	NA	NA	NA	NA	in_planta_D	139.484	2556
Zt05_unitig_000_0399	Zt05	OG_3091	NA	NA	NA	NA	in_planta_A	7.1467	76.5
Zt05_unitig_000_0399	Zt05	OG_3091	NA	NA	NA	NA	in_planta_B	9.52378	146.5
Zt05_unitig_000_0399	Zt05	OG_3091	NA	NA	NA	NA	in_planta_C	12.9308	454
Zt05_unitig_000_0399	Zt05	OG_3091	NA	NA	NA	NA	in_planta_D	7.34372	477.5
Zt05_unitig_000_0400	Zt05	OG_3092	NA	NA	NA	NA	in_planta_A	2.53213	92.5
Zt05_unitig_000_0400	Zt05	OG_3092	NA	NA	NA	NA	in_planta_B	2.71138	142
Zt05_unitig_000_0400	Zt05	OG_3092	NA	NA	NA	NA	in_planta_C	7.35907	853.5
Zt05_unitig_000_0400	Zt05	OG_3092	NA	NA	NA	NA	in_planta_D	2.94395	632.5
Zt05_unitig_000_0401	Zt05	OG_3093	NA	NA	NA	NA	in_planta_A	22.591	521.5
Zt05_unitig_000_0401	Zt05	OG_3093	NA	NA	NA	NA	in_planta_B	29.7411	993
Zt05_unitig_000_0401	Zt05	OG_3093	NA	NA	NA	NA	in_planta_C	26.9881	2015
Zt05_unitig_000_0401	Zt05	OG_3093	NA	NA	NA	NA	in_planta_D	19.4421	2786
Zt05_unitig_000_0402	Zt05	OG_9712	NA	NA	NA	NA	in_planta_A	1.26678	14
Zt05_unitig_000_0402	Zt05	OG_9712	NA	NA	NA	NA	in_planta_B	0.250318	4.5
Zt05_unitig_000_0402	Zt05	OG_9712	NA	NA	NA	NA	in_planta_C	0.0515796	2
Zt05_unitig_000_0402	Zt05	OG_9712	NA	NA	NA	NA	in_planta_D	0.24552	24
Zt05_unitig_000_0403	Zt05	OG_9713	NA	NA	NA	NA	in_planta_A	8.09001	131.5
Zt05_unitig_000_0403	Zt05	OG_9713	NA	NA	NA	NA	in_planta_B	2.76666	72.5
Zt05_unitig_000_0403	Zt05	OG_9713	NA	NA	NA	NA	in_planta_C	2.69809	158.5
Zt05_unitig_000_0403	Zt05	OG_9713	NA	NA	NA	NA	in_planta_D	2.48736	290
Zt05_unitig_000_0404	Zt05	OG_3094	NA	NA	NA	NA	in_planta_A	7.57926	151
Zt05_unitig_000_0404	Zt05	OG_3094	NA	NA	NA	NA	in_planta_B	4.42997	138.5
Zt05_unitig_000_0404	Zt05	OG_3094	NA	NA	NA	NA	in_planta_C	13.0851	912.5
Zt05_unitig_000_0404	Zt05	OG_3094	NA	NA	NA	NA	in_planta_D	7.83298	1006
Zt05_unitig_000_0405	Zt05	OG_3095	NA	NA	NA	NA	in_planta_A	20.6848	341
Zt05_unitig_000_0405	Zt05	OG_3095	NA	NA	NA	NA	in_planta_B	23.5081	567.5
Zt05_unitig_000_0405	Zt05	OG_3095	NA	NA	NA	NA	in_planta_C	23.5486	1286
Zt05_unitig_000_0405	Zt05	OG_3095	NA	NA	NA	NA	in_planta_D	28.8808	3112.5
Zt05_unitig_000_0406	Zt05	OG_9715	NA	NA	NA	NA	in_planta_A	26.8104	234.5
Zt05_unitig_000_0406	Zt05	OG_9715	NA	NA	NA	NA	in_planta_B	25.4835	330.5
Zt05_unitig_000_0406	Zt05	OG_9715	NA	NA	NA	NA	in_planta_C	24.3349	714
Zt05_unitig_000_0406	Zt05	OG_9715	NA	NA	NA	NA	in_planta_D	25.1535	1480.5
Zt05_unitig_000_0407	Zt05	OG_3096	NA	NA	NA	NA	in_planta_A	81.7625	1151.5
Zt05_unitig_000_0407	Zt05	OG_3096	NA	NA	NA	NA	in_planta_B	59.2341	1227
Zt05_unitig_000_0407	Zt05	OG_3096	NA	NA	NA	NA	in_planta_C	50.3716	2355.5
Zt05_unitig_000_0407	Zt05	OG_3096	NA	NA	NA	NA	in_planta_D	78.1369	7443.5
Zt05_unitig_000_0408	Zt05	OG_3097	NA	NA	NA	NA	in_planta_A	32.1521	359
Zt05_unitig_000_0408	Zt05	OG_3097	NA	NA	NA	NA	in_planta_B	32.9426	547.5
Zt05_unitig_000_0408	Zt05	OG_3097	NA	NA	NA	NA	in_planta_C	23.9193	901.5
Zt05_unitig_000_0408	Zt05	OG_3097	NA	NA	NA	NA	in_planta_D	36.1266	2659.5
Zt05_unitig_000_0409	Zt05	OG_3098	NA	NA	NA	NA	in_planta_A	55.1793	838.5
Zt05_unitig_000_0409	Zt05	OG_3098	NA	NA	NA	NA	in_planta_B	58.3754	1304.5
Zt05_unitig_000_0409	Zt05	OG_3098	NA	NA	NA	NA	in_planta_C	44.2331	2237
Zt05_unitig_000_0409	Zt05	OG_3098	NA	NA	NA	NA	in_planta_D	50.3067	5007
Zt05_unitig_000_0410	Zt05	OG_3099	NA	NA	NA	NA	in_planta_A	41.8917	708.5
Zt05_unitig_000_0410	Zt05	OG_3099	NA	NA	NA	NA	in_planta_B	40.8633	1004
Zt05_unitig_000_0410	Zt05	OG_3099	NA	NA	NA	NA	in_planta_C	29.5597	1651.5
Zt05_unitig_000_0410	Zt05	OG_3099	NA	NA	NA	NA	in_planta_D	30.0245	3159
Zt05_unitig_000_0411	Zt05	OG_3100	NA	NA	NA	NA	in_planta_A	20.8016	134
Zt05_unitig_000_0411	Zt05	OG_3100	NA	NA	NA	NA	in_planta_B	10.7285	106
Zt05_unitig_000_0411	Zt05	OG_3100	NA	NA	NA	NA	in_planta_C	14.0173	309
Zt05_unitig_000_0411	Zt05	OG_3100	NA	NA	NA	NA	in_planta_D	24.7402	1085.5
Zt05_unitig_000_0412	Zt05	OG_3101	NA	NA	NA	NA	in_planta_A	2.19781	25.5
Zt05_unitig_000_0412	Zt05	OG_3101	NA	NA	NA	NA	in_planta_B	2.09667	35.5
Zt05_unitig_000_0412	Zt05	OG_3101	NA	NA	NA	NA	in_planta_C	1.23784	49
Zt05_unitig_000_0412	Zt05	OG_3101	NA	NA	NA	NA	in_planta_D	1.7329	137.5
Zt05_unitig_000_0413	Zt05	OG_3102	NA	NA	NA	NA	in_planta_A	43.8471	286.5
Zt05_unitig_000_0413	Zt05	OG_3102	NA	NA	NA	NA	in_planta_B	46.2471	434
Zt05_unitig_000_0413	Zt05	OG_3102	NA	NA	NA	NA	in_planta_C	40.5534	853
Zt05_unitig_000_0413	Zt05	OG_3102	NA	NA	NA	NA	in_planta_D	35.199	1422.5
Zt05_unitig_000_0414	Zt05	OG_3103	NA	NA	NA	NA	in_planta_A	42.3527	1357
Zt05_unitig_000_0414	Zt05	OG_3103	NA	NA	NA	NA	in_planta_B	52.0633	2426
Zt05_unitig_000_0414	Zt05	OG_3103	NA	NA	NA	NA	in_planta_C	34.7931	3659.5
Zt05_unitig_000_0414	Zt05	OG_3103	NA	NA	NA	NA	in_planta_D	32.0207	6564.5
Zt05_unitig_000_0415	Zt05	OG_3104	NA	NA	NA	NA	in_planta_A	140.368	1978.5
Zt05_unitig_000_0415	Zt05	OG_3104	NA	NA	NA	NA	in_planta_B	133.178	2747
Zt05_unitig_000_0415	Zt05	OG_3104	NA	NA	NA	NA	in_planta_C	74.8751	3495
Zt05_unitig_000_0415	Zt05	OG_3104	NA	NA	NA	NA	in_planta_D	73.2852	6622.5
Zt05_unitig_000_0416	Zt05	OG_3105	NA	NA	NA	NA	in_planta_A	167.467	1923
Zt05_unitig_000_0416	Zt05	OG_3105	NA	NA	NA	NA	in_planta_B	176.239	2952
Zt05_unitig_000_0416	Zt05	OG_3105	NA	NA	NA	NA	in_planta_C	155.421	5889
Zt05_unitig_000_0416	Zt05	OG_3105	NA	NA	NA	NA	in_planta_D	176.588	13058.5
Zt05_unitig_000_0417	Zt05	OG_3108	NA	NA	NA	NA	in_planta_A	24.6568	1218
Zt05_unitig_000_0417	Zt05	OG_3108	NA	NA	NA	NA	in_planta_B	32.0581	2330.5
Zt05_unitig_000_0417	Zt05	OG_3108	NA	NA	NA	NA	in_planta_C	33.0063	5410
Zt05_unitig_000_0417	Zt05	OG_3108	NA	NA	NA	NA	in_planta_D	35.8293	11238
Zt05_unitig_000_0418	Zt05	OG_3109	NA	NA	NA	NA	in_planta_A	52.156	405.5
Zt05_unitig_000_0418	Zt05	OG_3109	NA	NA	NA	NA	in_planta_B	63.1343	735.5
Zt05_unitig_000_0418	Zt05	OG_3109	NA	NA	NA	NA	in_planta_C	33.3592	888.5
Zt05_unitig_000_0418	Zt05	OG_3109	NA	NA	NA	NA	in_planta_D	49.7005	2559.5
Zt05_unitig_000_0419	Zt05	OG_3110	NA	NA	NA	NA	in_planta_A	333.523	3773.5
Zt05_unitig_000_0419	Zt05	OG_3110	NA	NA	NA	NA	in_planta_B	330.57	5418
Zt05_unitig_000_0419	Zt05	OG_3110	NA	NA	NA	NA	in_planta_C	314.499	11599.5
Zt05_unitig_000_0419	Zt05	OG_3110	NA	NA	NA	NA	in_planta_D	326.657	22708
Zt05_unitig_000_0420	Zt05	OG_3111	NA	NA	NA	NA	in_planta_A	11.3963	280
Zt05_unitig_000_0420	Zt05	OG_3111	NA	NA	NA	NA	in_planta_B	16.3466	587
Zt05_unitig_000_0420	Zt05	OG_3111	NA	NA	NA	NA	in_planta_C	18.1538	1481
Zt05_unitig_000_0420	Zt05	OG_3111	NA	NA	NA	NA	in_planta_D	21.1309	3111
Zt05_unitig_000_0421	Zt05	OG_3112	NA	NA	NA	NA	in_planta_A	126.433	758
Zt05_unitig_000_0421	Zt05	OG_3112	NA	NA	NA	NA	in_planta_B	158.763	1383.5
Zt05_unitig_000_0421	Zt05	OG_3112	NA	NA	NA	NA	in_planta_C	131.892	2573.5
Zt05_unitig_000_0421	Zt05	OG_3112	NA	NA	NA	NA	in_planta_D	105.693	3919.5
Zt05_unitig_000_0422	Zt05	OG_8041	NA	NA	NA	NA	in_planta_A	2.54081	25
Zt05_unitig_000_0422	Zt05	OG_8041	NA	NA	NA	NA	in_planta_B	4.93609	70
Zt05_unitig_000_0422	Zt05	OG_8041	NA	NA	NA	NA	in_planta_C	1.78625	56.5
Zt05_unitig_000_0422	Zt05	OG_8041	NA	NA	NA	NA	in_planta_D	3.60965	216
Zt05_unitig_000_0423	Zt05	OG_8042	NA	NA	NA	NA	in_planta_A	2.38555	12
Zt05_unitig_000_0423	Zt05	OG_8042	NA	NA	NA	NA	in_planta_B	2.35176	17.5
Zt05_unitig_000_0423	Zt05	OG_8042	NA	NA	NA	NA	in_planta_C	1.20194	19.5
Zt05_unitig_000_0423	Zt05	OG_8042	NA	NA	NA	NA	in_planta_D	2.67997	82
Zt05_unitig_000_0424	Zt05	OG_3113	NA	NA	NA	NA	in_planta_A	404.983	3540.5
Zt05_unitig_000_0424	Zt05	OG_3113	NA	NA	NA	NA	in_planta_B	437.37	5605
Zt05_unitig_000_0424	Zt05	OG_3113	NA	NA	NA	NA	in_planta_C	236	6752
Zt05_unitig_000_0424	Zt05	OG_3113	NA	NA	NA	NA	in_planta_D	238.492	13115.5
Zt05_unitig_000_0425	Zt05	OG_9717	NA	NA	NA	NA	in_planta_A	0.801287	9.5
Zt05_unitig_000_0425	Zt05	OG_9717	NA	NA	NA	NA	in_planta_B	1.20115	19.5
Zt05_unitig_000_0425	Zt05	OG_9717	NA	NA	NA	NA	in_planta_C	4.94066	185.5
Zt05_unitig_000_0425	Zt05	OG_9717	NA	NA	NA	NA	in_planta_D	3.39321	224.5
Zt05_unitig_000_0426	Zt05	OG_3116	NA	NA	NA	NA	in_planta_A	116.647	1458.5
Zt05_unitig_000_0426	Zt05	OG_3116	NA	NA	NA	NA	in_planta_B	124.699	2243.5
Zt05_unitig_000_0426	Zt05	OG_3116	NA	NA	NA	NA	in_planta_C	123.31	5089.5
Zt05_unitig_000_0426	Zt05	OG_3116	NA	NA	NA	NA	in_planta_D	195.278	14858.5
Zt05_unitig_000_0427	Zt05	OG_3117	NA	NA	NA	NA	in_planta_A	25.8822	1134
Zt05_unitig_000_0427	Zt05	OG_3117	NA	NA	NA	NA	in_planta_B	43.0397	2724.5
Zt05_unitig_000_0427	Zt05	OG_3117	NA	NA	NA	NA	in_planta_C	29.118	4131
Zt05_unitig_000_0427	Zt05	OG_3117	NA	NA	NA	NA	in_planta_D	24.4784	7086.5
Zt05_unitig_000_0428	Zt05	OG_8043	NA	NA	NA	NA	in_planta_A	0	0
Zt05_unitig_000_0428	Zt05	OG_8043	NA	NA	NA	NA	in_planta_B	0.0317863	0.5
Zt05_unitig_000_0428	Zt05	OG_8043	NA	NA	NA	NA	in_planta_C	0	0
Zt05_unitig_000_0428	Zt05	OG_8043	NA	NA	NA	NA	in_planta_D	0	0
Zt05_unitig_000_0429	Zt05	OG_9718	NA	NA	NA	NA	in_planta_A	0	0
Zt05_unitig_000_0429	Zt05	OG_9718	NA	NA	NA	NA	in_planta_B	0	0
Zt05_unitig_000_0429	Zt05	OG_9718	NA	NA	NA	NA	in_planta_C	0.82063	5.5
Zt05_unitig_000_0429	Zt05	OG_9718	NA	NA	NA	NA	in_planta_D	2.15055	27.5
Zt05_unitig_000_0430	Zt05	OG_3118	NA	NA	NA	NA	in_planta_A	44.4207	832.5
Zt05_unitig_000_0430	Zt05	OG_3118	NA	NA	NA	NA	in_planta_B	40.6027	1104.5
Zt05_unitig_000_0430	Zt05	OG_3118	NA	NA	NA	NA	in_planta_C	43.7442	2688
Zt05_unitig_000_0430	Zt05	OG_3118	NA	NA	NA	NA	in_planta_D	47.2105	5824
Zt05_unitig_000_0431	Zt05	OG_3119	NA	NA	NA	NA	in_planta_A	1028.62	3902
Zt05_unitig_000_0431	Zt05	OG_3119	NA	NA	NA	NA	in_planta_B	840.826	4685
Zt05_unitig_000_0431	Zt05	OG_3119	NA	NA	NA	NA	in_planta_C	674.57	8505
Zt05_unitig_000_0431	Zt05	OG_3119	NA	NA	NA	NA	in_planta_D	1181.2	29750
Zt05_unitig_000_0432	Zt05	OG_8044	NA	NA	NA	NA	in_planta_A	0	0
Zt05_unitig_000_0432	Zt05	OG_8044	NA	NA	NA	NA	in_planta_B	0.0285792	0.5
Zt05_unitig_000_0432	Zt05	OG_8044	NA	NA	NA	NA	in_planta_C	0.0221578	1
Zt05_unitig_000_0432	Zt05	OG_8044	NA	NA	NA	NA	in_planta_D	0.0142226	1
Zt05_unitig_000_0433	Zt05	OG_8045	NA	NA	NA	NA	in_planta_A	6.42032	31.5
Zt05_unitig_000_0433	Zt05	OG_8045	NA	NA	NA	NA	in_planta_B	6.27692	45
Zt05_unitig_000_0433	Zt05	OG_8045	NA	NA	NA	NA	in_planta_C	2.44085	40.5
Zt05_unitig_000_0433	Zt05	OG_8045	NA	NA	NA	NA	in_planta_D	7.19562	232
Zt05_unitig_000_0434	Zt05	OG_3120	NA	NA	NA	NA	in_planta_A	95.4289	643
Zt05_unitig_000_0434	Zt05	OG_3120	NA	NA	NA	NA	in_planta_B	108.25	1068.5
Zt05_unitig_000_0434	Zt05	OG_3120	NA	NA	NA	NA	in_planta_C	82.5622	1843
Zt05_unitig_000_0434	Zt05	OG_3120	NA	NA	NA	NA	in_planta_D	68.287	2964.5
Zt05_unitig_000_0435	Zt05	OG_3121	NA	NA	NA	NA	in_planta_A	32.0627	175.5
Zt05_unitig_000_0435	Zt05	OG_3121	NA	NA	NA	NA	in_planta_B	34.4906	274.5
Zt05_unitig_000_0435	Zt05	OG_3121	NA	NA	NA	NA	in_planta_C	31.0212	561.5
Zt05_unitig_000_0435	Zt05	OG_3121	NA	NA	NA	NA	in_planta_D	27.5688	953
Zt05_unitig_000_0436	Zt05	OG_3122	NA	NA	NA	NA	in_planta_A	11.5227	98
Zt05_unitig_000_0436	Zt05	OG_3122	NA	NA	NA	NA	in_planta_B	18.0716	230
Zt05_unitig_000_0436	Zt05	OG_3122	NA	NA	NA	NA	in_planta_C	15.9027	455.5
Zt05_unitig_000_0436	Zt05	OG_3122	NA	NA	NA	NA	in_planta_D	13.3796	755.5
Zt05_unitig_000_0437	Zt05	OG_3124	NA	NA	NA	NA	in_planta_A	72.6659	480
Zt05_unitig_000_0437	Zt05	OG_3124	NA	NA	NA	NA	in_planta_B	69.1017	659
Zt05_unitig_000_0437	Zt05	OG_3124	NA	NA	NA	NA	in_planta_C	51.8411	1116.5
Zt05_unitig_000_0437	Zt05	OG_3124	NA	NA	NA	NA	in_planta_D	43.855	1804
Zt05_unitig_000_0438	Zt05	OG_3125	NA	NA	NA	NA	in_planta_A	174.114	1772.5
Zt05_unitig_000_0438	Zt05	OG_3125	NA	NA	NA	NA	in_planta_B	196.164	2913
Zt05_unitig_000_0438	Zt05	OG_3125	NA	NA	NA	NA	in_planta_C	154.785	5201.5
Zt05_unitig_000_0438	Zt05	OG_3125	NA	NA	NA	NA	in_planta_D	152.155	9856.5
Zt05_unitig_000_0439	Zt05	OG_3126	NA	NA	NA	NA	in_planta_A	26.5854	247.5
Zt05_unitig_000_0439	Zt05	OG_3126	NA	NA	NA	NA	in_planta_B	25.9644	354.5
Zt05_unitig_000_0439	Zt05	OG_3126	NA	NA	NA	NA	in_planta_C	32.0002	1000.5
Zt05_unitig_000_0439	Zt05	OG_3126	NA	NA	NA	NA	in_planta_D	41.254	2354.5
Zt05_unitig_000_0440	Zt05	OG_3127	NA	NA	NA	NA	in_planta_A	54.5707	1443.5
Zt05_unitig_000_0440	Zt05	OG_3127	NA	NA	NA	NA	in_planta_B	55.3473	2115.5
Zt05_unitig_000_0440	Zt05	OG_3127	NA	NA	NA	NA	in_planta_C	53.4573	4575.5
Zt05_unitig_000_0440	Zt05	OG_3127	NA	NA	NA	NA	in_planta_D	52.5715	8829.5
Zt05_unitig_000_0441	Zt05	OG_3128	NA	NA	NA	NA	in_planta_A	8.0982	138
Zt05_unitig_000_0441	Zt05	OG_3128	NA	NA	NA	NA	in_planta_B	8.30872	205
Zt05_unitig_000_0441	Zt05	OG_3128	NA	NA	NA	NA	in_planta_C	9.19338	516.5
Zt05_unitig_000_0441	Zt05	OG_3128	NA	NA	NA	NA	in_planta_D	11.9797	1330
Zt05_unitig_000_0442	Zt05	OG_9719	NA	NA	NA	NA	in_planta_A	0.235051	2.5
Zt05_unitig_000_0442	Zt05	OG_9719	NA	NA	NA	NA	in_planta_B	0.19788	3.5
Zt05_unitig_000_0442	Zt05	OG_9719	NA	NA	NA	NA	in_planta_C	0.203983	8.5
Zt05_unitig_000_0442	Zt05	OG_9719	NA	NA	NA	NA	in_planta_D	0.258444	20
Zt05_unitig_000_0443	Zt05	OG_3129	NA	NA	NA	NA	in_planta_A	0.0618475	1
Zt05_unitig_000_0443	Zt05	OG_3129	NA	NA	NA	NA	in_planta_B	0.0728361	1.5
Zt05_unitig_000_0443	Zt05	OG_3129	NA	NA	NA	NA	in_planta_C	0.0470589	2.5
Zt05_unitig_000_0443	Zt05	OG_3129	NA	NA	NA	NA	in_planta_D	0.250679	24
Zt05_unitig_000_0444	Zt05	OG_3130	NA	NA	NA	NA	in_planta_A	17.0825	176.5
Zt05_unitig_000_0444	Zt05	OG_3130	NA	NA	NA	NA	in_planta_B	13.1906	198.5
Zt05_unitig_000_0444	Zt05	OG_3130	NA	NA	NA	NA	in_planta_C	23.7424	822.5
Zt05_unitig_000_0444	Zt05	OG_3130	NA	NA	NA	NA	in_planta_D	76.004	5701.5
Zt05_unitig_000_0445	Zt05	OG_3131	NA	NA	NA	NA	in_planta_A	11.2619	204.5
Zt05_unitig_000_0445	Zt05	OG_3131	NA	NA	NA	NA	in_planta_B	11.64	301.5
Zt05_unitig_000_0445	Zt05	OG_3131	NA	NA	NA	NA	in_planta_C	13.3461	782.5
Zt05_unitig_000_0445	Zt05	OG_3131	NA	NA	NA	NA	in_planta_D	17.4027	2056
Zt05_unitig_000_0446	Zt05	OG_3132	NA	NA	NA	NA	in_planta_A	13.5244	189.5
Zt05_unitig_000_0446	Zt05	OG_3132	NA	NA	NA	NA	in_planta_B	14.2986	294
Zt05_unitig_000_0446	Zt05	OG_3132	NA	NA	NA	NA	in_planta_C	18.1474	832.5
Zt05_unitig_000_0446	Zt05	OG_3132	NA	NA	NA	NA	in_planta_D	14.5124	1291.5
Zt05_unitig_000_0447	Zt05	OG_3134	NA	NA	NA	NA	in_planta_A	5.209	133
Zt05_unitig_000_0447	Zt05	OG_3134	NA	NA	NA	NA	in_planta_B	9.19386	340
Zt05_unitig_000_0447	Zt05	OG_3134	NA	NA	NA	NA	in_planta_C	5.27673	443.5
Zt05_unitig_000_0447	Zt05	OG_3134	NA	NA	NA	NA	in_planta_D	6.60679	1085
Zt05_unitig_000_0448	Zt05	OG_3135	NA	NA	NA	NA	in_planta_A	92.9399	778.5
Zt05_unitig_000_0448	Zt05	OG_3135	NA	NA	NA	NA	in_planta_B	111.128	1359
Zt05_unitig_000_0448	Zt05	OG_3135	NA	NA	NA	NA	in_planta_C	59.2704	1647.5
Zt05_unitig_000_0448	Zt05	OG_3135	NA	NA	NA	NA	in_planta_D	65.7036	3602.5
Zt05_unitig_000_0449	Zt05	OG_3136	NA	NA	NA	NA	in_planta_A	20.4363	341.5
Zt05_unitig_000_0449	Zt05	OG_3136	NA	NA	NA	NA	in_planta_B	25.604	619
Zt05_unitig_000_0449	Zt05	OG_3136	NA	NA	NA	NA	in_planta_C	20.3407	1099
Zt05_unitig_000_0449	Zt05	OG_3136	NA	NA	NA	NA	in_planta_D	16.1396	1628
Zt05_unitig_000_0450	Zt05	OG_3137	NA	NA	NA	NA	in_planta_A	9.10377	257.5
Zt05_unitig_000_0450	Zt05	OG_3137	NA	NA	NA	NA	in_planta_B	9.1764	375
Zt05_unitig_000_0450	Zt05	OG_3137	NA	NA	NA	NA	in_planta_C	13.1226	1209
Zt05_unitig_000_0450	Zt05	OG_3137	NA	NA	NA	NA	in_planta_D	9.84456	1772
Zt05_unitig_000_0451	Zt05	OG_3139	NA	NA	NA	NA	in_planta_A	47.6674	890
Zt05_unitig_000_0451	Zt05	OG_3139	NA	NA	NA	NA	in_planta_B	44.1924	1207
Zt05_unitig_000_0451	Zt05	OG_3139	NA	NA	NA	NA	in_planta_C	41.7277	2537.5
Zt05_unitig_000_0451	Zt05	OG_3139	NA	NA	NA	NA	in_planta_D	27.973	3270
Zt05_unitig_000_0452	Zt05	OG_3138	NA	NA	NA	NA	in_planta_A	0.908549	7
Zt05_unitig_000_0452	Zt05	OG_3138	NA	NA	NA	NA	in_planta_B	1.46495	16.5
Zt05_unitig_000_0452	Zt05	OG_3138	NA	NA	NA	NA	in_planta_C	0.942523	24
Zt05_unitig_000_0452	Zt05	OG_3138	NA	NA	NA	NA	in_planta_D	0.762888	37.5
Zt05_unitig_000_0453	Zt05	OG_3140	NA	NA	NA	NA	in_planta_A	63.7024	2321.5
Zt05_unitig_000_0453	Zt05	OG_3140	NA	NA	NA	NA	in_planta_B	74.0185	3920.5
Zt05_unitig_000_0453	Zt05	OG_3140	NA	NA	NA	NA	in_planta_C	54.4498	6520
Zt05_unitig_000_0453	Zt05	OG_3140	NA	NA	NA	NA	in_planta_D	52.5466	12100
Zt05_unitig_000_0454	Zt05	OG_9721	NA	NA	NA	NA	in_planta_A	38.0215	221.5
Zt05_unitig_000_0454	Zt05	OG_9721	NA	NA	NA	NA	in_planta_B	31.9198	269.5
Zt05_unitig_000_0454	Zt05	OG_9721	NA	NA	NA	NA	in_planta_C	27.4517	525.5
Zt05_unitig_000_0454	Zt05	OG_9721	NA	NA	NA	NA	in_planta_D	28.0174	1035.5
Zt05_unitig_000_0455	Zt05	OG_3141	NA	NA	NA	NA	in_planta_A	29.0451	297.5
Zt05_unitig_000_0455	Zt05	OG_3141	NA	NA	NA	NA	in_planta_B	27.0967	404.5
Zt05_unitig_000_0455	Zt05	OG_3141	NA	NA	NA	NA	in_planta_C	21.1711	720
Zt05_unitig_000_0455	Zt05	OG_3141	NA	NA	NA	NA	in_planta_D	22.5346	1547.5
Zt05_unitig_000_0456	Zt05	OG_3144	NA	NA	NA	NA	in_planta_A	9.47746	195
Zt05_unitig_000_0456	Zt05	OG_3144	NA	NA	NA	NA	in_planta_B	9.13303	272
Zt05_unitig_000_0456	Zt05	OG_3144	NA	NA	NA	NA	in_planta_C	12.0518	809
Zt05_unitig_000_0456	Zt05	OG_3144	NA	NA	NA	NA	in_planta_D	10.7304	1370
Zt05_unitig_000_0457	Zt05	OG_3142	NA	NA	NA	NA	in_planta_A	120.951	830
Zt05_unitig_000_0457	Zt05	OG_3142	NA	NA	NA	NA	in_planta_B	123.292	1230.5
Zt05_unitig_000_0457	Zt05	OG_3142	NA	NA	NA	NA	in_planta_C	123.088	2789.5
Zt05_unitig_000_0457	Zt05	OG_3142	NA	NA	NA	NA	in_planta_D	162.108	7237
Zt05_unitig_000_0458	Zt05	OG_9722	NA	NA	NA	NA	in_planta_A	3.81716	30
Zt05_unitig_000_0458	Zt05	OG_9722	NA	NA	NA	NA	in_planta_B	4.24438	48.5
Zt05_unitig_000_0458	Zt05	OG_9722	NA	NA	NA	NA	in_planta_C	4.0638	107.5
Zt05_unitig_000_0458	Zt05	OG_9722	NA	NA	NA	NA	in_planta_D	7.75023	410.5
Zt05_unitig_000_0459	Zt05	OG_3146	NA	NA	NA	NA	in_planta_A	277.488	3566.5
Zt05_unitig_000_0459	Zt05	OG_3146	NA	NA	NA	NA	in_planta_B	323.391	6070
Zt05_unitig_000_0459	Zt05	OG_3146	NA	NA	NA	NA	in_planta_C	280.585	11913
Zt05_unitig_000_0459	Zt05	OG_3146	NA	NA	NA	NA	in_planta_D	339.568	27590.5
Zt05_unitig_000_0460	Zt05	OG_3145	NA	NA	NA	NA	in_planta_A	26.8783	216.5
Zt05_unitig_000_0460	Zt05	OG_3145	NA	NA	NA	NA	in_planta_B	40.592	469.5
Zt05_unitig_000_0460	Zt05	OG_3145	NA	NA	NA	NA	in_planta_C	38.4828	999.5
Zt05_unitig_000_0460	Zt05	OG_3145	NA	NA	NA	NA	in_planta_D	28.9939	1465
Zt05_unitig_000_0461	Zt05	OG_3147	NA	NA	NA	NA	in_planta_A	189.073	3284
Zt05_unitig_000_0461	Zt05	OG_3147	NA	NA	NA	NA	in_planta_B	210.11	5313.5
Zt05_unitig_000_0461	Zt05	OG_3147	NA	NA	NA	NA	in_planta_C	136.736	7806
Zt05_unitig_000_0461	Zt05	OG_3147	NA	NA	NA	NA	in_planta_D	134.74	14894.5
Zt05_unitig_000_0463	Zt05	OG_17205	NA	NA	NA	NA	in_planta_A	6.32755	100.5
Zt05_unitig_000_0463	Zt05	OG_17205	NA	NA	NA	NA	in_planta_B	7.25026	166.5
Zt05_unitig_000_0463	Zt05	OG_17205	NA	NA	NA	NA	in_planta_C	7.0474	363.5
Zt05_unitig_000_0463	Zt05	OG_17205	NA	NA	NA	NA	in_planta_D	6.50896	663
Zt05_unitig_000_0464	Zt05	OG_17206	NA	NA	NA	NA	in_planta_A	2.46292	23
Zt05_unitig_000_0464	Zt05	OG_17206	NA	NA	NA	NA	in_planta_B	5.44721	76
Zt05_unitig_000_0464	Zt05	OG_17206	NA	NA	NA	NA	in_planta_C	4.64872	146
Zt05_unitig_000_0464	Zt05	OG_17206	NA	NA	NA	NA	in_planta_D	4.36514	269
Zt05_unitig_000_0465	Zt05	OG_11867	NA	NA	NA	NA	in_planta_A	3.35571	110.5
Zt05_unitig_000_0465	Zt05	OG_11867	NA	NA	NA	NA	in_planta_B	5.85878	280.5
Zt05_unitig_000_0465	Zt05	OG_11867	NA	NA	NA	NA	in_planta_C	4.69671	505
Zt05_unitig_000_0465	Zt05	OG_11867	NA	NA	NA	NA	in_planta_D	5.84478	1192
Zt05_unitig_000_0466	Zt05	OG_3148	NA	NA	NA	NA	in_planta_A	28.3457	366.5
Zt05_unitig_000_0466	Zt05	OG_3148	NA	NA	NA	NA	in_planta_B	12.2598	236.5
Zt05_unitig_000_0466	Zt05	OG_3148	NA	NA	NA	NA	in_planta_C	7.19928	319.5
Zt05_unitig_000_0466	Zt05	OG_3148	NA	NA	NA	NA	in_planta_D	31.4538	3241
Zt05_unitig_000_0467	Zt05	OG_3149	NA	NA	NA	NA	in_planta_A	22.9938	154.5
Zt05_unitig_000_0467	Zt05	OG_3149	NA	NA	NA	NA	in_planta_B	29.8099	291.5
Zt05_unitig_000_0467	Zt05	OG_3149	NA	NA	NA	NA	in_planta_C	21.0579	468.5
Zt05_unitig_000_0467	Zt05	OG_3149	NA	NA	NA	NA	in_planta_D	24.3618	1067
Zt05_unitig_000_0468	Zt05	OG_3150	NA	NA	NA	NA	in_planta_A	28.9126	527.5
Zt05_unitig_000_0468	Zt05	OG_3150	NA	NA	NA	NA	in_planta_B	28.2091	744.5
Zt05_unitig_000_0468	Zt05	OG_3150	NA	NA	NA	NA	in_planta_C	34.6655	2042
Zt05_unitig_000_0468	Zt05	OG_3150	NA	NA	NA	NA	in_planta_D	25.6467	2957.5
Zt05_unitig_000_0469	Zt05	OG_3151	NA	NA	NA	NA	in_planta_A	15.232	683.5
Zt05_unitig_000_0469	Zt05	OG_3151	NA	NA	NA	NA	in_planta_B	21.0989	1380.5
Zt05_unitig_000_0469	Zt05	OG_3151	NA	NA	NA	NA	in_planta_C	20.6262	3029
Zt05_unitig_000_0469	Zt05	OG_3151	NA	NA	NA	NA	in_planta_D	16.2655	4646.5
Zt05_unitig_000_0470	Zt05	OG_4493	NA	NA	NA	NA	in_planta_A	9.92169	82.5
Zt05_unitig_000_0470	Zt05	OG_4493	NA	NA	NA	NA	in_planta_B	9.96877	121.5
Zt05_unitig_000_0470	Zt05	OG_4493	NA	NA	NA	NA	in_planta_C	11.5457	318.5
Zt05_unitig_000_0470	Zt05	OG_4493	NA	NA	NA	NA	in_planta_D	13.6046	789
Zt05_unitig_000_0471	Zt05	OG_3152	NA	NA	NA	NA	in_planta_A	125.708	2046.5
Zt05_unitig_000_0471	Zt05	OG_3152	NA	NA	NA	NA	in_planta_B	17.6962	401
Zt05_unitig_000_0471	Zt05	OG_3152	NA	NA	NA	NA	in_planta_C	16.6755	851
Zt05_unitig_000_0471	Zt05	OG_3152	NA	NA	NA	NA	in_planta_D	46.2439	5261
Zt05_unitig_000_0472	Zt05	OG_6298	NA	NA	NA	NA	in_planta_A	0.220497	3
Zt05_unitig_000_0472	Zt05	OG_6298	NA	NA	NA	NA	in_planta_B	0.745508	14.5
Zt05_unitig_000_0472	Zt05	OG_6298	NA	NA	NA	NA	in_planta_C	0.87152	38.5
Zt05_unitig_000_0472	Zt05	OG_6298	NA	NA	NA	NA	in_planta_D	1.43842	129.5
Zt05_unitig_000_0473	Zt05	OG_11176	NA	NA	NA	NA	in_planta_A	1.08233	3.5
Zt05_unitig_000_0473	Zt05	OG_11176	NA	NA	NA	NA	in_planta_B	1.04759	4.5
Zt05_unitig_000_0473	Zt05	OG_11176	NA	NA	NA	NA	in_planta_C	1.74847	17.5
Zt05_unitig_000_0473	Zt05	OG_11176	NA	NA	NA	NA	in_planta_D	1.96235	38.5
Zt05_unitig_000_0474	Zt05	OG_6308	NA	NA	NA	NA	in_planta_A	50.3298	1308.5
Zt05_unitig_000_0474	Zt05	OG_6308	NA	NA	NA	NA	in_planta_B	39.7419	1522
Zt05_unitig_000_0474	Zt05	OG_6308	NA	NA	NA	NA	in_planta_C	43.3617	3772.5
Zt05_unitig_000_0474	Zt05	OG_6308	NA	NA	NA	NA	in_planta_D	47.3949	7935
Zt05_unitig_000_0475	Zt05	OG_6316	NA	NA	NA	NA	in_planta_A	60.5967	321
Zt05_unitig_000_0475	Zt05	OG_6316	NA	NA	NA	NA	in_planta_B	57.7113	441
Zt05_unitig_000_0475	Zt05	OG_6316	NA	NA	NA	NA	in_planta_C	50.161	858
Zt05_unitig_000_0475	Zt05	OG_6316	NA	NA	NA	NA	in_planta_D	50.5185	1668.5
Zt05_unitig_000_0476	Zt05	OG_6327	NA	NA	NA	NA	in_planta_A	30.7297	61.5
Zt05_unitig_000_0476	Zt05	OG_6327	NA	NA	NA	NA	in_planta_B	28.2467	78
Zt05_unitig_000_0476	Zt05	OG_6327	NA	NA	NA	NA	in_planta_C	35.4387	223.5
Zt05_unitig_000_0476	Zt05	OG_6327	NA	NA	NA	NA	in_planta_D	35.2647	393
Zt05_unitig_000_0477	Zt05	OG_8897	NA	NA	NA	NA	in_planta_A	0.414512	4.5
Zt05_unitig_000_0477	Zt05	OG_8897	NA	NA	NA	NA	in_planta_B	0.549332	8.5
Zt05_unitig_000_0477	Zt05	OG_8897	NA	NA	NA	NA	in_planta_C	0.0516051	2
Zt05_unitig_000_0477	Zt05	OG_8897	NA	NA	NA	NA	in_planta_D	0.432822	31.5
Zt05_unitig_000_0478	Zt05	OG_6345	NA	NA	NA	NA	in_planta_A	45.9427	1898
Zt05_unitig_000_0478	Zt05	OG_6345	NA	NA	NA	NA	in_planta_B	41.8015	2501
Zt05_unitig_000_0478	Zt05	OG_6345	NA	NA	NA	NA	in_planta_C	40.0478	5401
Zt05_unitig_000_0478	Zt05	OG_6345	NA	NA	NA	NA	in_planta_D	33.3039	8548
Zt05_unitig_000_0479	Zt05	OG_6351	NA	NA	NA	NA	in_planta_A	105.906	1015.5
Zt05_unitig_000_0479	Zt05	OG_6351	NA	NA	NA	NA	in_planta_B	93.378	1311
Zt05_unitig_000_0479	Zt05	OG_6351	NA	NA	NA	NA	in_planta_C	80.2289	2564
Zt05_unitig_000_0479	Zt05	OG_6351	NA	NA	NA	NA	in_planta_D	93.8458	5873.5
Zt05_unitig_000_0480	Zt05	OG_6358	NA	NA	NA	NA	in_planta_A	122.137	1276.5
Zt05_unitig_000_0480	Zt05	OG_6358	NA	NA	NA	NA	in_planta_B	136.362	2064
Zt05_unitig_000_0480	Zt05	OG_6358	NA	NA	NA	NA	in_planta_C	106.583	3635
Zt05_unitig_000_0480	Zt05	OG_6358	NA	NA	NA	NA	in_planta_D	128.07	8236.5
Zt05_unitig_000_0481	Zt05	OG_6359	NA	NA	NA	NA	in_planta_A	35.9868	881.5
Zt05_unitig_000_0481	Zt05	OG_6359	NA	NA	NA	NA	in_planta_B	47.732	1686
Zt05_unitig_000_0481	Zt05	OG_6359	NA	NA	NA	NA	in_planta_C	98.6759	7843.5
Zt05_unitig_000_0481	Zt05	OG_6359	NA	NA	NA	NA	in_planta_D	74.0211	11056
Zt05_unitig_000_0482	Zt05	OG_8892	NA	NA	NA	NA	in_planta_A	246.83	2575
Zt05_unitig_000_0482	Zt05	OG_8892	NA	NA	NA	NA	in_planta_B	210.95	3219.5
Zt05_unitig_000_0482	Zt05	OG_8892	NA	NA	NA	NA	in_planta_C	119.594	4148.5
Zt05_unitig_000_0482	Zt05	OG_8892	NA	NA	NA	NA	in_planta_D	131.316	8832
Zt05_unitig_000_0483	Zt05	OG_6299	NA	NA	NA	NA	in_planta_A	0	0
Zt05_unitig_000_0483	Zt05	OG_6299	NA	NA	NA	NA	in_planta_B	0.352312	6.5
Zt05_unitig_000_0483	Zt05	OG_6299	NA	NA	NA	NA	in_planta_C	0.0793805	3
Zt05_unitig_000_0483	Zt05	OG_6299	NA	NA	NA	NA	in_planta_D	0.152003	13.5
Zt05_unitig_000_0484	Zt05	OG_6300	NA	NA	NA	NA	in_planta_A	18.8237	544.5
Zt05_unitig_000_0484	Zt05	OG_6300	NA	NA	NA	NA	in_planta_B	23.1546	975.5
Zt05_unitig_000_0484	Zt05	OG_6300	NA	NA	NA	NA	in_planta_C	21.4692	2053.5
Zt05_unitig_000_0484	Zt05	OG_6300	NA	NA	NA	NA	in_planta_D	25.7226	4779
Zt05_unitig_000_0485	Zt05	OG_6301	NA	NA	NA	NA	in_planta_A	54.2044	1051
Zt05_unitig_000_0485	Zt05	OG_6301	NA	NA	NA	NA	in_planta_B	68.8502	1946
Zt05_unitig_000_0485	Zt05	OG_6301	NA	NA	NA	NA	in_planta_C	69.4637	4425.5
Zt05_unitig_000_0485	Zt05	OG_6301	NA	NA	NA	NA	in_planta_D	58.6555	7152
Zt05_unitig_000_0486	Zt05	OG_6302	NA	NA	NA	NA	in_planta_A	78.3287	1580
Zt05_unitig_000_0486	Zt05	OG_6302	NA	NA	NA	NA	in_planta_B	91.5051	2708
Zt05_unitig_000_0486	Zt05	OG_6302	NA	NA	NA	NA	in_planta_C	67.0898	4477.5
Zt05_unitig_000_0486	Zt05	OG_6302	NA	NA	NA	NA	in_planta_D	57.8629	7316.5
Zt05_unitig_000_0487	Zt05	OG_6303	NA	NA	NA	NA	in_planta_A	243.34	7746.5
Zt05_unitig_000_0487	Zt05	OG_6303	NA	NA	NA	NA	in_planta_B	320.459	15026
Zt05_unitig_000_0487	Zt05	OG_6303	NA	NA	NA	NA	in_planta_C	201.69	21570.5
Zt05_unitig_000_0487	Zt05	OG_6303	NA	NA	NA	NA	in_planta_D	206.554	42155.5
Zt05_unitig_000_0488	Zt05	OG_6304	NA	NA	NA	NA	in_planta_A	152.318	771.5
Zt05_unitig_000_0488	Zt05	OG_6304	NA	NA	NA	NA	in_planta_B	193.29	1432.5
Zt05_unitig_000_0488	Zt05	OG_6304	NA	NA	NA	NA	in_planta_C	160.085	2685
Zt05_unitig_000_0488	Zt05	OG_6304	NA	NA	NA	NA	in_planta_D	168.126	5387.5
Zt05_unitig_000_0489	Zt05	OG_6305	NA	NA	NA	NA	in_planta_A	54.4308	622.5
Zt05_unitig_000_0489	Zt05	OG_6305	NA	NA	NA	NA	in_planta_B	57.9728	967.5
Zt05_unitig_000_0489	Zt05	OG_6305	NA	NA	NA	NA	in_planta_C	29.976	1136.5
Zt05_unitig_000_0489	Zt05	OG_6305	NA	NA	NA	NA	in_planta_D	38.1678	2795.5
Zt05_unitig_000_0490	Zt05	OG_6306	NA	NA	NA	NA	in_planta_A	21.6621	139.5
Zt05_unitig_000_0490	Zt05	OG_6306	NA	NA	NA	NA	in_planta_B	21.6586	199
Zt05_unitig_000_0490	Zt05	OG_6306	NA	NA	NA	NA	in_planta_C	37.5029	772.5
Zt05_unitig_000_0490	Zt05	OG_6306	NA	NA	NA	NA	in_planta_D	29.8492	1169.5
Zt05_unitig_000_0491	Zt05	OG_6307	NA	NA	NA	NA	in_planta_A	2.46923	68.5
Zt05_unitig_000_0491	Zt05	OG_6307	NA	NA	NA	NA	in_planta_B	2.52793	102.5
Zt05_unitig_000_0491	Zt05	OG_6307	NA	NA	NA	NA	in_planta_C	2.90972	272
Zt05_unitig_000_0491	Zt05	OG_6307	NA	NA	NA	NA	in_planta_D	4.91123	929
Zt05_unitig_000_0492	Zt05	OG_6309	NA	NA	NA	NA	in_planta_A	34.5813	649.5
Zt05_unitig_000_0492	Zt05	OG_6309	NA	NA	NA	NA	in_planta_B	37.5297	1018
Zt05_unitig_000_0492	Zt05	OG_6309	NA	NA	NA	NA	in_planta_C	20.8061	1286
Zt05_unitig_000_0492	Zt05	OG_6309	NA	NA	NA	NA	in_planta_D	24.0256	2984.5
Zt05_unitig_000_0493	Zt05	OG_8023	NA	NA	NA	NA	in_planta_A	15.9356	208
Zt05_unitig_000_0493	Zt05	OG_8023	NA	NA	NA	NA	in_planta_B	5.01212	98.5
Zt05_unitig_000_0493	Zt05	OG_8023	NA	NA	NA	NA	in_planta_C	1.71574	76.5
Zt05_unitig_000_0493	Zt05	OG_8023	NA	NA	NA	NA	in_planta_D	2.26557	218.5
Zt05_unitig_000_0494	Zt05	OG_3009	NA	NA	NA	NA	in_planta_A	341.754	4468
Zt05_unitig_000_0494	Zt05	OG_3009	NA	NA	NA	NA	in_planta_B	269.716	5209.5
Zt05_unitig_000_0494	Zt05	OG_3009	NA	NA	NA	NA	in_planta_C	148.247	6528
Zt05_unitig_000_0494	Zt05	OG_3009	NA	NA	NA	NA	in_planta_D	173.932	14783.5
Zt05_unitig_000_0495	Zt05	OG_3008	NA	NA	NA	NA	in_planta_A	11.6147	114
Zt05_unitig_000_0495	Zt05	OG_3008	NA	NA	NA	NA	in_planta_B	13.0276	183.5
Zt05_unitig_000_0495	Zt05	OG_3008	NA	NA	NA	NA	in_planta_C	27.1527	858
Zt05_unitig_000_0495	Zt05	OG_3008	NA	NA	NA	NA	in_planta_D	19.6656	1147.5
Zt05_unitig_000_0496	Zt05	OG_3007	NA	NA	NA	NA	in_planta_A	26.2153	253
Zt05_unitig_000_0496	Zt05	OG_3007	NA	NA	NA	NA	in_planta_B	11.0176	157.5
Zt05_unitig_000_0496	Zt05	OG_3007	NA	NA	NA	NA	in_planta_C	13.3334	433
Zt05_unitig_000_0496	Zt05	OG_3007	NA	NA	NA	NA	in_planta_D	23.2441	1590
Zt05_unitig_000_0497	Zt05	OG_3006	NA	NA	NA	NA	in_planta_A	107.087	1653.5
Zt05_unitig_000_0497	Zt05	OG_3006	NA	NA	NA	NA	in_planta_B	78.3277	1775.5
Zt05_unitig_000_0497	Zt05	OG_3006	NA	NA	NA	NA	in_planta_C	66.3437	3402
Zt05_unitig_000_0497	Zt05	OG_3006	NA	NA	NA	NA	in_planta_D	71.5189	7301.5
Zt05_unitig_000_0498	Zt05	OG_3005	NA	NA	NA	NA	in_planta_A	69.497	2155.5
Zt05_unitig_000_0498	Zt05	OG_3005	NA	NA	NA	NA	in_planta_B	79.1025	3613.5
Zt05_unitig_000_0498	Zt05	OG_3005	NA	NA	NA	NA	in_planta_C	61.4889	6373
Zt05_unitig_000_0498	Zt05	OG_3005	NA	NA	NA	NA	in_planta_D	63.554	12738.5
Zt05_unitig_000_0499	Zt05	OG_8022	NA	NA	NA	NA	in_planta_A	0.5946	3
Zt05_unitig_000_0499	Zt05	OG_8022	NA	NA	NA	NA	in_planta_B	0.626799	4.5
Zt05_unitig_000_0499	Zt05	OG_8022	NA	NA	NA	NA	in_planta_C	0.372993	6
Zt05_unitig_000_0499	Zt05	OG_8022	NA	NA	NA	NA	in_planta_D	0.632887	21.5
Zt05_unitig_000_0500	Zt05	OG_11574	NA	NA	NA	NA	in_planta_A	2.49468	14.5
Zt05_unitig_000_0500	Zt05	OG_11574	NA	NA	NA	NA	in_planta_B	2.07433	17.5
Zt05_unitig_000_0500	Zt05	OG_11574	NA	NA	NA	NA	in_planta_C	7.4672	142
Zt05_unitig_000_0500	Zt05	OG_11574	NA	NA	NA	NA	in_planta_D	4.59471	167
Zt05_unitig_000_0501	Zt05	OG_17207	NA	NA	NA	NA	in_planta_A	2.39137	17.5
Zt05_unitig_000_0501	Zt05	OG_17207	NA	NA	NA	NA	in_planta_B	2.18656	23
[truncated: 166,114 more rows]
