# Supplementary material for: Differential Regulation and Production of Secondary Metabolites among Isolates of the Fungal Wheat Pathogen Zymoseptoria tritici
Source: Appl Environ Microbiol. 2022 Mar 22;88(6):e02296-21. doi: 10.1128/aem.02296-21 (PMC8939313; doi:10.1128/aem.02296-21)
Supplement: Supplemental file 5 — Table S8. Download aem.02296-21-s0004.xlsx, XLSX file, 0.01 MB [file aem.02296-21-s0004.xlsx]

## Sheet: suppl-table-8
Table S8: detailed annotation of genes in the predicted ABA cluster
Orthogroup	Functional_prediction	Zt10	Zt05	Zt09
OG_2112	AhpC/TSA family	Zt10_unitig_008_0058	Zt05_unitig_013_0547	NA
OG_2181	Endoribonuclease L-PSP	Zt10_unitig_008_0059	Zt05_unitig_013_0546	Zt09_chr_10_00500
OG_7859	Cytochrome P450	Zt10_unitig_008_0060	Zt05_unitig_013_0545	Zt09_chr_10_00499
OG_2196	NA	Zt10_unitig_008_0061	Zt05_unitig_013_0544	Zt09_chr_10_00498
OG_7861	Cytochrome P450	Zt10_unitig_008_0062	Zt05_unitig_013_0543	Zt09_chr_10_00496
OG_2215	NA	Zt10_unitig_008_0063	Zt05_unitig_013_0540	Zt09_chr_10_00495
OG_1946	PKS_ER	Zt10_unitig_008_0065	Zt05_unitig_013_0538	Zt09_chr_10_00494
OG_1953	Aminotransferase class I and II	Zt10_unitig_008_0066	Zt05_unitig_013_0537	Zt09_chr_10_00493
OG_7812	short chain dehydrogenase	Zt10_unitig_008_0067	Zt05_unitig_013_0536	Zt09_chr_10_00492
OG_1967	DegT/DnrJ/EryC1/StrS aminotransferase family	Zt10_unitig_008_0068	Zt05_unitig_013_0535	Zt09_chr_10_00491
OG_7816	MFS transporter	Zt10_unitig_008_0069	Zt05_unitig_013_0534	Zt09_chr_10_00490
OG_11634	Cytochrome P450	Zt10_unitig_008_0070	Zt05_unitig_013_0533	Zt09_chr_10_00489
OG_1997	Phytanoyl-CoA dioxygenase (PhyH)	Zt10_unitig_008_0071	Zt05_unitig_013_0532	Zt09_chr_10_00488
OG_2008	Siroheme synthase Met8	Zt10_unitig_008_0072	Zt05_unitig_013_0531	Zt09_chr_10_00487
OG_2017	Zinc-binding dehydrogenase	Zt10_unitig_008_0074	NA	NA
OG_17288	CENPB	NA	Zt05_unitig_013_0529	NA
OG_10932	NA	NA	Zt05_unitig_013_0541	NA
OG_7864	SnoaL-like polyketide cyclase	NA	Zt05_unitig_013_0542	NA
OG_2112	Inherit from ascNOG: AhpC/TSA family	NA	NA	Zt09_chr_10_00501
OG_11740	Cytochrome P450	NA	NA	Zt09_chr_10_00497
OG_8401	NA	Zt10_unitig_008_0073	Zt05_unitig_013_0530	Zt09_chr_10_00486
OG_11063	NA	Zt10_unitig_008_0057	Zt05_unitig_013_0548	Zt09_chr_10_00502
OG_7828	NA	Zt10_unitig_008_0056	NA	Zt09_chr_10_00503
OG_10000	NA	NA	NA	Zt09_chr_10_00504
OG_17289	NA	NA	Zt05_unitig_013_0539	NA
OG_18199	NA	Zt10_unitig_008_0064	NA	NA
