# Supplementary material for: Differential Regulation and Production of Secondary Metabolites among Isolates of the Fungal Wheat Pathogen Zymoseptoria tritici
Source: Appl Environ Microbiol. 2022 Mar 22;88(6):e02296-21. doi: 10.1128/aem.02296-21 (PMC8939313; doi:10.1128/aem.02296-21)
Supplement: Supplemental file 6 — Table S9. Download aem.02296-21-s0005.xlsx, XLSX file, 0.04 MB [file aem.02296-21-s0005.xlsx]

## Sheet: raw table
Unique ID	parent mass	Rt	Adduct	Mol. Form.	ppm	MS2	Compd Name	Class	Class	Cluster	Confidence level[1]	Isolate	IPO_peak area	KMT_peak area	ZT05_peak area	ZT10_peak area
1	520.34	8.43	[M+H]+	C26H50NO7P	0.6	184.0739; 124.9999	LPC 18:2	phosphatidylcholine	fatty acid	2	3	ZT10,KMT,ZT05,IPO	1.32843e+06	3.08232e+06	1.64372e+06	4.28501e+06
2	211.145	3.36	[M-H2O+H]+	C11H18N2O2	2.4	183.1493; 138.1292; 128.9512	cyclo(Leu-Pro)	diketopiperazine	nrp	3	3	ZT10,KMT,ZT05,IPO	2.61674e+06	2.10508e+06	3.23757e+06	2.61254e+06
3	520.34	8.47	[M+H]+	C26H50NO7P	4	184.0739; 124.9999	LPC 18:2	phosphatidylcholine	fatty acid	2	4	ZT10,KMT,ZT05,IPO	2.82854e+06	6.49522e+06	8.49488e+06	7.06864e+06
4	540.306	7.88	[M+Na]+	C26H48NO7P	2.9	481.2400; 357.2402; 335.2602; 146.9801	-	Phosphatidylcholine	fatty acid	6	4	ZT10,KMT,ZT05,IPO	52090.5	199830	69439.6	89648.5
5	481.293	10.91	[M+ Na]+	C28H42O5	0.2	355.225	-	-	nd	10	4	ZT10,KMT,ZT05,IPO	2.16336e+06	3.9049e+06	536870	720880
6	379.335	10.02	[M+H]+	C28H42	-0.8	309.2565; 295.2424; 253.1970; 213.1660; 199.1483; 159.1170; 145.1021	-	-	pk	1	4	ZT10,KMT,ZT05,IPO	1.44237e+06	4.07736e+06	348583	2.11746e+06
7	335.152	10.33	[M+H]+	-	-	279.0891, 225.0421; 185.0106, 170.9958; 156.9794; 139.0053	-	-	terpene	4	4	ZT10,KMT,ZT05,IPO	1.16754e+06	1.21169e+06	229899	627798
8	243.088	4.15	[M+H]+	C12H10N4O2	2.5	216.0775; 198.0664; 172.0874	lumichrome	alloxazine	nrp	3	3	ZT10,KMT,ZT05,IPO	488502	256452	458515	407446
9	373.258	7.1	[M+H]+	C20H36O6	1.6	151.1120; 133.1022, 127.1125; 109.1023	sterebin Q4	-	terpene	s	3	KMT,IPO	408525	186258	0	0
10	321.242	8.8	[M+H]+	C20H32O3	1.9	303.2313; 265.1805; 179.1437; 123.0806	-	-	pk	1	4	ZT10,KMT,ZT05,IPO	608065	1.33241e+06	239191	238594
11	351.251	8.63	[M+Na]+	C19H36O4	-2.8	272.8901; 254.8702	-	-	nd	18	4	ZT10,KMT,ZT05,IPO	306721	65182.3	88523.4	5447.34
12	395.24	7.85	[M+H]+	C20H36O6	0	380.3236; 227.1254; 191.1032; 115.0871	sterebin Q4	labdane-type diterpenoid	terpene	13	4	KMT,IPO	104068	67489.6	0	0
13	337.274	10.21	[M+H]+	C21H36O3	0.9	263.2383; 245.2272; 109.1017; 95.0863	-	-	pk	1	4	ZT10,KMT,ZT05,IPO	1.02465e+06	1.6975e+06	463325	1.93275e+06
14	379.335	10.1	[M+H]+	C28H42	-0.5	309.2576; 295.2426; 253.1954; 199.1480; 159.1168; 145.1015	-	-	pk	1	4	ZT10,KMT,ZT05,IPO	694961	1.64431e+06	125943	899947
15	353.269	9.6	[M+H]+	C21H36O4	2.5	335.2659; 272.8789; 261.2220; 254.8753; 243.2093; 164.8747		-	pk	1	4	ZT10,KMT,ZT05,IPO	671636	876336	44181.6	370534
16	245.227	10.91	[M+H]+	C18H28	0.8	189.1600; 175.1500; 161.1302; 147.1200; 133.1002	-	-	pk	1	4	ZT10,KMT,ZT05,IPO	553637	842666	265769	683355
17	337.148	10.33	[M+H]+	C14H25O9	-4.7	263.2401; 172.9890	-	-	pk	1	4	ZT10,KMT,ZT05,IPO	362061	333909	74847.9	194387
18	263.238	10.21	[M+H-H2O]+	C18H30O	1.5	245.2205; 175.1495; 163.1483; 109.1027, 95.0862	-	-	pk	1	4	ZT10,KMT,ZT05,IPO	868985	1.30696e+06	410301	1.59873e+06
19	261.222	8.71	[M+H-H2O]+	C18H28O	0.8	243.2113; 173.1374; 149.0970	-	-	pk	1	4	ZT10,KMT,ZT05,IPO	405782	210957	296673	92713.9
20	610.369	10.33	[M+H]+	C31H51N3O9	-3.3	-	-	-	nd	s	4	ZT10,KMT,ZT05,IPO	147119	205690	1047.61	50359.1
21	293.248	8.63	[M+H]+	C19H32O2	0	261.2201; 243.2201; 219.2100; 135.1200	-	-	pk	1	4	ZT10,KMT,ZT05,IPO	205168	52715.7	56441.5	7016.17
22	144.048	1.77	[M+H]+	-	-	126.0401; 113.0302	-	-	nrp	3	4	ZT10,KMT,ZT05,IPO	164472	88106	79058.7	67690.8
23	279.232	10.43	[M+H]+	C18H30O2	1.8	261.2217; 237.1858; 223.1651; 201.0464; 123.1177; 109.1021; 95.0861; 81.0711	-	-	nd	s	4	ZT10,KMT,ZT05,IPO	385742	451443	56725	183582
24	514.389	10.22	[M+H]+	C32H51NO4	0.2	381.3601; 255.2102; 134.0401	-	-	nd	20	4	ZT10,KMT,ZT05,IPO	735200	2.58258e+06	144125	1.56713e+06
25	339.29	10.9	[M+H]+	C21H38O3	-0.3	301.0701; 241.0501; 227.0302; 187.0100; 172.9901	-	-	terpene	4	4	ZT10,KMT,ZT05,IPO	342092	695251	496501	375146
26	353.23	6.1	[M+H]+	C16H28N6O3	0.6	261.8886; 272.8813; 254.8609; 243.8522; 147.0827	-	-	nrp	3	4	ZT10,KMT,ZT05,IPO	184331	203931	37428.2	77801.9
27	323.258	10.99	[M+H]+	C20H34O3	0.9	305.2480; 277.2534; 215.8902; 179.1429; 167.1429	-	-	pk	1	3	ZT10,KMT,ZT05,IPO	308262	7.83536e+06	862053	3.70887e+06
28	357.3	10.9	[M+H]+	C21H40O4	-0.3	339.2901; 315.2302; 265.2503; 247.2401; 135.1200; 121.1002	-	-	nd	21	4	ZT10,KMT,ZT05,IPO	203390	370793	357321	428245
29	388.269	8.86	[M+H]+	C20H37NO6	0	-	-	-	nd	s	4	KMT,ZT05,IPO	614163	46924.5	4988.62	0
30	361.235	10.09	[M+H]+	C22H32O4	2.2	-	tricycloalternarene 10b	meroterpene	terpene	s	3	ZT10,KMT,ZT05,IPO	98792	21483.9	14129.1	7173.79
31	427.318	10.65	[M+H]+	C28H42O3	-2.6	-	-		nd	s	4	ZT10,KMT,ZT05,IPO	154878	40222.7	7140.45	109555
33	335.152	8.65	[M+H]+	-	-	223.0300; 185.0101	-		nd	16	4	ZT10,KMT,ZT05,IPO	101002	125737	35729.5	82828.3
34	243.211	8.7	[M+H]+	C18H26	3.7	197.1300; 187.1502; 173.1313; 159.1214; 131.0913	-		pk	1	4	ZT10,KMT,ZT05,IPO	149760	29053.3	97395.3	12075.8
35	478.292	8.18	[M+H]+	-		337.27	-		pk	1	4	ZT10,KMT,ZT05,IPO	142510	801.968	183755	17442
36	782.568	11.4	[M+H]+	C44H80NO8P	-1.2	184.0740; 125.0001	1,2-dilinoleoyl-sn-glycero-3-phosphocholine	Phosphatidylcholine	fatty acid	2	3	ZT10,KMT,ZT05,IPO	72598.1	2.32255e+06	465790	2.03461e+06
37	335.2	8.7	[M+H]+	-	-	185.0102; 171.0001	-	-	terpene	4	4	ZT10,KMT,ZT05,IPO	82010.4	46563.1	25447.6	4581.45
38	353.269	9.77	[M+H]+	C21H36O4	-1.7	272.8800; 261.2201; 243.2102; 210.8802; 135.1201	-	-	pk	1	4	ZT10,KMT,IPO	73807.2	176470	0	92379
39	496.339	9.16	[M+H]+	C24H50NO7P	0.2	184.0743; 125.0018; 104.1078	lyso-PC(16:0)	Phosphatidylcholine	fatty acid	8	3	ZT10,KMT,ZT05,IPO	144348	152367	283165	66688.1
40	375.213	10.56	[M+H]+	C22H30O5	-1.6	-	-	-	nd	s	4	ZT10,KMT,ZT05,IPO	79860.6	34142.8	116151	49350.9
41	782.568	10.93	[M+H]+	C44H80NO8P	-1.9	184.0711; 125.0004; 87.1010	1,2-dilinoleoyl-sn-glycero-3-phosphocholine	Phosphatidylcholine	fatty acid	2	3	ZT10,KMT,ZT05,IPO	191742	4.04881e+06	822398	4.57403e+06
42	496.363	8.22	[M+H]+	C28H49NO6	-0.8	478.3622; 236.1475; 162.1137; 144.1005	-	sphingolipid	fatty acid	7	4	ZT10,KMT,IPO	147266	165442	0	35504.1
43	349.236	5.64	[M+H]+	C21H32O4	0	307.1141; 291.8804; 265.1010; 249.8532; 235.0913; 219.1411; 191.1103; 173.1313; 159.1212; 111.0842;	tricycloalternarene 2b	benzopyranone	terpene	s	3	ZT10,KMT,ZT05,IPO	53662.8	11662.1	18439.2	32369.7
44	498.379	8.79	[M+H]+	C28H51NO6	0.6	480.36827; 236.1492; 145.1002	-	sphingolipid	fatty acid	7	4	ZT10,KMT,IPO	129135	447149	0	177668
45	544.338	9.2	[M+Na]+	C30H45N3O6		485.2601; 339.2901; 146.9801	-	Phosphatidylcholine	fatty acid	6	4	ZT10,KMT,ZT05,IPO	195439	315614	611359	347621
46	542.324	8.48	[M+Na]+	C26H50NO7P	2.5	483.2502; 337.2701; 146.9801	-	Phosphatidylcholine	fatty acid	6	4	ZT10,KMT,ZT05,IPO	79746.9	249667	133088	178891
47	510.264	7.74	[M+H]+	C33H35NO4	1.6	-	-	-	nd	s	4	ZT10,KMT,ZT05,IPO	318201	173103	3326.81	96621.9
48	336.166	3.73	[M+H]+	C15H21N5O4	0.3	-	-	-	nd	s	4	KMT,ZT05,IPO	8851.74	12613.2	2728.92	0
49	321.242	10.17	[M+H]+	C20H32O3	1.6	303.233; 265.1878; 179.1431; 123.0813	-	-	pk	1	4	ZT10,KMT,ZT05,IPO	180132	406824	103726	70164.8
50	331.188	6.48	[M+H]+	C16H22N6O2	1.8	268.8623; 197.0240		-	nrp	3	4	ZT10,KMT,ZT05,IPO	78023	49694.1	17968.8	11763.5
51	782.569	10.68	[M+H]+	C44H80NO8P	-1.8	184.07	1,2-dilinoleoyl-sn-glycero-3-phosphocholine	-	fatty acid	2	3	ZT10,KMT,ZT05,IPO	158853	2.65989e+06	551346	2.09274e+06
52	481.362	10.92	[M+ Na]+	C28H42O5	0.8	443.1980; 355.2249	-	-	nd	10	4	ZT10,KMT,IPO	52194.8	42038.2	0	35220.5
53	518.324	7.88	[M+H]+	C28H43N3O6	1	184.0736; 125.0001	LPC 18:3	phosphatidylcholine	fatty acid	2	4	ZT10,KMT,ZT05,IPO	1.64555e+06	4.12664e+06	1.67651e+06	2.13822e+06
54	782.569	10.35	[M+H]+	C44H80NO8P	-2	184.0733; 124.9987; 86.1023	1,2-dilinoleoyl-sn-glycero-3-phosphocholine	-	fatty acid	2	3	ZT10,KMT,ZT05,IPO	131514	2.3302e+06	495297	2.06248e+06
55	321.242	8.75	[M+H]+	C20H32O3	0.6	303.2319; 265.1836; 179.1435; 123.0768		-	pk	1	3	ZT10,KMT,ZT05,IPO	169142	165619	254941	119471
56	383.257	6.64	[M+H]+	C25H34O3	-3.7	365.2523; 337.2500; 309.2200; 255.1709	3-anhydro-6-epiophiobolin A	sesterterpene	terpene	5	3	ZT10,KMT,ZT05,IPO	31571.1	4525.65	288610	12772.3
57	347.055	6.34	[M+H]+	C20H10O6	0.6	319.0610; 291.0635; 273.0565; 192.0235	-	-	nrp	3	3	ZT10,ZT05,IPO	106114	0	15945.5	739189
58	478.294	8.32	[M+H]+	-		337.2701; 306.2801; 263.2401	-	-	pk	1	4	ZT10,ZT05,IPO	16978.9	0	53308.1	15501.9
59	349.236	8.06	[M+H]+	C21H32O4	-4.6	331.2610; 319.2248; 261.2240	tricycloalternarene 1b	benzopyranone	terpene	s	3	ZT10,KMT,ZT05,IPO	30034.2	87525	65454.9	8019.12
60	782.569	10.04	[M+H]+	C44H80NO8P	-1.7	184.0701; 125.0002	1,2-dilinoleoyl-sn-glycero-3-phosphocholine	-	fatty acid	9	3	ZT10,KMT,ZT05,IPO	89753.6	1.66327e+06	284382	1.97524e+06
61	377.32	8.47	[M+H]+	C28H40	1.1	157.101	-	-	nd	14	4	ZT10,KMT,ZT05,IPO	25239.4	76318.8	868.181	11761.1
62	279.648	8.47	[M+H]+	-		240.1002; 201.0501	-	-	nd	12	4	ZT10,KMT,ZT05,IPO	38818.6	124525	144357	95686.5
63	375.304	10.46	[M+H]+	C28H38	0.3	249.1712; 157.1001	-	-	nd	s	4	ZT10,KMT,ZT05,IPO	55899.4	67370.6	7041.67	13771.8
64	357.147	10.91	[M+H]+	C21H40O4	-0.8	339.2901; 315.2302; 265.2501; 247.2403; 149.1300; 135.1200; 121.1002	-	-	nd	21	4	ZT10,KMT,ZT05,IPO	66406.7	82804.9	48530.1	71870.9
65	291.232	8.06	[M+H]+	C19H30O2	-0.7	259.2101; 217.1901; 171.1212; 147.1201	-	-	pk	1	4	ZT10,KMT,ZT05,IPO	22615.1	62605.9	52932.8	5089.54
66	782.569	9.69	[M+H]+	C44H80NO8P	-1.1	184.0705; 125.0023; 86.1010	1,2-dilinoleoyl-sn-glycero-3-phosphocholine	Phosphatidylcholine	fatty acid	2	3	ZT10,KMT,ZT05,IPO	70939.5	1.22935e+06	262071	1.45272e+06
67	498.379	8.98	[M+H]+	C28H51NO6	0.6	480.36827; 236.1492; 145.1002	-	sphingolipid	fatty acid	7	4	ZT10,KMT,IPO	17091.1	41307.6	0	26651.1
68	377.32	8.38	[M+H]+	C28H40	-1.1	157.1	-	-	nd	14	4	KMT,IPO	17224.8	37419.7	0	0
69	500.395	9.46	[M+H]+	C28H53NO6	1.4	482.3911; 236.1522; 162.1131; 144.1010	-	-	fatty acid	7	4	ZT10,KMT,IPO	18115	223664	0	50884.2
70	195.066	3.14	[M+H]+	C10H10O4	1.5	177.0544; 149.0594; 135.0465; 113.9644	scytalone	naphthalenone	pk	1	2	ZT10,KMT,ZT05,IPO	40059.4	7664.52	15648.6	92858.4
71	782.569	9.39	[M+H]+	C44H80NO8P	-2.7	-	1,2-dilinoleoyl-sn-glycero-3-phosphocholine	phosphocholine	fatty acid	s	3	ZT10,KMT,ZT05,IPO	47699.9	775264	157465	974497
72	562.35	9.17	[M+H]+	C28H53NO8P	0.7	-	-	-	nd	s	4	ZT10,KMT,ZT05,IPO	47755.7	174821	74194.3	574215
73	562.35	8.61	[M+H]+	C28H53NO8P	0.7	184.0737; 125.0005	-	-	nd	s	4	ZT10,KMT,ZT05,IPO	25804.1	453006	143599	146881
74	379.335	10.83	[M-H2O+H]+	C28H44O	1.1	339.1602; 225.0402; 199.0303; 185.0102; 171.0002; 156.9801	ergosterol	steroid	terpene	4	4	ZT10,KMT,ZT05,IPO	64817.8	124006	11179.1	63818.4
75	437.349	7.56	[M+H]+	C23H48O7	1.8	357.1506; 203.8672	-		nd	s	4	ZT10,KMT,IPO	14309.2	85226.6	0	10687.5
76	379.192	10.91	[M+H]+	C28H42	1.1	338.2898; 309.2610; 295.2445; 253.1964; 159.1169; 145.1018	-	steroid	terpene	4	4	ZT10,KMT,ZT05,IPO	13216.9	3684.79	976.992	5196.28
77	337.274	10.43	[M+H]+	C21H36O3	2.1	172.9801; 141.0001	-	-	nd	s	4	ZT10,KMT,ZT05,IPO	78358.2	74378.9	20922.5	81978.3
78	782.569	9.09	[M+H]+	C44H80NO8P	-4	-	1,2-dilinoleoyl-sn-glycero-3-phosphocholine	phosphocholine	fatty acid	s	3	ZT10,KMT,ZT05,IPO	1896.9	598359	73236.3	446784
79	461.325	5.97	[M+H]+	C17H45N6O8	2.6	-	-	-	nd	s	4	ZT10,ZT05,IPO	21743.2	0	79193.4	5920.81
80	279.282	10.33	[M-2H2O+H]+	C18H30O2	3.6	261.2200; 137.1300; 123.1201; 109.1001; 95.0902; 81.0700		-	pk	1	3	ZT10,KMT,IPO	10374.3	15378.5	0	4097.82
81	522.424	9.21	[M+H]+	C26H52NO7P	-0.6	184.07	-	-	fatty acid	2	4	ZT10,KMT,ZT05,IPO	10852.9	6703.99	10010.9	6941.52
82	518.325	8.16	[M+H]+	C26H48NO7P	-1	184.0750; 104.1059	-	Phosphatidylcholine	fatty acid	8	4	ZT10,KMT,ZT05,IPO	27588.4	214902	30571	32694.1
83	544.36	9.09	[M+Na]+	C26H52NO7P	0.9	485.2701; 339.2900; 146.9802		Phosphatidylcholine	fatty acid	6	4	ZT10,KMT,ZT05,IPO	12456.1	1828.38	735.77	1790.09
84	323.258	11.09	[M+H]+	C20H34O3	-0.3	261.8902; 243.8802; 215.8902; 202.8602		-	nd	s	4	ZT10,KMT,ZT05,IPO	24720.5	215015	40767.8	156592
85	542.323	8.68	[M+Na]+	C26H50NO7P	-	337.2701; 146.9800; 104.1100	sodiated ion	Phosphatidylcholine	fatty acid	11	4	ZT10,KMT,ZT05,IPO	21846.2	81272.4	106153	29030.4
86	443.332	10.39	[M+H]+	C32H42O	2.5	261.13	-	-	nrp	3	4	ZT10,KMT,ZT05,IPO	5699.65	104301	49174.8	105083
87	160.076	1.86	[M+H]+	C10H9NO	1.6	132.079	-	-	nrp	3	4	ZT10,KMT,ZT05,IPO	209430	242043	67401.5	121314
88	315.193	7.52	[M+H]+	C15H26N2O5	4.8	270.2817; 192.9316	-	-	nrp	3	4	ZT10,KMT,ZT05,IPO	52108.6	193467	48698.4	17156.6
89	385.274	9.71	[M+H]+	C25H36O3	0	367.2714; 311.2424; 247.1705; 173.1330	6-epiophiobolin I	sesterterpene	terpene	5	3	ZT10,KMT,ZT05,IPO	19226	12906	79825.2	3755.31
90	385.273	6.16	[M+H]+	C25H36O3	-2.1	367.2601; 311.2315; 293.2331; 185.1322; 171.1207	6-epi-ophiobolin K	sesterterpene	terpene	5	3	ZT10,KMT,ZT05,IPO	17893	5230.58	103506	13826.5
91	385.274	7.71	[M+H]+	C25H36O3	-1.6	367.2523; 311.2415; 247.1722, 173.1213	6-epi-ophiobolin K	sesterterpene	terpene	5	3	ZT10,KMT,ZT05,IPO	8523.34	4793.98	148027	4769.27
92	383.245	10.21	[M+H]+	-	-		-	-	nd	s	4	ZT10,KMT,ZT05,IPO	7419.01	97415.1	1649.32	175005
93	522.431	9.21	[M+H]+	C26H52NO7P	1	184.0701; 125.0001	-	-	fatty acid	2	4	ZT10,KMT,ZT05,IPO	5214.67	8837.46	15937.9	6681.78
94	379.179	10.98	[M+H]+	C27H22O2	5	225.0401; 185.0101; 171.0003; 156.9802	-	steroid	terpene	4	4	ZT10,KMT,ZT05,IPO	7574.16	318361	2809.87	36072.8
95	379.395	10.02	[M+H]+	C28H42	-0.5	309.2601; 295.2401; 253.1900; 159.1201; 145.1001	-	-	pk	1	4	ZT10,KMT,IPO	2545.78	20227.4	0	5169.65
96	520.408	8.49	[M+H]+	C26H50NO7P	0.6	184.0701; 125.0002	-	-	fatty acid	2	4	ZT10,KMT,ZT05,IPO	4155.98	8458.32	6973.06	6614.08
97	355.29	10.66	[M+H]+	C21H38O4	-3.9	337.2901; 272.8801; 254.8700	-	-	pk	1	4	IPO	22046.8	0	0	0
98	307.06	4.83	[M+Na]+	C16H12O5	1.3	270.0542; 229.0833	-	-	nd	s	4	ZT10,KMT,IPO	21753.4	36723.1	0	43441.8
99	385.278	9.73	[M+H]+	C25H36O3	0.3	367.2618; 311.2391; 247.1666; 173.1332	-	-	terpene	5	4	ZT05,IPO	6687.91	0	15817.9	0
100	784.583	11.38	[M+H]+	C44H82NO8P	-2.7	184.0740; 125.0002	-	Phosphatidylcholine	fatty acid	2	3	ZT10,KMT,ZT05,IPO	115745	2.64417e+06	7233.45	174407
101	784.584	10.92	[M+H]+	C44H82NO8P	1	184.0711; 125.0004; 87.1010	-	Phosphatidylcholine	fatty acid	2	3	ZT10,KMT,ZT05,IPO	199627	3.05698e+06	16093.5	251742
102	784.583	11.37	[M+H]+	C44H82NO8P	-0.8	184.0740; 125.0002	-	Phosphatidylcholine	fatty acid	2	3	ZT10,KMT,ZT05,IPO	245221	1.49636e+06	20469.3	261196
103	395.279	8.13	[M+H]+	C23H38O5	1	295.1165; 227.1252; 191.1047	-	-	pk	1	4	ZT10,KMT,ZT05,IPO	29917.8	134453	6195.4	23021.1
104	397.296	10.33	[M+H]+	C23H40O5	1.5	323.2621; 305.2501; 249.1800; 179.1400	-	-	pk	1	4	ZT10,KMT,ZT05,IPO	24106	1.39534e+06	20652.6	429542
105	784.584	10.68	[M+H]+	C44H82NO8P	-2.3	184.0712; 125.0009; 86.1030	-	-	fatty acid	2	4	ZT10,KMT,ZT05,IPO	135027	2.23505e+06	2033.23	189527
106	782.569	11.39	[M+H]+	C44H80NO8P	-0.4	184.0738; 125.0002	1,2-dilinoleoyl-sn-glycero-3-phosphocholine	Phosphatidylcholine	fatty acid	2	3	ZT10,KMT,ZT05,IPO	1594.3	3.10122e+06	716131	4.42694e+06
107	782.568	10.49	[M+H]+	C44H80NO8P	-0.8	184.0701; 125.0001	1,2-dilinoleoyl-sn-glycero-3-phosphocholine	-	fatty acid	2	3	ZT10,IPO	2017.7	0	0	503089
108	784.584	10.03	[M+H]+	C44H82NO8P	-1.7	184.0701; 125.0001	arachidonoylthio-PC	-	fatty acid	9	3	ZT10,KMT,ZT05,IPO	61879.4	1.29569e+06	1128.59	103365
109	782.569	10.8	[M+H]+	C44H82NO8P	-1.4	184.07	1,2-dilinoleoyl-sn-glycero-3-phosphocholine	phosphocholine	fatty acid	2	3	ZT10,KMT,ZT05,IPO	898.31	290907	87428.8	1.16589e+06
110	351.252	8.64	[M+Na]+	C19H36O4	-1.7	272.8801; 254.8702		-	nd	18	3	ZT10,KMT,ZT05,IPO	77988.2	35214.3	10444.7	20031.3
111	520.519	8.46	[M+H]+	C26H50NO7P	0.4	184.0701; 125.0001	-	-	fatty acid	2	4	ZT10,KMT,ZT05	0	42056	41062.2	48261.4
112	225.101	4.36	[M+Na]+	C12H14N2O	1.3	-	-	-	nd	s	4	ZT10,KMT,ZT05,IPO	10864.1	9065.59	23854.3	13641.6
113	279.647	8.45	[M+H]+	-		240.1003; 201.0401	-	-	nd	12	4	ZT10,KMT,ZT05,IPO	30717.7	85710.4	79949.9	184196
114	784.584	10.35	[M+H]+	C44H82NO8P	1	-	arachidonoylthio-PC	phosphocholine	fatty acid	s	3	ZT10,KMT,ZT05,IPO	85608.8	1.63989e+06	6223.62	142565
115	355.284	10.72	[M+H]+	C21H38O4	-1.4	272.8801; 254.8602; 164.8800	-	-	pk	1	4	ZT10,KMT,ZT05,IPO	12849.9	74462	30715.1	2141.41
116	784.584	9.71	[M+H]+	C44H82NO8P	-1.7	-	arachidonoylthio-PC	-	fatty acid	9	3	ZT10,KMT,ZT05,IPO	20812.8	860697	1025.02	53299
117	784.584	9.37	[M+H]+	C44H82NO8P	0.1	-	arachidonoylthio-PC	phosphocholine	fatty acid	s	3	ZT10,KMT,ZT05,IPO	23640.3	580100	4152.11	32060.6
118	461.324	6.01	[M+H]+	C17H45N6O8	2.6	-	-	-	nd	s	4	ZT05,IPO	10156.7	0	29839.6	0
119	413.253	7.11	[M+H]+	C20H38O7	1	227.1264; 209.1143	-	-	terpene	13	4	KMT,IPO	50082.4	4925.48	0	0
120	427.315	10.65	[M+H]+	C28H42O3	-2.6	-	-	-	nd	s	4	ZT10,KMT,ZT05,IPO	24077.2	25111	33566.9	36040.5
121	335.212	8.72	[M+H]+	C23H26O2	0	171.001	-	-	terpene	4	4	ZT10,IPO	21077.7	0	0	8170.79
122	782.568	9.97	[M+H]+	C44H80NO8P	-1.1	-	1,2-dilinoleoyl-sn-glycero-3-phosphocholine	phosphocholine	fatty acid	s	3	KMT,ZT05,IPO	1294.63	143525	39334.9	0
123	782.568	9.87	[M+H]+	C44H80NO8P	-1.1	-	1,2-dilinoleoyl-sn-glycero-3-phosphocholine	phosphocholine	fatty acid	s	3	KMT,ZT05,IPO	827.265	132736	16903.3	0
124	397.296	10.47	[M+H]+	C23H40O5	1.3	305.2501; 249.1901; 179.1402	-		pk	1	4	ZT10,KMT,ZT05,IPO	13937	684850	2439.85	213907
125	213.161	3.93	[M-H2O+H]+	C11H20N2O2	-0.9	185.1670; 168.1370; 140.1437	cyclo (Val-Leu)	diketopiperazine	nrp	3	3	ZT10,KMT,ZT05	0	108524	202280	119505
126	784.584	9.03	[M+H]+	C44H82NO8P	-4.6	-	arachidonoylthio-PC	phosphocholine	fatty acid	s	3	ZT10,KMT,IPO	17718.8	432870	0	17733.9
127	784.584	8.7	[M+H]+	C44H82NO8P	-0.6	-	arachidonoylthio-PC	phosphocholine	fatty acid	s	3	ZT10,KMT,IPO	6522.81	299968	0	10517
128	418.307	7.5	[M+H]+	C24H39N3O3	-2.9	372.3001; 156.0812; 110.0721	-	-	nd	s	4	ZT10,KMT	0	24506.1	0	2969.53
129	335.155	10.26	[M+H]+	-	-	279.0901; 225.0401; 185.0101; 171.0001; 156.9801	-	-	terpene	4	4	ZT10,KMT,IPO	2301.94	190535	0	69753.7
130	520.408	8.65	[M+H]+	C26H50NO7P	0.4	184.0701; 104.1101	-	Phosphatidylcholine	fatty acid	8	4	ZT10,KMT,ZT05,IPO	1414.56	9961.15	4842.19	14657.7
131	323.315	11	[M+H]+	C20H34O3	0.9	305.2480; 277.2534; 179.1429; 167.1429	-	-	pk	1	4	ZT10,KMT	0	12999.4	0	5545.41
132	782.66	11.38	[M+H]+	C44H80NO8P	-1.9	184.0740; 125.0001		Phosphatidylcholine	fatty acid	2	3	ZT10,KMT	0	3530.75	0	8337.7
133	542.322	8.46	[M+Na]+	C26H50NO7P	0.6	483.2501; 359.2601; 337.2700; 146.9802		Phosphatidylcholine	fatty acid	6	4	ZT10,KMT,ZT05,IPO	84095.2	368286	593289	718142
134	514.388	10.16	[M+H]+	C32H51NO4	0.4	381.3510; 255.2112; 215.1792; 149.1327; 134.0452	-	-	nd	20	4	KMT,ZT05	0	26946.6	4594.15	0
135	782.655	10.93	[M+H]+	C44H80NO8P	-0.3	184.0711; 125.0004; 87.1010		Phosphatidylcholine	fatty acid	2	3	ZT10,KMT	0	1864.42	0	5266.63
137	425.289	11.15	[M+H]+	C20H36N6O4	0.9	385.17	-	-	nrp	3	4	ZT10,KMT,ZT05	0	393874	396469	973612
138	379.336	10.11	[M+H]+	C28H42	0.8	309.2561; 295.2462; 253.1945; 159.1178	-	-	pk	1	4	ZT10,KMT,ZT05	0	131724	35781.7	92651.7
140	213.159	3.93	[M-H2O+H]+	C11H20N2O2	-0.9	185.1670; 168.1370; 140.1437	cyclo (Val-Leu)	diketopiperazine	nrp	3	3	ZT10,KMT,ZT05,IPO	47697.5	32269.1	63006.6	46224.2
141	282.248	10.92	[M+H]+	-	-	265.2501; 247.2402; 149.1302; 135.1202	-	-	nd	15	4	ZT10,KMT,IPO	1251.31	6375.29	0	15854.8
142	247.138	4.21	[M+H]+	C14H19N2O2	2	2319.1501; 174.1301; 120.0801	cyclo (Val-Phe)	diketopiperazine	nrp	3	3	ZT10,KMT,IPO	43704.6	26957.1	0	181041
143	182.986	3.46	[M+H]+	-	-	-	-	-	nd	s	4	ZT10,KMT,ZT05,IPO	52835.6	136876	276661	189959
144	311.143	3.8	[M+H]+	C18H18N2O3	2.2	283.1400; 238.1201; 205.1001; 136.0799; 120.0801	cyclo Tyr-Phe	diketopiperazine	nrp	s	3	ZT10,KMT,ZT05	0	36517.9	32160	138586
145	522.355	9.16	[M+H]+	C26H52NO7P	0	184.0740; 125.0005	1-(9Z-Octadecenoyl)-sn-glycero-3-phosphocholine	-	fatty acid	2	3	ZT10,KMT,ZT05	0	661672	1.41334e+06	1.6454e+06
146	485.108	10.48	[M+H]+	C24H20O11	0	-	-	-	nd	s	4	ZT10,KMT,ZT05	0	3848.95	37480.5	26426.4
147	275.201	7.52	[M+H]+	C18H26O2	0	195.91	tanzawaic acid B	trans-decalinpentanoic acid	pks	s	3	ZT10,KMT,ZT05	0	16300.9	20108.2	4397.6
148	542.322	8.78	[M+Na]+	C26H50NO7P	-	483.2501; 337.2702; 146.9801; 104.1101	sodiated ion	Phosphatidylcholine	fatty acid	11	4	ZT10,KMT,ZT05	0	1060.21	5467.04	32495.6
149	520.412	8.66	[M+H]+	C26H50NO7P	1.5	184.0702; 104.1102	-	Phosphatidylcholine	fatty acid	8	4	ZT10,KMT,ZT05	0	1731.21	12842.8	4240.04
150	335.158	8.6	[M+H]+	C23H26O2	-4.8	185.0101; 171.0001	-	-	terpene	4	4	ZT10,KMT,ZT05	0	16647.4	5310.88	4329.3
151	459.195	3.17	[M+Na]+	C18H32N2O10	-2.8	314.12	-	-	nrp	3	3	ZT10,ZT05	0	0	107105	51937.8
152	409.218	2.28	[M+H]+	C17H32N2O9	-2.2	-	-	-	nd	s	4	ZT10,ZT05	0	0	85471.4	54948
153	262.232	5.47	[M+H]+	C14H31NO3	0.8	-	-	-	nd	s	4	ZT10,ZT05	0	0	34453.6	13124.2
154	502.329	8.15	[M+Na]+	C28H41NO4	1.9	-	-	-	nd	s	4	ZT10,ZT05	0	0	51953.3	2447.52
155	335.198	8.71	[M+H]+	C23H26O2	-	223.0301; 185.0101	-	-	nd	16	4	ZT10,KMT,ZT05	0	13412.5	72291.1	9919.17
156	481.294	10.89	[M+ Na]+	C28H42O5	0.5	355.225	-	-	nd	10	4	ZT10,KMT	0	118419	0	598276
157	522.42	9.23	[M+H]+	C26H52NO7P	-0.7	184.0701; 125.0001	-	-	fatty acid	2	4	ZT10,KMT	0	1176.81	0	2488.23
158	437.232	3.22	[M+H]+	C18H32N2O10	-1.4	312.85	-	-	nrp	3	4	ZT10,KMT,ZT05	0	7153.28	15346.4	19662.8
159	419.202	4.06	[M-H2O+H]+	C18H30N2O9	-1.2	274.1311; 165.0763; 100.0763	-	-	nd	19	4	ZT10,ZT05	0	0	32551.8	638.562
160	383.258	6.9	[M+H]+	C25H34O3	-1	365.2520; 337.2590; 309.2211; 255.1700; 171.1202	epiophiobolin deriv.	sesterterpene	terpene	5	3	ZT05	0	0	22360.4	0
161	463.113	4.52	[M+H]+	C24H19N2O8	-0.4	436.1101; 418.1002; 336.0501; 291.0303; 262.0101; 232.0101	-	-	nd	17	4	ZT10,ZT05	0	0	199769	14643.7
162	419.202	4.05	[M-H2O+H]+	C18H30N2O9	-2.4	274.1311; 165.0763; 100.0763	-	-	nd	19	4	ZT05	0	0	51476.6	0
163	782.569	9.15	[M+H]+	C44H80NO8P	-1.2	-	1,2-dilinoleoyl-sn-glycero-3-phosphocholine	phosphocholine	fatty acid	s	3	ZT10,ZT05	0	0	5952.02	271667
164	515.318	9.44	[M+H]+	C21H44N6O7	-0.8	369.14	-	-	nrp	3	4	ZT10,ZT05	0	0	39444.9	5148.78
165	383.257	6.87	[M+H]+	C25H34O3	-1	365.2520; 337.2590; 309.2211; 255.1700; 171.1202	epiophiobolin deriv.	sesterterpene	terpene	5	3	ZT05	0	0	20220.9	0
166	441.184	4.03	[M+Na]+	C18H30N2O9	-1.4	314.1301; 296.1101	-	-	nrp	3	4	ZT05	0	0	34626	0
167	863.3	4.83	[M+H]+	C26H47N12O21	0.1	463.1101; 436.1001; 336.0501; 309.0401	-	-	nd	17	4	ZT05	0	0	104489	0
168	347.055	5.98	[M+H]+	C20H10O6	0.3	319.0598; 291.0707; 263.0731	-	-	nrp	3	4	ZT10	0	0	0	666366
169	128.951	2.18	[M+H]+	-	-	-	-	-	nd	s	4	ZT10,ZT05	0	0	79614	162161
170	498.379	8.78	[M+H]+	C28H51NO6	0.6	480.36827; 236.1492; 162.1113; 144.1015	-	sphingolipid	fatty acid	7	4	ZT10	0	0	0	77104
171	340.294	10.89	[M+H]+	C21H38O3	-	301.0803; 227.0401; 187.0100; 172.9900; 158.9702	-	-	terpene	4	4	ZT10	0	0	0	20600.8
172	282.279	10.82	[M+H]+	C18H35NO	-1.7	265.2501; 247.2402; 149.1330	-	-	nd	15	4	ZT10	0	0	0	206822
nd: not determined
Reference
[1] Sumner, L.W.; Amberg, A.; Barrett, D.; Beale, M.H.; Beger, R.; Daykin, C.A.; Fan, T.W.-M.; Fiehn, O.; Goodacre, R.; Griffin, J.L., et al. Proposed minimum reporting standards for chemical analysis. Metabolomics 2007, 3, 211221.
