# Supplementary material for: Differential Regulation and Production of Secondary Metabolites among Isolates of the Fungal Wheat Pathogen Zymoseptoria tritici
Source: Appl Environ Microbiol. 2022 Mar 22;88(6):e02296-21. doi: 10.1128/aem.02296-21 (PMC8939313; doi:10.1128/aem.02296-21)
Supplement: Supplemental file 7 — Table S10. Download aem.02296-21-s0007.csv, CSV file, 1.4 MB [file aem.02296-21-s0007.csv]

Gene	BGC	Cluster_Function	BGF	Gene_kind	baseMean	log2FoldChange	lfcSE	stat	pvalue	padj
Zt09_chr_10_00003	NA	NA	NA	NA	370.022508121568	-2.87388967088019	0.315055080699023	-9.12186422927636	7.38429997840661E-20	5.41002533140207E-18
Zt09_chr_10_00004	NA	NA	NA	NA	839.678750457534	-4.1336862257323	0.315560986166996	-13.0994844322889	3.31501828315096E-39	7.60292236679188E-37
Zt09_chr_10_00005	NA	NA	NA	NA	166.099606411905	-5.59098751837853	0.48930423085196	-11.4264033822959	3.08629020753301E-30	4.52227245687129E-28
Zt09_chr_10_00006	NA	NA	NA	NA	1358.35236116035	-7.87251858136025	0.36182334769842	-21.7579065348818	5.81427733397687E-105	5.57642053395055E-102
Zt09_chr_10_00007	NA	NA	NA	NA	31.0428965734254	-0.484112298444624	0.656870621416787	-0.736997945501742	0.461123598757169	0.688780117073218
Zt09_chr_10_00008	NA	NA	NA	NA	1.27019974709244	-1.97071796499794	2.91792984113869	-0.675382230653253	0.499432952003313	NA
Zt09_chr_10_00009	NA	NA	NA	NA	6.9927550075332	-4.8333362919471	1.7989274003279	-2.68678785539989	0.007214275633232	0.03639914296059
Zt09_chr_10_00010	NA	NA	NA	NA	118.706168035191	-2.32647029356968	0.395357545889043	-5.88447170861031	3.99327435626337E-09	1.09142602224297E-07
Zt09_chr_10_00011	NA	NA	NA	NA	108.628687237953	-3.41904166368252	0.410375833153026	-8.3314888145657	7.98319810090657E-17	4.86836647194013E-15
Zt09_chr_10_00012	NA	NA	NA	NA	54.6121832456168	-6.22038113144115	0.942455013452514	-6.60018891369033	4.10634182700518E-11	1.46853919575948E-09
Zt09_chr_10_00013	NA	NA	NA	NA	347.871168723054	0.672187912528059	0.383218436279738	1.75405943162239	0.079420324091879	0.224794319786284
Zt09_chr_10_00014	NA	NA	NA	NA	454.57971323915	-0.139482946815367	0.234428131680203	-0.594992357852526	0.55184857933777	0.757087452797591
Zt09_chr_10_00015	NA	NA	NA	NA	621.56336361179	-0.339955488110522	0.245828494225111	-1.38289700379166	0.166696449162327	0.371782886384656
Zt09_chr_10_00016	NA	NA	NA	NA	327.194357095761	0.078121569831128	0.270934612779215	0.288341046681952	0.773085689992481	0.897154286760785
Zt09_chr_10_00017	NA	NA	NA	NA	230.302016602151	0.037821437516498	0.301132284989705	0.125597418150599	0.90005060678945	0.958930606918221
Zt09_chr_10_00018	NA	NA	NA	NA	6.54366207851492	0.004009199191167	1.22473849035184	0.003273514487175	0.997388117995896	0.999020870489944
Zt09_chr_10_00019	NA	NA	NA	NA	7.11867542202838	-0.045990463806479	1.16767720375585	-0.039386282149338	0.968582416682912	0.987967175481458
Zt09_chr_10_00021	NA	NA	NA	NA	180.30521242211	0.317004970734522	0.309680308573009	1.02365233422578	0.305999516791154	0.547725636604457
Zt09_chr_10_00022	NA	NA	NA	NA	808.088673448093	0.249856224516256	0.246014252996206	1.01561686558099	0.309811870303828	0.551090074474015
Zt09_chr_10_00023	NA	NA	NA	NA	345.382409617193	0.259869350080427	0.260190765773556	0.998764692158952	0.317908693773233	0.558875143748818
Zt09_chr_10_00024	NA	NA	NA	NA	79.3217592992327	0.324674044085448	0.394542615697159	0.822912484401076	0.410557762670095	0.646758374471815
Zt09_chr_10_00026	NA	NA	NA	NA	284.671184207833	0.430104955538293	0.269892131564865	1.59361798746965	0.111021623198691	0.283877393297671
Zt09_chr_10_00027	NA	NA	NA	NA	317.181453182338	-0.60936556233997	0.268037911030833	-2.27343050091848	0.023000249842389	0.0900715055075
Zt09_chr_10_00028	NA	NA	NA	NA	120.802955061891	-0.180427114648383	0.338843138418875	-0.532479764797068	0.594393753054584	0.788181469199346
Zt09_chr_10_00029	NA	NA	NA	NA	1015.95533952374	-0.573590563953256	0.213056524974603	-2.69219900222079	0.007098257658761	0.035906794442809
Zt09_chr_10_00030	NA	NA	NA	NA	1491.29994555494	-1.26621686323567	0.238657620286999	-5.30557902032618	1.12315898708368E-07	2.47893876856336E-06
Zt09_chr_10_00031	NA	NA	NA	NA	444.61566694184	3.3160926742603	0.356155767749409	9.31079312631967	1.26881298583702E-20	9.77078613181064E-19
Zt09_chr_10_00033	NA	NA	NA	NA	151.12047798667	0.691129468077972	0.314805171113066	2.19541968016067	0.028133506671375	0.1044364867639
Zt09_chr_10_00034	NA	NA	NA	NA	68.5221166395247	-0.115404030814445	0.426171262102462	-0.270792615731793	0.786550539557843	0.904425961017465
Zt09_chr_10_00035	NA	NA	NA	NA	397.280153992951	0.282980644346162	0.252002401207834	1.12292836492768	0.261467919588732	0.495328883401172
Zt09_chr_10_00036	NA	NA	NA	NA	945.328433046608	0.029877744661044	0.234549701734089	0.127383426370402	0.898636933215474	0.957928629425406
Zt09_chr_10_00037	NA	NA	NA	NA	219.372455353132	-0.091488142204628	0.28876987372587	-0.316820245215321	0.751380001504019	0.885466563505884
Zt09_chr_10_00038	NA	NA	NA	NA	444.188776799568	0.123374853998254	0.239489277862396	0.515158152796895	0.606442508784332	0.795074992876189
Zt09_chr_10_00039	NA	NA	NA	NA	238.605939976567	1.31073246044113	0.283155729579677	4.62901620386356	3.67407021840671E-06	5.80261089883096E-05
Zt09_chr_10_00040	NA	NA	NA	NA	810.855905444982	0.103067613664537	0.251453086491441	0.409888043541852	0.681888076581089	0.845845879827218
Zt09_chr_10_00041	NA	NA	NA	NA	1315.34486023478	-0.341374494581854	0.241126853357439	-1.41574648293449	0.156849743585155	0.356322917192856
Zt09_chr_10_00042	NA	NA	NA	NA	540.345179743179	-0.186976478820606	0.232550699249872	-0.804024582268414	0.421382778215919	0.655498128896777
Zt09_chr_10_00043	NA	NA	NA	NA	1297.29283919226	0.278141023976593	0.26119483505327	1.0648794947261	0.286930465360812	0.524812137579156
Zt09_chr_10_00044	NA	NA	NA	NA	5487.12913360371	0.27516238835123	0.226175042232977	1.2165904143738	0.223760091628821	0.450132962212954
Zt09_chr_10_00045	NA	NA	NA	NA	11475.6616409163	0.00692267668588	0.224898894756352	0.030781283711418	0.975443966781642	0.991610507761257
Zt09_chr_10_00046	NA	NA	NA	NA	1241.98569481736	0.180041181579371	0.225301678653946	0.799111585208856	0.424225712581469	0.657765260577172
Zt09_chr_10_00047	NA	NA	NA	NA	1739.77019178213	-0.688420932033627	0.202955923890625	-3.39197259600376	0.00069391380062	0.005331966931205
Zt09_chr_10_00048	NA	NA	NA	NA	3033.94338046084	-0.27425243032975	0.200489134311809	-1.36791667673731	0.171338159046345	0.378869135829315
Zt09_chr_10_00049	NA	NA	NA	NA	503.196565943321	0.232970039869668	0.240021927423211	0.97061981949212	0.331737632689167	0.571961435670977
Zt09_chr_10_00050	NA	NA	NA	NA	3540.4170847854	-0.071439961435875	0.250470229946107	-0.285223363476158	0.775473021988725	0.89814912525865
Zt09_chr_10_00051	NA	NA	NA	NA	563.851613074853	0.748208369587678	0.241459430484776	3.09869185098923	0.00194377074978	0.012435889272398
Zt09_chr_10_00052	NA	NA	NA	NA	478.849344602922	0.050765663431831	0.241396403019623	0.210299999489654	0.833433535685793	0.929822683672686
Zt09_chr_10_00053	NA	NA	NA	NA	2195.6931103085	0.311945350474944	0.215642637981289	1.44658474499839	0.148013261291846	0.343648747057434
Zt09_chr_10_00054	NA	NA	NA	NA	1798.43390028757	-0.69329578978244	0.203822270152378	-3.40147222020503	0.000670239402169	0.005172659614401
Zt09_chr_10_00055	NA	NA	NA	NA	93.315001511462	0.35414418938329	0.389056701191513	0.910263692409613	0.362683461398483	0.601526570940732
Zt09_chr_10_00056	NA	NA	NA	NA	415.811386144144	0.216238625525415	0.254809903486808	0.848627241588396	0.396088743635202	0.63314185535627
Zt09_chr_10_00057	NA	NA	NA	NA	70.2653308230418	0.384447589738553	0.446757822951388	0.86052794151158	0.389498087945095	0.626212256601761
Zt09_chr_10_00058	NA	NA	NA	NA	21848.5455703795	-0.676448921078821	0.194276077842766	-3.48189508759947	0.000497878713793	0.004043587706325
Zt09_chr_10_00059	NA	NA	NA	NA	1470.94249673638	0.050204031852018	0.229220966112497	0.219020243669065	0.826634278418829	0.926901368481116
Zt09_chr_10_00060	NA	NA	NA	NA	915.09325012912	0.092537409868191	0.215381141602771	0.429644903818267	0.667453967528559	0.837293621572687
Zt09_chr_10_00061	NA	NA	NA	NA	1829.45593402025	0.181737371861693	0.214733223045493	0.846340260180373	0.39736295444917	0.634139580859782
Zt09_chr_10_00062	NA	NA	NA	NA	3962.80138994483	0.191004272465772	0.211134925011605	0.904655032582948	0.365648170656444	0.60473243461757
Zt09_chr_10_00063	NA	NA	NA	NA	1234.09887923021	-0.087184740257634	0.212569881416294	-0.410146252501746	0.681698665290119	0.845710362042657
Zt09_chr_10_00064	NA	NA	NA	NA	5482.84209312512	1.95750987843119	0.276853466565179	7.0705630047451	1.5430635451866E-12	6.35910953192135E-11
Zt09_chr_10_00065	NA	NA	NA	NA	388.4775031039	0.283425981686539	1.01708079411972	0.278666142675364	0.780501047834592	0.901597071570672
Zt09_chr_10_00066	NA	NA	NA	NA	409.90705932353	0.0966494367809	0.294310301492386	0.328392979419376	0.742614550550953	0.880290281832871
Zt09_chr_10_00067	NA	NA	NA	NA	23900.7660682009	-0.174616875873189	0.216828591625464	-0.805322188204824	0.420633781010493	0.654815757659834
Zt09_chr_10_00068	NA	NA	NA	NA	6936.37504708076	0.06361524668533	0.211410650270035	0.30090842918308	0.763484322486887	0.891999955950903
Zt09_chr_10_00069	NA	NA	NA	NA	760.360729550231	-0.075220701240949	0.224740682971174	-0.334699976197	0.737851419406664	0.877984349298213
Zt09_chr_10_00070	NA	NA	NA	NA	1373.08708996728	0.491257278318472	0.213649029564803	2.29936583058275	0.021484174538029	0.085628274037102
Zt09_chr_10_00071	NA	NA	NA	NA	90.0023256988854	0.614361334806818	0.392371563532246	1.56576416821891	0.117403837644106	0.295213170828673
Zt09_chr_10_00072	NA	NA	NA	NA	27.2955239154955	2.06412054577709	0.693897998441966	2.97467430430947	0.002932997722809	0.017413126604185
Zt09_chr_10_00073	NA	NA	NA	NA	1535.25226272973	-0.226032961542168	0.202861246353039	-1.11422445442735	0.265182906874087	0.499674882572177
Zt09_chr_10_00074	NA	NA	NA	NA	1718.02888310895	0.522387372907073	0.247369756647842	2.11176733965401	0.034706409929507	0.122500041738473
Zt09_chr_10_00075	NA	NA	NA	NA	738.170355438983	-0.469356158440873	0.235037523963673	-1.99694138419113	0.045831550874549	0.151006515217517
Zt09_chr_10_00076	NA	NA	NA	NA	1539.96162860405	-0.429019173171478	0.202084846696019	-2.12296557701241	0.033756736512507	0.119863297753376
Zt09_chr_10_00077	NA	NA	NA	NA	3844.85578085016	-0.779134779476296	0.19233441444577	-4.05093795471522	5.10127340468786E-05	0.000567106790511
Zt09_chr_10_00078	NA	NA	NA	NA	3905.23629214795	-0.200747473352621	0.203591262514841	-0.986031870292015	0.324117473835498	0.564982657665485
Zt09_chr_10_00079	NA	NA	NA	NA	2613.6785922293	-0.7367257977854	0.200730830047788	-3.67021746290795	0.000242344207397	0.002201709736075
Zt09_chr_10_00080	NA	NA	NA	NA	428.720397084221	-0.484684116214693	0.238492879058346	-2.03227919478517	0.042125399470385	0.141716506509107
Zt09_chr_10_00081	NA	NA	NA	NA	6593.25285911776	-0.386795507807319	0.196198553257065	-1.97144933734821	0.048672502481109	0.157607915797376
Zt09_chr_10_00082	NA	NA	NA	NA	34.5800005360479	1.80513014559697	0.606789449740648	2.97488716451565	0.00293096335707	0.017410846518628
Zt09_chr_10_00083	NA	NA	NA	NA	43.5222216799466	1.64336540351382	0.534097767499613	3.07689996759819	0.002091654808215	0.013190052735606
Zt09_chr_10_00084	NA	NA	NA	NA	1100.98269841278	-0.524609504432429	0.213985614451995	-2.45161108505319	0.014221828151848	0.061712441130754
Zt09_chr_10_00085	NA	NA	NA	NA	85.69907595785	0.342383952863275	0.382874358925299	0.894246232169535	0.371190161016761	0.609021893519069
Zt09_chr_10_00086	NA	NA	NA	NA	141.385740857933	0.407765405501494	0.341438668966661	1.19425666324077	0.232377584107586	0.460997275730545
Zt09_chr_10_00088	NA	NA	NA	NA	242.490528852124	0.221921383536574	0.271123748369141	0.818524326516847	0.413057857236204	0.648572762887625
Zt09_chr_10_00089	NA	NA	NA	NA	4726.69839239344	1.22650843749886	0.250646305986963	4.89338325840978	9.91171184596928E-07	1.79000361660938E-05
Zt09_chr_10_00090	NA	NA	NA	NA	6.1679843218192	0.577983134972439	1.29736062434215	0.445506919300497	0.655953460547222	0.828779522008766
Zt09_chr_10_00091	NA	NA	NA	NA	755.679743915882	1.30380360529675	0.266304626612282	4.89591045368877	9.78516195982253E-07	1.77072827917886E-05
Zt09_chr_10_00092	NA	NA	NA	NA	687.831614854132	-0.482385906069668	0.232097453245607	-2.07837655831236	0.037674690062724	0.130617147604909
Zt09_chr_10_00093	NA	NA	NA	NA	86.8839142030016	0.642566835701059	0.389644506467241	1.64911047130362	0.099125004793844	0.263111570388463
Zt09_chr_10_00094	NA	NA	NA	NA	28.9567443648248	0.360515974759095	0.625356023789409	0.57649716488619	0.564279185625012	0.766195361750119
Zt09_chr_10_00095	NA	NA	NA	NA	2988.8273577951	0.424728700477007	0.204398557822968	2.07794372426478	0.037714542687897	0.130669433614882
Zt09_chr_10_00096	NA	NA	NA	NA	2307.81990787405	0.17103951517446	0.19504800852886	0.876909825762986	0.380535618827709	0.618102535650126
Zt09_chr_10_00097	NA	NA	NA	NA	32.5525748888328	0.467756429815349	0.591893833539971	0.790270827823654	0.429369619751852	0.661491033146463
Zt09_chr_10_00098	NA	NA	NA	NA	153.58600476888	0.304627653591587	0.315826482405113	0.964541197659412	0.334774664094426	0.575504759034739
Zt09_chr_10_00099	NA	NA	NA	NA	1731.02017602841	-0.566724118605224	0.220928050838014	-2.56519765804095	0.010311704473011	0.047714246574676
Zt09_chr_10_00100	NA	NA	NA	NA	425.664995919119	0.751271638924661	0.258389049001804	2.90752120427292	0.003643056450737	0.020848079957634
Zt09_chr_10_00102	NA	NA	NA	NA	20.590911491017	0.712165403401755	0.757120167433254	0.94062400400203	0.346897576324551	0.586407535687231
Zt09_chr_10_00103	NA	NA	NA	NA	9.21763761472528	-0.189940773894547	1.06799519591388	-0.177847966565069	0.858842375911794	0.941708774789052
Zt09_chr_10_00104	NA	NA	NA	NA	320.699456608352	0.496643894694591	0.254089130297466	1.95460504002341	0.050629705985011	0.162156465738271
Zt09_chr_10_00105	NA	NA	NA	NA	2265.5898912298	-0.209262594207336	0.204814722509566	-1.02171656238024	0.306915069857377	0.548712758345252
Zt09_chr_10_00106	NA	NA	NA	NA	2152.1487264009	0.48007380162141	0.211962453881304	2.26490018789008	0.023518805250416	0.091659917026925
Zt09_chr_10_00107	NA	NA	NA	NA	141.954673439814	-0.88002039225553	0.342423454997328	-2.56997696685934	0.010170527690348	0.047185165845723
Zt09_chr_10_00108	NA	NA	NA	NA	1957.33372307269	-0.961315929029436	0.22438596798763	-4.28420697448618	1.83392132172848E-05	0.000240346210487
Zt09_chr_10_00109	NA	NA	NA	NA	597.810947819181	0.384846698108665	0.228587305970159	1.68358735615399	0.092261443958877	0.250435135373925
Zt09_chr_10_00110	NA	NA	NA	NA	60.7744375920024	0.280651995155295	0.473625408149336	0.592561104886511	0.553474915664721	0.758135595983226
Zt09_chr_10_00111	NA	NA	NA	NA	1588.16226883653	0.293427194457294	0.201431202146103	1.45671172753298	0.145195971157463	0.339757338782334
Zt09_chr_10_00112	NA	NA	NA	NA	1704.5116102923	0.192650178227625	0.206698522177129	0.932034618334304	0.351318635037283	0.590051715230562
Zt09_chr_10_00113	NA	NA	NA	NA	16.5737505817266	0.522925507415336	0.793025690708116	0.659405506709878	0.509635406931027	0.724518736440147
Zt09_chr_10_00115	NA	NA	NA	NA	500.286039261921	0.737643660320698	0.256007719809074	2.88133366005845	0.003959961921516	0.022360971409206
Zt09_chr_10_00116	NA	NA	NA	NA	2896.16179406063	-0.630637585975148	0.207694990221564	-3.03636397441459	0.002394501228745	0.01469574634279
Zt09_chr_10_00117	NA	NA	NA	NA	144.331820492398	0.640576145483824	0.337197035100515	1.89970871272007	0.057471356315866	0.178225399509814
Zt09_chr_10_00118	NA	NA	NA	NA	5.40564021553606	1.34862461922936	1.37165130073904	0.983212437813259	0.325502894552293	0.566208662411655
Zt09_chr_10_00119	NA	NA	NA	NA	9.20764086474494	0.14885438181848	1.04402347306268	0.142577619813288	0.88662377367788	0.954183228530697
Zt09_chr_10_00120	NA	NA	NA	NA	6550.97940750265	-0.220534317738948	0.219362669727583	-1.00534114584227	0.314732608873544	0.555720338680483
Zt09_chr_10_00122	NA	NA	NA	NA	1.27503582746451	2.01502728547542	2.92963118123717	0.687809202189228	0.491572940451687	NA
Zt09_chr_10_00123	NA	NA	NA	NA	13.9101865696432	1.02050627391583	0.862780893421211	1.18281046983921	0.236884270239173	0.465703446283122
Zt09_chr_10_00125	NA	NA	NA	NA	1928.11261222028	-0.065910016161212	0.200669637334704	-0.328450367662139	0.742571165379902	0.880290281832871
Zt09_chr_10_00126	NA	NA	NA	NA	4227.04077492516	0.152601887202554	0.203434645618896	0.750127328303902	0.453178021778514	0.681737933803411
Zt09_chr_10_00127	NA	NA	NA	NA	484.090145355882	-0.127354835383375	0.234420621950157	-0.543274880528442	0.58694055675293	0.783357712852467
Zt09_chr_10_00128	NA	NA	NA	NA	15.5626229009515	-0.111698576452885	0.860710673942216	-0.129774824263866	0.896744581773595	0.957459299434412
Zt09_chr_10_00129	NA	NA	NA	NA	19.6659844765326	0.836434054408494	0.751303205812638	1.11331090821551	0.265574923163657	0.500056298300301
Zt09_chr_10_00130	NA	NA	NA	NA	2.79824531326512	3.31736626042786	2.26869977722362	1.46223237368479	0.143677543051302	0.33790989570335
Zt09_chr_10_00131	NA	NA	NA	NA	5.22129975368883	-0.207588355638568	1.35181721046328	-0.153562444709093	0.877954750409145	0.951553587098467
Zt09_chr_10_00132	NA	NA	NA	NA	1987.15861376014	-0.117279128806156	0.203560244778287	-0.576139653073681	0.564520790970965	0.76639999288942
Zt09_chr_10_00133	NA	NA	NA	NA	848.153740982721	-0.533980714043657	0.227416339034473	-2.34803144009241	0.018872928170142	0.077414227136471
Zt09_chr_10_00134	NA	NA	NA	NA	11.3695345959298	0.490425908793835	0.949262852067564	0.516638682031696	0.605408407622505	0.7946387966351
Zt09_chr_10_00135	NA	NA	NA	NA	374.067587085164	-0.49801712482072	0.250496213313942	-1.98812236812763	0.046798158085154	0.153281765848609
Zt09_chr_10_00136	NA	NA	NA	NA	789.344136285621	-0.559892347442402	0.230561632445538	-2.4283847295133	0.01516624535441	0.0650422310931
Zt09_chr_10_00137	NA	NA	NA	NA	17.7771172153511	-0.223361939033694	0.756054918866498	-0.295430839030272	0.767664777912455	0.894506671855136
Zt09_chr_10_00138	NA	NA	NA	NA	92.5046624972316	0.078494844893735	0.372533310843623	0.210705573458597	0.833117025254179	0.929798436097703
Zt09_chr_10_00139	NA	NA	NA	NA	1100.84852588368	1.46449988150309	0.323673829443318	4.52461629048557	6.05051773148639E-06	9.01595509423467E-05
Zt09_chr_10_00140	NA	NA	NA	NA	15874.6241772868	0.171181688981867	0.239545650449259	0.714609881919468	0.474850136835455	0.700261244564446
Zt09_chr_10_00141	NA	NA	NA	NA	167.191810093486	0.924493594148123	0.347753600478388	2.65847310531463	0.007849561541445	0.038770072220153
Zt09_chr_10_00142	NA	NA	NA	NA	375.072566341861	-0.130375825090927	0.257056869387241	-0.507186699198936	0.612023826659322	0.798344546772355
Zt09_chr_10_00144	NA	NA	NA	NA	1207.92070668122	1.19725646884909	0.213368018099384	5.6112273972167	2.00896565670489E-08	4.87231900649118E-07
Zt09_chr_10_00146	NA	NA	NA	NA	300.79507880512	0.051073590477107	0.268506521657218	0.190213593926441	0.849141759176332	0.938042975043989
Zt09_chr_10_00147	NA	NA	NA	NA	277.774524060153	-0.652559040768305	1.04227583831783	-0.626090538394805	0.531255557832844	0.740148241871792
Zt09_chr_10_00148	NA	NA	NA	NA	12.6938232690593	1.07991091561664	0.903438613579984	1.19533402644521	0.231956550538317	0.460629261609884
Zt09_chr_10_00149	NA	NA	NA	NA	5029.33192278413	0.2053361652949	0.229543851341357	0.894540037099678	0.371033018184529	0.609021893519069
Zt09_chr_10_00150	NA	NA	NA	NA	188.464888887878	0.114214790413618	0.316821135161474	0.360502434142868	0.718471436649142	0.866869253560746
Zt09_chr_10_00151	NA	NA	NA	NA	4566.75749263336	-0.242666824005871	0.222819880189754	-1.08907169234278	0.276122271905954	0.511696815142775
Zt09_chr_10_00152	NA	NA	NA	NA	101.697885394991	2.56442998597465	0.421423581342797	6.08516015597304	1.16374921495447E-09	3.44875118476676E-08
Zt09_chr_10_00153	NA	NA	NA	NA	2456.01262116024	0.875524590205021	0.267446450707618	3.27364445438903	0.001061701079694	0.007557993516041
Zt09_chr_10_00154	chr_10.region001.gbk	NA	BGF21	NA	2238.98766082827	-0.230196991565932	0.198787245520414	-1.1580068477899	0.246861241926921	0.477781343300132
Zt09_chr_10_00155	chr_10.region001.gbk	NA	BGF21	NA	279.589686689251	0.734907361685427	0.291427033558423	2.52175425427064	0.011677125356872	0.052691904411892
Zt09_chr_10_00156	chr_10.region001.gbk	NA	BGF21	NA	367.718546208105	0.183671522068578	0.274908564933201	0.668118587404534	0.504057897853587	0.720846009827319
Zt09_chr_10_00157	chr_10.region001.gbk	NA	BGF21	NA	1384.65238517829	-0.574803526693035	0.21159299577877	-2.71655271280349	0.006596568974088	0.033898588736788
Zt09_chr_10_00158	chr_10.region001.gbk	NA	BGF21	transport	4.27335609093021	1.70553130271883	1.5710808577024	1.08557831021699	0.277665600129071	0.513095847324209
Zt09_chr_10_00159	chr_10.region001.gbk	NA	BGF21	biosynthetic-additional	6647.98886327159	1.04321746120006	0.235176321227283	4.43589497342234	9.16905463082677E-06	0.000131969340184
Zt09_chr_10_00160	chr_10.region001.gbk	NA	BGF21	NA	217.894894035994	-0.486806394484423	0.296335163699118	-1.64275608877352	0.100433408800162	0.265743330787521
Zt09_chr_10_00161	chr_10.region001.gbk	NA	BGF21	biosynthetic	1950.89273224414	0.593712896322715	0.196416310989311	3.02272705017367	0.002505080806205	0.015257198678155
Zt09_chr_10_00162	chr_10.region001.gbk	NA	BGF21	transport	289.229988321962	-0.023802367404924	0.281184911853391	-0.084650229800861	0.932539464736289	0.974037901443429
Zt09_chr_10_00163	chr_10.region001.gbk	NA	BGF21	other	1417.75527005445	3.10098732804795	0.272281102194639	11.3889186691745	4.74845809980818E-30	6.86249766479127E-28
Zt09_chr_10_00164	chr_10.region001.gbk	NA	BGF21	NA	3523.99278539614	0.2340994008389	0.192561707418677	1.21571107764385	0.224095002771732	0.450210698767427
Zt09_chr_10_00165	chr_10.region001.gbk	NA	BGF21	NA	540.401508802052	0.308931158387761	0.236202017816941	1.30791075047965	0.190903582734871	0.405482745692147
Zt09_chr_10_00166	chr_10.region001.gbk	NA	BGF21	NA	117.441732919641	-0.189324492222242	0.344431354275681	-0.549672641215779	0.582543925153902	0.781032900697036
Zt09_chr_10_00167	NA	NA	NA	NA	262.54326851514	-0.45244035702409	0.277421838408746	-1.63087505878855	0.102916685458752	0.270421364553732
Zt09_chr_10_00168	NA	NA	NA	NA	7.74153499414882	-1.22238409331633	1.24714406514883	-0.980146662663588	0.327013728383503	0.567989311863506
Zt09_chr_10_00169	NA	NA	NA	NA	824.910694109551	-0.2505447069755	0.216964653579602	-1.15477200014784	0.248183806056261	0.479218685073564
Zt09_chr_10_00170	NA	NA	NA	NA	2657.31450887001	-0.503113971863548	0.196105729031436	-2.56552408921668	0.010302006764723	0.0476981465398
Zt09_chr_10_00171	NA	NA	NA	NA	15153.1711036339	0.435112766239421	0.189613941806255	2.2947298183591	0.021748612840784	0.086388503565614
Zt09_chr_10_00172	NA	NA	NA	NA	1278.91948507361	-0.043062422060576	0.203160980284282	-0.211962070670846	0.832136625176727	0.929195744667069
Zt09_chr_10_00173	NA	NA	NA	NA	6.45249588462516	0.106136887542519	1.21715476602752	0.087200814970246	0.930511891573395	0.973126532127213
Zt09_chr_10_00175	NA	NA	NA	NA	1111.91039705759	-0.045940196388714	0.215850579764975	-0.212833324046363	0.831456970349254	0.92891985525534
Zt09_chr_10_00176	NA	NA	NA	NA	2092.68362118594	-0.088712855022529	0.196420371898582	-0.451647933282269	0.651522632828083	0.826348133726409
Zt09_chr_10_00177	NA	NA	NA	NA	11.6072967301389	0.374500448131652	0.957660260667952	0.391057730505017	0.695754563874714	0.854276733534716
Zt09_chr_10_00178	NA	NA	NA	NA	234.55418847664	6.64556914017923	0.566682607486572	11.7271450585974	9.2527062912562E-32	1.47903108140535E-29
Zt09_chr_10_00179	NA	NA	NA	NA	113.13414805807	0.38131589951398	0.354251534412507	1.07639872371013	0.281748972926572	0.517668349769303
Zt09_chr_10_00180	NA	NA	NA	NA	885.07425715237	-0.538272690704509	0.261192885922145	-2.06082447002387	0.039319789089615	0.134683043797221
Zt09_chr_10_00182	NA	NA	NA	NA	38760.0229081934	-0.173234173598247	0.223853687509341	-0.773872324935541	0.439006296985759	0.668328489639214
Zt09_chr_10_00183	NA	NA	NA	NA	287.677415509889	0.842032190429549	0.281360727329402	2.99271400959858	0.002765087265848	0.016592510627453
Zt09_chr_10_00184	NA	NA	NA	NA	1652.81986305907	0.070023592502144	0.20723969373822	0.337886971549938	0.735448365957881	0.876423840602694
Zt09_chr_10_00185	NA	NA	NA	NA	73.8617776781311	-0.045068921254051	0.406023338465707	-0.111000814446674	0.911615700889401	0.963875089635516
Zt09_chr_10_00186	NA	NA	NA	NA	232.519808786534	-0.209251639158774	0.287376048977073	-0.728145716748539	0.466524391000147	0.693704344616146
Zt09_chr_10_00187	NA	NA	NA	NA	3636.5247326906	-0.367194128267196	0.193762489386968	-1.89507334174399	0.058082685839799	0.179593298830564
Zt09_chr_10_00188	NA	NA	NA	NA	3850.64528045132	-1.18020576066516	0.205944409111109	-5.73070065732366	1.00016634308325E-08	2.56110556299231E-07
Zt09_chr_10_00189	NA	NA	NA	NA	1086.86897443553	-1.24454238458327	0.214825831818092	-5.79326226297176	6.90321790848308E-09	1.82072372336241E-07
Zt09_chr_10_00190	NA	NA	NA	NA	10893.0912791407	0.188298985008783	0.235473856412235	0.799659834334793	0.423907910221713	0.65759183719077
Zt09_chr_10_00191	NA	NA	NA	NA	1565.07494634579	-0.10971957096679	0.218009305763294	-0.503279300774067	0.614767917376483	0.800518579155998
Zt09_chr_10_00192	NA	NA	NA	NA	650.933152565168	0.00086883332978	0.221921834213428	0.003915042126698	0.996876256312109	0.999020870489944
Zt09_chr_10_00193	NA	NA	NA	NA	306.896679577347	0.286196711527351	0.264767196333637	1.08093719875596	0.279725050214337	0.515295840712634
Zt09_chr_10_00194	NA	NA	NA	NA	4.68787516916394	1.14884614227899	1.60980557186204	0.713655215486762	0.475440405604856	0.700391564970069
Zt09_chr_10_00195	NA	NA	NA	NA	82.1475476259795	0.144683073410472	0.411782338826473	0.351358132120967	0.725319688235937	0.870449631542389
Zt09_chr_10_00196	NA	NA	NA	NA	1.99988789174832	1.62378450823934	2.34354970681927	0.692873935429849	0.48838866805449	NA
Zt09_chr_10_00197	NA	NA	NA	NA	3641.54607923628	0.047985976970382	0.193670008629798	0.247771853318331	0.804310933776408	0.915370048688361
Zt09_chr_10_00198	NA	NA	NA	NA	794.034451021837	-0.052234286704572	0.215222319904977	-0.242699208556221	0.808238420606103	0.917662003593885
Zt09_chr_10_00199	NA	NA	NA	NA	1726.93642256838	-0.018453786353635	0.216464299557882	-0.085250946189859	0.932061888761925	0.973878669549204
Zt09_chr_10_00200	NA	NA	NA	NA	384.331074584126	1.64674089718049	0.264681498614869	6.22159427764395	4.92128297262422E-10	1.54063903148919E-08
Zt09_chr_10_00201	NA	NA	NA	NA	2972.06529688498	-0.330088929896497	0.198464459359774	-1.66321431535565	0.096269543100399	0.257712174501196
Zt09_chr_10_00202	NA	NA	NA	NA	662.874750531756	0.647267482305859	0.238152125931567	2.71787404699402	0.00657028440366	0.03381292705298
Zt09_chr_10_00203	NA	NA	NA	NA	351.669064939094	0.33645918236179	0.270099177788907	1.24568754750059	0.212879127043004	0.436855629314082
Zt09_chr_10_00204	NA	NA	NA	NA	132.96154810394	1.59247641634317	0.438787413993512	3.62926639542746	0.000284227809988	0.002513498235858
Zt09_chr_10_00205	NA	NA	NA	NA	724.87934508713	0.035646161621405	0.233831861479021	0.152443560924238	0.878837101892338	0.951882622738544
Zt09_chr_10_00206	NA	NA	NA	NA	361.077054408019	0.692045363683555	0.302805683901125	2.2854437696405	0.022286820005452	0.087970769325848
Zt09_chr_10_00207	NA	NA	NA	NA	704.811397528032	1.80490852559489	0.245051080902272	7.36543792808122	1.76566269049418E-13	8.39087449761874E-12
Zt09_chr_10_00208	NA	NA	NA	NA	1138.532655391	4.78340368557147	0.345762860034439	13.8343478680591	1.5816431916028E-43	4.06983796863646E-41
Zt09_chr_10_00209	NA	NA	NA	NA	531.007046043596	-0.134000750798081	0.25721130160306	-0.520975361358256	0.602383935307642	0.793837279819121
Zt09_chr_10_00210	NA	NA	NA	NA	982.050140798901	0.264360036672978	0.209053664416877	1.26455586134005	0.206030584010279	0.425783087425747
Zt09_chr_10_00211	NA	NA	NA	NA	3090.83165656562	-0.193396827754169	0.196328333398514	-0.985068351604686	0.324590497784133	0.56519015042001
Zt09_chr_10_00212	NA	NA	NA	NA	791.263997917641	-0.300997616165717	0.244630197185458	-1.23041889197974	0.218540282429817	0.443640557943924
Zt09_chr_10_00213	NA	NA	NA	NA	1440.24234183804	-0.275049098355687	0.201536693060469	-1.36475941020408	0.172328680072762	0.380030847568485
Zt09_chr_10_00214	NA	NA	NA	NA	857.722596399204	-0.548532929909501	0.215887475232109	-2.54082794437126	0.011059032635124	0.050398615248623
Zt09_chr_10_00215	NA	NA	NA	NA	45.6408476272363	5.86372745785895	0.96012332912412	6.1072648481609	1.01352978586293E-09	3.02910460080847E-08
Zt09_chr_10_00216	NA	NA	NA	NA	34081.9486221424	6.87996746375043	0.230502224766377	29.8477269393975	9.39574679053843E-196	4.95625643200902E-192
Zt09_chr_10_00217	NA	NA	NA	NA	2289.3031998122	4.03472348320941	0.213396819689763	18.9071397084319	9.9615475420664E-80	5.25471632844002E-77
Zt09_chr_10_00218	NA	NA	NA	NA	362.826842159508	1.64434528721773	0.273696429160546	6.00791647980612	1.87922598153561E-09	5.37285477105708E-08
Zt09_chr_10_00219	NA	NA	NA	NA	20.7250061073773	-0.060172265079332	0.737172830513097	-0.08162572274598	0.934944345751546	0.974670241865495
Zt09_chr_10_00220	NA	NA	NA	NA	82.3018204701631	1.46712183506683	0.41529189647042	3.53274852588251	0.000411263470147	0.003435336191643
Zt09_chr_10_00221	NA	NA	NA	NA	481.375557938363	0.860306742992276	0.270746537774262	3.17753552848593	0.001485324902591	0.009917834001479
Zt09_chr_10_00222	NA	NA	NA	NA	2344.47966524827	-0.804829290708076	0.210648810248159	-3.82071605227645	0.000133064780479	0.001316916917499
Zt09_chr_10_00223	NA	NA	NA	NA	5856.45507038141	0.783647667826402	0.209027366727435	3.74901947096837	0.000177527303701	0.001698017274744
Zt09_chr_10_00224	NA	NA	NA	NA	9375.69743456853	1.01618172254466	0.187873779134464	5.40885336541492	6.34295351096797E-08	1.45158697485276E-06
Zt09_chr_10_00225	NA	NA	NA	NA	2504.34146402669	0.026499179625344	0.206933980131451	0.12805620231395	0.898104496095736	0.957651347666264
Zt09_chr_10_00226	NA	NA	NA	NA	409.935817180909	0.145500637400304	0.282142660955933	0.515698820261106	0.60606477873051	0.794876108354908
Zt09_chr_10_00227	NA	NA	NA	NA	594.580780058968	0.375745358208614	0.228487660672203	1.64448862185023	0.10007531267389	0.26514177516563
Zt09_chr_10_00228	NA	NA	NA	NA	12.4350757919781	1.15976127652558	0.921750384504105	1.25821621126801	0.208313573683427	0.42932373556557
Zt09_chr_10_00229	NA	NA	NA	NA	2641.05278450732	0.086428412428563	0.209952469085922	0.411657042209838	0.680590815527288	0.845529098423562
Zt09_chr_10_00230	NA	NA	NA	NA	1556.83445452922	-0.361632719393912	0.200432063077377	-1.80426581377004	0.071189646310561	0.208278083354524
Zt09_chr_10_00231	NA	NA	NA	NA	162.002505551894	1.91459913231756	0.376545449145208	5.08464286758444	3.68318439794317E-07	7.33162177326424E-06
Zt09_chr_10_00232	NA	NA	NA	NA	758.852167734073	0.831910255855258	0.315699404142371	2.63513407038327	0.008410405593077	0.040887604355539
Zt09_chr_10_00233	NA	NA	NA	NA	595.698902990265	-0.105267447273579	0.25396355859313	-0.414498236899516	0.67850925799031	0.844174410037608
Zt09_chr_10_00234	NA	NA	NA	NA	570.298153533245	-0.252722799487883	0.233796758115432	-1.08095082893796	0.27971898678665	0.515295840712634
Zt09_chr_10_00235	NA	NA	NA	NA	239.776646693742	-0.571494097309008	0.276357851633515	-2.06794955862836	0.03864476652791	0.133236041460606
Zt09_chr_10_00236	NA	NA	NA	NA	520.414638693235	1.97320848762756	0.30542723115397	6.46048644769607	1.04366940269325E-10	3.58655120469505E-09
Zt09_chr_10_00237	NA	NA	NA	NA	994.61246572192	0.567020483919701	0.261819492973301	2.16569239165673	0.030334700824885	0.110835100156488
Zt09_chr_10_00238	NA	NA	NA	NA	1495.25628779237	0.243552390283268	0.239760154070477	1.01581679085707	0.309716638687878	0.551090074474015
Zt09_chr_10_00239	NA	NA	NA	NA	83.2809785858792	0.103561754300517	0.403094586026962	0.256916758226047	0.797243033509311	0.91098938072436
Zt09_chr_10_00240	NA	NA	NA	NA	1233.77190866699	-0.327028031393899	0.211125340288332	-1.54897574562713	0.121387550698572	0.30260837898628
Zt09_chr_10_00241	NA	NA	NA	NA	3251.00303640966	-0.586015945907076	0.199390161813356	-2.93904142801002	0.003292290641767	0.019239998620988
Zt09_chr_10_00242	NA	NA	NA	NA	360.784309376154	0.052815579661726	0.246815416441414	0.213988171497637	0.830556281320335	0.928708931418075
Zt09_chr_10_00243	NA	NA	NA	NA	1127.89212250805	-0.207399514783046	0.243601000842131	-0.851390240869551	0.394552611103321	0.631265286006893
Zt09_chr_10_00244	NA	NA	NA	NA	259.828459792746	0.964636808541838	0.280381899005453	3.44043895830478	0.000580771425009	0.004596503026137
Zt09_chr_10_00245	NA	NA	NA	NA	121.720079028299	-0.260754543358616	0.365476011509124	-0.713465549440326	0.475557723735746	0.700423563508602
Zt09_chr_10_00246	NA	NA	NA	NA	1283.00604241294	-0.388306334662356	0.213043689381462	-1.82266058098103	0.068354814065333	0.202682205842964
Zt09_chr_10_00247	NA	NA	NA	NA	4005.6965199142	-0.418307216746528	0.202476754124119	-2.06595181039945	0.038833030025624	0.133499515686338
Zt09_chr_10_00248	NA	NA	NA	NA	7.09925899083243	0.928790775199102	1.26658947503109	0.733300563054421	0.4633751317068	0.69077400586502
Zt09_chr_10_00249	NA	NA	NA	NA	6.11565944946746	1.06843510693632	1.33906262950492	0.79789778565573	0.424929808506498	0.658210626846257
Zt09_chr_10_00250	NA	NA	NA	NA	24.7837312855281	0.577256864051047	0.676150919503668	0.853739671721198	0.393249247656266	0.630226274156707
Zt09_chr_10_00251	NA	NA	NA	NA	4546.97964778691	-0.155333595971508	0.196557968965465	-0.790268625531027	0.429370905633317	0.661491033146463
Zt09_chr_10_00252	NA	NA	NA	NA	325.924809267568	-0.238715973031087	0.256332202127282	-0.931275786069801	0.351710923990532	0.590381901050137
Zt09_chr_10_00253	NA	NA	NA	NA	40.6023626852563	0.588694123312541	0.537971626836909	1.09428470563376	0.273830130998795	0.509177668706074
Zt09_chr_10_00254	NA	NA	NA	NA	1946.20701491904	0.027056871084107	0.19832923695169	0.136424016448456	0.891486088786879	0.955816861458067
Zt09_chr_10_00255	NA	NA	NA	NA	3612.88292162924	-0.34035576035569	0.194215993544371	-1.75246000159061	0.079694741865411	0.225410060772141
Zt09_chr_10_00256	NA	NA	NA	NA	470.813617143814	0.527623290869778	0.252045950528271	2.09336150715342	0.036316895859202	0.126910649657033
Zt09_chr_10_00257	NA	NA	NA	NA	9.13974379865795	0.946233389645593	1.07115207639334	0.883379130283389	0.377031462756175	0.614313811903884
Zt09_chr_10_00258	NA	NA	NA	NA	73.9010337738157	0.070504272208145	0.404614355477501	0.174250545621251	0.86166856343589	0.943400097991764
Zt09_chr_10_00259	NA	NA	NA	NA	548.486950553818	0.025701530022852	0.232797499099035	0.110402947292478	0.912089815818391	0.964086520076548
Zt09_chr_10_00260	NA	NA	NA	NA	342.308061065049	0.766542550728576	0.340459970247289	2.251490976081	0.024354457798774	0.094117043874384
Zt09_chr_10_00261	NA	NA	NA	NA	9237.18070495742	-0.24687111930533	0.202464508508169	-1.21933034646104	0.222718835095632	0.449528163431971
Zt09_chr_10_00262	NA	NA	NA	NA	612.307394196392	-0.162474783031914	0.230658756640259	-0.704394601785327	0.481187066836501	0.705234505739563
Zt09_chr_10_00263	NA	NA	NA	NA	1219.81543717447	-0.872209893833958	0.219556349826206	-3.9726015418109	7.10919147982448E-05	0.000753788644343
Zt09_chr_10_00264	NA	NA	NA	NA	730.092109941772	0.158412796737057	0.227367760467716	0.696724972842181	0.48597492722194	0.708331322034543
Zt09_chr_10_00265	NA	NA	NA	NA	690.418058428556	0.179087851544144	0.222727843796804	0.804065843278791	0.421358949717172	0.655498128896777
Zt09_chr_10_00266	NA	NA	NA	NA	1636.47887038811	-0.325125428680767	0.202670794498222	-1.60420463878735	0.108668952570824	0.279828520776714
Zt09_chr_10_00267	NA	NA	NA	NA	1191.16901221258	0.248785854300619	0.241122125754199	1.03178359730551	0.302173504951796	0.543273769127718
Zt09_chr_10_00268	NA	NA	NA	NA	146.667187776826	-0.532705650110314	0.351005600713324	-1.51765569844964	0.129101217694954	0.315427940408006
Zt09_chr_10_00269	NA	NA	NA	NA	1201.51768011724	-0.315255616376915	0.206749605758807	-1.52481846444095	0.127304383122975	0.312267203428827
Zt09_chr_10_00270	NA	NA	NA	NA	218.698013575057	0.274130161106082	0.300688708520273	0.911674277544745	0.36194020856497	0.600766079351862
Zt09_chr_10_00271	NA	NA	NA	NA	550.474803765081	-0.027467232121964	0.265136787221311	-0.103596458302999	0.917489598406148	0.96698454177671
Zt09_chr_10_00272	NA	NA	NA	NA	771.730110546192	-0.428805169195903	0.218982306821955	-1.95817267348702	0.050209754485587	0.161252027343362
Zt09_chr_10_00273	NA	NA	NA	NA	378.918281477456	0.409480936106238	0.255914366779387	1.60007013775524	0.109583024795434	0.281358216498377
Zt09_chr_10_00274	NA	NA	NA	NA	1965.38845465234	0.834675446980097	0.237898038117846	3.5085427924657	0.000450568743198	0.003710773021655
Zt09_chr_10_00275	NA	NA	NA	NA	1049.62419655729	-0.55489105597444	0.242424613213217	-2.28892210497786	0.022083878661141	0.087358425149995
Zt09_chr_10_00276	NA	NA	NA	NA	966.434748783211	-0.495603500941164	0.213643557582411	-2.31976805923571	0.020353427827512	0.082082822469517
Zt09_chr_10_00277	NA	NA	NA	NA	1436.40304322369	0.81825631015245	0.293157502772695	2.79118324591167	0.005251573129011	0.028166800463175
Zt09_chr_10_00278	NA	NA	NA	NA	1999.41578086871	-0.986893324220385	0.23226752831357	-4.24895090323621	2.14773980050059E-05	0.000273655252358
Zt09_chr_10_00279	NA	NA	NA	NA	2332.78094769026	-0.600635320034703	0.200167652468534	-3.00066125883712	0.002693940675643	0.016222074273993
Zt09_chr_10_00280	NA	NA	NA	NA	35.4747144673226	-0.323450533504714	0.572201641294622	-0.565273690534858	0.571887620871698	0.773135603576891
Zt09_chr_10_00281	NA	NA	NA	NA	1730.34878403294	-0.117468388229692	0.198722040020901	-0.591119073744096	0.554440640708274	0.758625096131162
Zt09_chr_10_00282	NA	NA	NA	NA	636.994455731143	-0.00411593701414	0.224855955587875	-0.018304772063429	0.985395720549166	0.994012124745245
Zt09_chr_10_00283	NA	NA	NA	NA	155.273040226529	0.388052402838832	0.312658815033767	1.24113693323159	0.2145551678453	0.43901416229013
Zt09_chr_10_00284	NA	NA	NA	NA	147.440209591263	0.594064632310571	0.325700582924284	1.82395937697377	0.06815821388482	0.202269804918383
Zt09_chr_10_00285	NA	NA	NA	NA	35208.9857938332	-0.098474996423929	0.206511713434956	-0.476849447355656	0.633469331996559	0.81342520113969
Zt09_chr_10_00286	NA	NA	NA	NA	1420.46034878918	-0.436329343478068	0.213614113863517	-2.04260540460752	0.041091515669554	0.139349241502345
Zt09_chr_10_00287	NA	NA	NA	NA	723.017179157493	-0.107542306728629	0.220813655130031	-0.487027428921006	0.626238893228735	0.80876733058675
Zt09_chr_10_00288	NA	NA	NA	NA	26.3544199472517	-0.604648942994069	0.63929752852458	-0.945802096857037	0.344249535887911	0.584195469488902
Zt09_chr_10_00289	NA	NA	NA	NA	44.9718697297886	1.7620195414896	0.527968325566546	3.33735842883914	0.000845787978046	0.00628384730168
Zt09_chr_10_00290	NA	NA	NA	NA	55.4199056176375	1.08664037508553	0.479170028909988	2.26775530505823	0.023344124943453	0.091113769202156
Zt09_chr_10_00291	NA	NA	NA	NA	2.38597717257101	1.19075474871469	2.12376571457946	0.560680841836868	0.575015129770852	0.776031555135498
Zt09_chr_10_00292	NA	NA	NA	NA	222.384115924527	1.31352488196479	0.328804903992297	3.9948457763743	6.47363788712452E-05	0.000696906935808
Zt09_chr_10_00293	NA	NA	NA	NA	75.9533070765663	1.20033096347059	0.419285610453202	2.86280028110949	0.004199151558668	0.023316341549448
Zt09_chr_10_00294	NA	NA	NA	NA	1239.22467748672	-0.615252816358611	0.215871412421039	-2.85008936319281	0.004370694721486	0.024066194839078
Zt09_chr_10_00295	NA	NA	NA	NA	2003.93825971796	0.026627943975792	0.214201881834761	0.124312371804151	0.901067952002205	0.959474182769991
Zt09_chr_10_00296	NA	NA	NA	NA	12102.7130027346	0.45660555798321	0.224925182866933	2.03003306327571	0.042353178588793	0.142120239857433
Zt09_chr_10_00297	NA	NA	NA	NA	902.675664226991	0.546351296750697	0.247149782163856	2.21060804491616	0.027062991177087	0.101462173744943
Zt09_chr_10_00298	NA	NA	NA	NA	2345.08349405461	-0.177101933050531	0.204291198499055	-0.866909266535781	0.385991725839781	0.622948249596097
Zt09_chr_10_00299	NA	NA	NA	NA	44.8947873868118	1.20489664338461	0.513437965908628	2.34672292153603	0.018939333017614	0.07759610226634
Zt09_chr_10_00300	NA	NA	NA	NA	17.4602510488196	0.658731509084534	0.817955178775705	0.805339370881553	0.420623868164168	0.654815757659834
Zt09_chr_10_00301	NA	NA	NA	NA	19.8510875330971	0.124062424474062	0.718222594411262	0.172735340602529	0.862859463538095	0.944116090056722
Zt09_chr_10_00302	NA	NA	NA	NA	5374.51021342044	-0.143094255143183	0.19941099998249	-0.717584562314753	0.473013479130715	0.698920476866813
Zt09_chr_10_00303	NA	NA	NA	NA	12849.1329524473	-0.217350522320649	0.232106745799089	-0.936424840098304	0.349054493458365	0.587407687831279
Zt09_chr_10_00304	NA	NA	NA	NA	15.954401041774	-0.04425104694003	0.804373192680646	-0.055013080175583	0.956128043101181	0.98297958364251
Zt09_chr_10_00305	NA	NA	NA	NA	22.9754808896194	-0.324208499613555	0.712835666739342	-0.454815204599051	0.649242190742071	0.824585465508894
Zt09_chr_10_00306	NA	NA	NA	NA	4.80162000584683	1.86752254935625	1.48567923681912	1.25701598506194	0.208747847339852	0.430039671048718
Zt09_chr_10_00308	NA	NA	NA	NA	75.1418203397319	0.173845388473397	0.406253080864307	0.427923864856705	0.668706551604704	0.838266886814357
Zt09_chr_10_00309	NA	NA	NA	NA	17.5420207928282	-0.092058833957702	0.782057002972804	-0.11771371346048	0.906294500559409	0.961766931125521
Zt09_chr_10_00310	NA	NA	NA	NA	203.788260424487	-0.227156464015982	0.288181524193829	-0.788240900076573	0.430555809613031	0.662288477262952
Zt09_chr_10_00311	NA	NA	NA	NA	452.480684464361	-0.300264788348642	0.246054354283201	-1.22031893816049	0.222343993324678	0.448943374081406
Zt09_chr_10_00312	NA	NA	NA	NA	208.234569460828	0.854415804507962	0.347164100463501	2.46112948708471	0.0138500369474	0.060440758724376
Zt09_chr_10_00313	NA	NA	NA	NA	67.7424639770804	0.86033455227679	0.424759186609459	2.02546426163071	0.042819714623519	0.143240390414966
Zt09_chr_10_00314	NA	NA	NA	NA	601.855849119286	0.81374830122292	0.231391432247074	3.51676072584235	0.000436847387828	0.0036146979934
Zt09_chr_10_00315	NA	NA	NA	NA	11404.0770937878	-0.408617461073533	0.185222229002004	-2.20609299043212	0.027377489413645	0.102241597633256
Zt09_chr_10_00316	NA	NA	NA	NA	2446.05810839028	-0.050928145565922	0.198826867932251	-0.256143176702234	0.797840283560807	0.911348526587972
Zt09_chr_10_00317	NA	NA	NA	NA	668.516676986323	-0.109265387507653	0.226983874831406	-0.481379514684955	0.630246793351642	0.811531427054199
Zt09_chr_10_00318	NA	NA	NA	NA	1408.75247966559	-0.254789359729625	0.20612142681801	-1.23611292461402	0.216416591305715	0.440526779359953
Zt09_chr_10_00319	NA	NA	NA	NA	2124.91120455107	0.37656135951411	0.195286450045636	1.92825134271278	0.053823870788493	0.169302873231544
Zt09_chr_10_00320	NA	NA	NA	NA	25347.0813123739	-0.120042766982095	0.22682468489045	-0.529231494535402	0.596644871341871	0.790084522738388
Zt09_chr_10_00321	NA	NA	NA	NA	2456.84881930572	0.216663335490447	0.21470823917551	1.00910582808766	0.312923883216763	0.554222037504802
Zt09_chr_10_00322	NA	NA	NA	NA	3121.68011421135	-0.307171506099719	0.195751445194032	-1.56919151118014	0.116603321608207	0.294198742853289
Zt09_chr_10_00323	NA	NA	NA	NA	2048.79126845512	-0.425406481752546	0.199337397246526	-2.13410272045658	0.032834373249733	0.117623985665428
Zt09_chr_10_00324	NA	NA	NA	NA	1215.90971723398	0.065537232677199	0.213303180386824	0.307249205372127	0.758653695106161	0.889547158433135
Zt09_chr_10_00325	NA	NA	NA	NA	1143.53986496053	0.52910929784849	0.218275346816176	2.42404515931928	0.015348696709841	0.065664537830017
Zt09_chr_10_00326	NA	NA	NA	NA	429.786192702135	-0.289261074522116	0.250497545518786	-1.1547461430133	0.248194397653266	0.479218685073564
Zt09_chr_10_00327	NA	NA	NA	NA	480.684809850462	0.007105664349135	0.232551063979279	0.030555286342479	0.975624201813322	0.991655942715922
Zt09_chr_10_00328	NA	NA	NA	NA	1385.44577693859	-0.340670270587857	0.216569219916475	-1.57303180350026	0.115711454270056	0.292516055432257
Zt09_chr_10_00329	NA	NA	NA	NA	35.912857369559	2.58693627156128	0.650750809523906	3.97531010903221	7.02876077715374E-05	0.000747514377006
Zt09_chr_10_00330	NA	NA	NA	NA	223.932007187907	-0.63153701346403	0.280151572035845	-2.25426903327613	0.024179248209229	0.093627379056563
Zt09_chr_10_00331	NA	NA	NA	NA	27.8685439571296	0.266661546424819	0.616309342458447	0.432674840464223	0.665251010352636	0.835945017324453
Zt09_chr_10_00332	NA	NA	NA	NA	4207.43592063222	0.067138740648147	0.200490906324422	0.334871749941154	0.737721833241349	0.877943072836575
Zt09_chr_10_00333	NA	NA	NA	NA	2279.99307653762	-0.349510748556116	0.208611115053569	-1.67541767113591	0.093852311862647	0.253204473774905
Zt09_chr_10_00334	NA	NA	NA	NA	33107.6733384733	-0.631242683599989	0.217405201043241	-2.90353073694147	0.003689807496786	0.021053255322388
Zt09_chr_10_00335	NA	NA	NA	NA	1136.9804773959	-0.261698149590207	0.222877268957558	-1.17418052910565	0.240322723271921	0.470216010852888
Zt09_chr_10_00336	NA	NA	NA	NA	38542.4312955538	-0.708841674889087	0.206262145373886	-3.43660575043563	0.000589052349191	0.004644620541077
Zt09_chr_10_00337	NA	NA	NA	NA	415.24931696148	0.342919169536141	0.238534932472484	1.4376056621212	0.150545973464968	0.347264849030142
Zt09_chr_10_00338	NA	NA	NA	NA	831.166667923738	-0.50550123947057	0.226641035776237	-2.23040473557336	0.025720585478971	0.097846061428948
Zt09_chr_10_00339	NA	NA	NA	NA	959.046779105229	0.454478027659202	0.21841362362946	2.08081355048725	0.037450975376539	0.130055230487981
Zt09_chr_10_00340	NA	NA	NA	NA	4778.065878342	-0.34247439034585	0.194786791180291	-1.75820130446557	0.078713263373234	0.223172515073265
Zt09_chr_10_00341	NA	NA	NA	NA	170.758069601624	1.65757740628107	0.342062273686262	4.84583519959115	1.26080143475656E-06	2.21690918944695E-05
Zt09_chr_10_00342	NA	NA	NA	NA	1711.71477112681	0.325431721764372	0.206032648931552	1.57951530231738	0.114217909407982	0.29022132568743
Zt09_chr_10_00343	NA	NA	NA	NA	552.713339910498	-0.272963846430979	0.229492750282528	-1.18942252465463	0.234273441524279	0.463383780850283
Zt09_chr_10_00344	NA	NA	NA	NA	266.829213610015	-1.16400236987811	0.313387634582887	-3.71425749272901	0.000203801199966	0.001912902722098
Zt09_chr_10_00345	NA	NA	NA	NA	1716.8734248109	-0.15449515853409	0.198031931423461	-0.780152763362823	0.435300962476623	0.665706331533751
Zt09_chr_10_00346	NA	NA	NA	NA	4354.62907950234	1.43212342499872	0.238205048850006	6.01214555238291	1.83083821766766E-09	5.2774161738781E-08
Zt09_chr_10_00347	NA	NA	NA	NA	865.4596469485	0.586357006651564	0.261702328615955	2.24054944315011	0.025055274674027	0.09615611051691
Zt09_chr_10_00348	NA	NA	NA	NA	2158.90032962425	-0.789947997953671	0.199246788655019	-3.96467116627615	7.34971933365586E-05	0.000775395389701
Zt09_chr_10_00349	NA	NA	NA	NA	694.614202045738	0.111976809763303	0.219776041192874	0.509504171407986	0.610398875162522	0.797684644241868
Zt09_chr_10_00350	NA	NA	NA	NA	3.84067967612878	0.670136596519103	1.61115630800766	0.415935184679745	0.677457432323425	0.843623218957995
Zt09_chr_10_00351	NA	NA	NA	NA	2308.42133768247	-0.322805672589787	0.195544517886524	-1.65080400145564	0.098778602815131	0.262630620591521
Zt09_chr_10_00352	NA	NA	NA	NA	322.650469715589	-0.247894036449689	0.264853062247454	-0.935968171733198	0.349289575401321	0.587439027655658
Zt09_chr_10_00353	NA	NA	NA	NA	492.745310909576	-0.465633648681388	0.237117703388423	-1.96372367827227	0.049562145136021	0.159609472278698
Zt09_chr_10_00354	NA	NA	NA	NA	466.342358719356	0.673744981722246	0.243995986377686	2.76129534638879	0.005757258633058	0.03036953928938
Zt09_chr_10_00355	NA	NA	NA	NA	6.10315928241897	0.395739013241838	1.27233263362527	0.311034239618812	0.75577459224228	0.888010164997779
Zt09_chr_10_00356	NA	NA	NA	NA	965.228723774233	-0.207511102412762	0.211807911868559	-0.979713649892062	0.327227486336572	0.56814947958112
Zt09_chr_10_00357	NA	NA	NA	NA	57.8478450168065	0.813763569858909	0.467088195617637	1.74220538539378	0.081472511985325	0.228910998045432
Zt09_chr_10_00358	NA	NA	NA	NA	1076.95224571168	0.125691732695522	0.218463381527967	0.575344626712331	0.565058245627743	0.766799968033826
Zt09_chr_10_00359	NA	NA	NA	NA	1680.72481336896	0.634164414215887	0.206299577471335	3.0739976396898	0.002112111035833	0.013303147121219
Zt09_chr_10_00360	NA	NA	NA	NA	49.2263916144193	0.537063915860895	0.494566604818349	1.08592838786225	0.277510676318052	0.513008171570957
Zt09_chr_10_00361	NA	NA	NA	NA	5.90349910636503	2.26760629398156	1.44928408236113	1.56463892868211	0.117667595638223	0.295458668733165
Zt09_chr_10_00362	NA	NA	NA	NA	1079.93457636636	-0.314855268155309	0.207429487536891	-1.51789059450534	0.129041981421093	0.315356243686015
Zt09_chr_10_00363	NA	NA	NA	NA	1265.13922349554	0.057977488986515	0.202842733457744	0.285824825953612	0.775012292637014	0.898048005418675
Zt09_chr_10_00364	NA	NA	NA	NA	207.437981518729	0.402495337286147	0.292256276177888	1.37719997855977	0.16845042847771	0.374457466705491
Zt09_chr_10_00365	NA	NA	NA	NA	965.516819625019	-0.188005255692265	0.209529807339914	-0.897272126000047	0.369573726436288	0.608079041469563
Zt09_chr_10_00366	NA	NA	NA	NA	430.178852056812	-0.31387582682889	0.25345515920703	-1.23838799656276	0.215572229259422	0.439815706572598
Zt09_chr_10_00367	NA	NA	NA	NA	532.470743887457	3.54965451523503	0.369941182783962	9.59518615505955	8.37657527326243E-22	7.18478610836737E-20
Zt09_chr_10_00368	NA	NA	NA	NA	410.717348591151	-0.206958083582541	0.248032849928821	-0.834397877708269	0.404056812791114	0.641601350834777
Zt09_chr_10_00369	NA	NA	NA	NA	37.1130276854014	0.788785538090375	0.545893689006281	1.44494350086048	0.148473756142721	0.34449046125043
Zt09_chr_10_00370	NA	NA	NA	NA	105.074401515189	-0.094850172763235	0.354783961906271	-0.267346280969412	0.789202556028278	0.906092824692386
Zt09_chr_10_00371	NA	NA	NA	NA	133.826270999846	0.636435027374577	0.341046827767043	1.86612211449538	0.062024282632708	0.188466642216322
Zt09_chr_10_00372	NA	NA	NA	NA	457.887616250433	-0.197749193300428	0.239785390522451	-0.824692417121688	0.409546237832862	0.646170289904347
Zt09_chr_10_00373	NA	NA	NA	NA	357.643502245842	-0.082896883562135	0.251937292789602	-0.329037764295434	0.74212714405458	0.880096061743098
Zt09_chr_10_00374	NA	NA	NA	NA	1517.15460905262	-0.03115305245904	0.199888731574749	-0.155851969311186	0.876149705498183	0.950378304853571
Zt09_chr_10_00375	NA	NA	NA	NA	177.271727029493	1.59439488084073	0.308224887192359	5.17282979763306	2.30575029548164E-07	4.8265209558197E-06
Zt09_chr_10_00376	NA	NA	NA	NA	128.212221292627	-0.096854058150263	0.334044656295422	-0.289943444162171	0.77185950482109	0.896522930294231
Zt09_chr_10_00377	NA	NA	NA	NA	1230.15159566794	-0.147778126478603	0.208497723878625	-0.7087757301592	0.478463660955024	0.702839268041702
Zt09_chr_10_00378	NA	NA	NA	NA	3283.21995672471	0.21091443244848	0.205025906541112	1.02872088706599	0.303610851951811	0.544922949287268
Zt09_chr_10_00379	NA	NA	NA	NA	536.20239318393	-0.89147879491545	0.243415267306073	-3.66237830840123	0.00024988446748	0.002249386631323
Zt09_chr_10_00380	NA	NA	NA	NA	1335.75615312373	-0.010702176580886	0.21029349114156	-0.050891620671613	0.959411882594484	0.984622599221938
Zt09_chr_10_00381	NA	NA	NA	NA	6091.30183621349	-0.38085819019845	0.191398488331583	-1.98987041913644	0.046605211684441	0.152905995825888
Zt09_chr_10_00382	NA	NA	NA	NA	14936.4724455812	-0.268891861851039	0.205057838498872	-1.31129765055296	0.189757221848244	0.404023953682942
Zt09_chr_10_00383	NA	NA	NA	NA	2116.19871517379	-0.841681169471337	0.278557548347412	-3.02157013681642	0.002514673760285	0.015299774031723
Zt09_chr_10_00384	NA	NA	NA	NA	622.123061388962	-0.319192588512398	0.235807509987203	-1.35361502494013	0.175859230875541	0.38439882159029
Zt09_chr_10_00385	NA	NA	NA	NA	709.898324226312	-0.211588871270763	0.217859409213269	-0.971217502309632	0.331439980000899	0.571728546273625
Zt09_chr_10_00386	NA	NA	NA	NA	1655.52116794545	-0.568247943934917	0.21295530510636	-2.66839064493419	0.007621558471902	0.037910156472684
Zt09_chr_10_00387	NA	NA	NA	NA	725.824045867555	0.021703350832307	0.22459810188714	0.096631942344787	0.923018688867922	0.968940016672296
Zt09_chr_10_00388	NA	NA	NA	NA	378.556224717243	-0.008907660774381	0.261652804752968	-0.034043819185468	0.972842208279381	0.989872189636011
Zt09_chr_10_00389	NA	NA	NA	NA	681.467136758181	-0.275832087657972	0.221504501716438	-1.245266283622	0.213033884903513	0.437088192479982
Zt09_chr_10_00390	NA	NA	NA	NA	1350.21618754443	-0.278272949676451	0.204393931024853	-1.3614540719539	0.17337023826873	0.381291643471982
Zt09_chr_10_00391	NA	NA	NA	NA	3703.9763154632	-0.11504822314438	0.196910632186943	-0.584266181397232	0.559041241297064	0.7617295883278
Zt09_chr_10_00392	NA	NA	NA	NA	744.544543703514	-0.241412997636483	0.231294536315391	-1.04374708318789	0.296602419980521	0.537060914659788
Zt09_chr_10_00393	NA	NA	NA	NA	2.65123459879912	0.263874273898587	2.02866762888471	0.130072699017559	0.896508909619811	0.95738604214086
Zt09_chr_10_00394	NA	NA	NA	NA	423.2112779443	0.294714398867754	0.241895676278264	1.21835331413171	0.223089738144606	0.449753365668602
Zt09_chr_10_00396	NA	NA	NA	NA	325.150209577206	0.227955021128135	0.275355162556378	0.827858170559855	0.407750826474548	0.645035043602194
Zt09_chr_10_00397	NA	NA	NA	NA	450.135028981094	0.574679936010763	0.246611329192721	2.33030630787308	0.0197899676132	0.080147469604321
Zt09_chr_10_00398	NA	NA	NA	NA	190.212805021775	0.5206766564916	0.317655329559665	1.63912457320758	0.10118731830745	0.267185576026329
Zt09_chr_10_00400	NA	NA	NA	NA	186.453886528625	0.356306554957303	0.292783276351347	1.21696348028337	0.223618110992319	0.450132962212954
Zt09_chr_10_00401	NA	NA	NA	NA	4.29486116504767	0.091715241158067	1.48321514193668	0.06183542667877	0.950693891046723	0.981329524634385
Zt09_chr_10_00402	NA	NA	NA	NA	168.193462385803	0.784904400650413	0.310554985674099	2.52742489046401	0.011490239846303	0.051982002735203
Zt09_chr_10_00403	NA	NA	NA	NA	4.95771619623559	-1.05034374685875	1.58967623021567	-0.660728094749363	0.508786703128373	0.72379985409983
Zt09_chr_10_00404	NA	NA	NA	NA	574.741480708736	0.36551727621915	0.252132772398206	1.44970157089246	0.147141757505306	0.342378813780543
Zt09_chr_10_00405	NA	NA	NA	NA	428.913980710401	0.435242580588179	0.238747398648477	1.82302543630649	0.068299538483681	0.202575240653032
Zt09_chr_10_00406	NA	NA	NA	NA	179.69842680165	0.069463016750881	0.298384345161454	0.232797121823852	0.815918947983766	0.922213938421762
Zt09_chr_10_00407	NA	NA	NA	NA	32.9823150372167	-1.17958378513713	0.592809826394427	-1.98981820580062	0.046610965173086	0.152905995825888
Zt09_chr_10_00408	NA	NA	NA	NA	36.0367343450078	1.46678893995032	0.637239717946113	2.3017851816863	0.021347289626805	0.085179238109981
Zt09_chr_10_00409	NA	NA	NA	NA	19.199812935754	-1.06557202749329	0.741865429383613	-1.43634139735912	0.150905219781658	0.347685099082002
Zt09_chr_10_00410	NA	NA	NA	NA	1715.02500699013	-0.144582085460898	0.204080390825235	-0.708456529685458	0.478661798128306	0.702928476417535
Zt09_chr_10_00411	NA	NA	NA	NA	4360.56225611462	0.047462644148604	0.218264481362835	0.21745473130694	0.827853982054899	0.927358198203353
Zt09_chr_10_00412	NA	NA	NA	NA	7333.26748304071	-0.04165582245342	0.20254140891096	-0.205665708940204	0.8370520461997	0.931136554977524
Zt09_chr_10_00413	NA	NA	NA	NA	1153.15283883047	0.077595811452959	0.205601969932192	0.377407918214743	0.705870483348773	0.85989525174488
Zt09_chr_10_00414	NA	NA	NA	NA	40.5749162716105	0.399533794745749	0.535473854473598	0.746131284296811	0.455588112759988	0.683511744826205
Zt09_chr_10_00415	NA	NA	NA	NA	253.580789820695	-0.111822695661045	0.267955789153284	-0.417317707575548	0.676446038099003	0.843169926844656
Zt09_chr_10_00416	NA	NA	NA	NA	1276.16759846371	0.67722512037339	0.215284015726685	3.14572876247889	0.001656735735154	0.010829344489388
Zt09_chr_10_00417	NA	NA	NA	NA	232.469036998643	-0.072501895318664	0.319451457301126	-0.226957472447282	0.820456811328934	0.92460553021166
Zt09_chr_10_00418	NA	NA	NA	NA	651.907590086304	-0.66998623270053	0.293242321999343	-2.28475285604249	0.022327323423165	0.088024387935125
Zt09_chr_10_00419	NA	NA	NA	NA	12.8866489067301	1.49842740137125	0.923340281445037	1.62283334918108	0.104625034587035	0.273108596454263
Zt09_chr_10_00420	NA	NA	NA	NA	15.073233154964	0.679083149222281	0.860784646801959	0.788911781530088	0.430163569271671	0.6619348972894
Zt09_chr_10_00421	NA	NA	NA	NA	1742.72776927053	1.82163709673755	0.282779109469761	6.44190831548094	1.17980548684797E-10	4.00223404702447E-09
Zt09_chr_10_00422	NA	NA	NA	NA	425.494898032128	-0.920166631439976	0.273629408068599	-3.36282067755411	0.000771504618042	0.005807945422197
Zt09_chr_10_00423	NA	NA	NA	NA	1628.48825966131	-1.00355764512715	0.240683623301914	-4.16961333454869	3.05116857323365E-05	0.000368795530155
Zt09_chr_10_00425	NA	NA	NA	NA	14.2063687512044	0.125376641828214	0.855626555565623	0.146531966560262	0.883501456593436	0.953299089357247
Zt09_chr_10_00426	NA	NA	NA	NA	14328.1640702473	-0.818886292119255	0.200325051290543	-4.08778775716661	4.35506308705289E-05	0.000498003083411
Zt09_chr_10_00427	NA	NA	NA	NA	30.9557975521482	2.28198172845013	0.665321646788795	3.42989250306859	0.000603820415867	0.004741692185713
Zt09_chr_10_00428	NA	NA	NA	NA	957.720281314551	-0.442452495232432	0.26162477535512	-1.69117200246752	0.090803956600049	0.247668495897237
Zt09_chr_10_00429	NA	NA	NA	NA	338.335261585293	0.52678914552445	0.252243277453211	2.08841698713721	0.036760236464398	0.128078102608783
Zt09_chr_10_00430	NA	NA	NA	NA	2515.19771309282	0.168707567785694	0.214863609494765	0.785184462750101	0.43234542377161	0.663743338298965
Zt09_chr_10_00431	NA	NA	NA	NA	3049.67858270403	0.107680321598321	0.208565272506684	0.516290753029704	0.605651353619274	0.7946387966351
Zt09_chr_10_00432	NA	NA	NA	NA	718.727147556009	-0.039012189788913	0.217174273584097	-0.179635410516549	0.85743880328534	0.941113126785303
Zt09_chr_10_00433	NA	NA	NA	NA	3453.89020193426	-0.271247163349294	0.198153654177356	-1.36887288036846	0.171039014335436	0.378485749317937
Zt09_chr_10_00434	NA	NA	NA	NA	4405.8872086996	-0.342850397855372	0.192133429708697	-1.78443906599276	0.074352347874652	0.214614848174439
Zt09_chr_10_00435	NA	NA	NA	NA	11385.1692395759	-0.148885475300435	0.229024265475438	-0.650086029056177	0.515636653150929	0.729707134908424
Zt09_chr_10_00436	NA	NA	NA	NA	1007.20346440314	0.197650322487839	0.219763764827295	0.899376303655724	0.368452256640438	0.607318866089801
Zt09_chr_10_00437	NA	NA	NA	NA	1038.15110723607	0.812157486809969	0.25543577018161	3.17949786841733	0.001475304544933	0.009869665788866
Zt09_chr_10_00438	NA	NA	NA	NA	12.2846271550519	0.094022218956133	0.942332553639682	0.09977604890437	0.920522123351191	0.968149576448516
Zt09_chr_10_00439	NA	NA	NA	NA	404.136575510082	-0.340224756216276	0.248137552876078	-1.37111353067219	0.170339567661903	0.377697023714391
Zt09_chr_10_00440	NA	NA	NA	NA	261.839212268555	-0.10220372643543	0.2951085511385	-0.346325872432832	0.729097826912455	0.872805683077656
Zt09_chr_10_00441	NA	NA	NA	NA	261.572884115961	-0.441750224038261	0.288398234742754	-1.53173692076269	0.125587367590607	0.309205770847351
Zt09_chr_10_00442	NA	NA	NA	NA	2462.09393529318	-0.083330408011915	0.20111275128763	-0.414346715851627	0.678620205832128	0.844174410037608
Zt09_chr_10_00443	NA	NA	NA	NA	11.5178617425433	0.568017113387235	0.954043464527885	0.595378653600779	0.551590391076542	0.756831658974837
Zt09_chr_10_00444	NA	NA	NA	NA	9.05489241190593	0.272392633275371	1.03906263836882	0.262152273806118	0.793204046879646	0.908302770382186
Zt09_chr_10_00447	NA	NA	NA	NA	435.975899168222	0.814455785822463	0.263158575237339	3.09492398295559	0.001968633450159	0.012572084079405
Zt09_chr_10_00448	NA	NA	NA	NA	75.6464660474813	0.314254289925837	0.429014204731722	0.73250322823775	0.463861473048988	0.69120600856876
Zt09_chr_10_00449	NA	NA	NA	NA	31.3377952721133	-0.307090340564748	0.592148079187333	-0.518603963025938	0.604036944904728	0.794488189595422
Zt09_chr_10_00450	NA	NA	NA	NA	376.347575053316	-0.4105568224176	0.288309018543024	-1.42401657947558	0.154441672748626	0.352980859509965
Zt09_chr_10_00451	NA	NA	NA	NA	50.2172416252246	0.620618331836668	0.499471334977098	1.24255044959712	0.214033538864391	0.438116770473287
Zt09_chr_10_00452	NA	NA	NA	NA	855.411009015985	0.134085963616241	0.263529229496451	0.508808695993424	0.610886323425155	0.798123927199429
Zt09_chr_10_00453	NA	NA	NA	NA	9.48899021595371	-1.33456764849451	1.04829493506443	-1.27308413296158	0.202988188747608	0.421376779411827
Zt09_chr_10_00454	NA	NA	NA	NA	55.0014829202031	-0.139176354009451	0.540585031630708	-0.257455064173006	0.79682749993618	0.91082770746772
Zt09_chr_10_00455	NA	NA	NA	NA	9.62490738042922	0.38466344019778	1.01613271533737	0.378556299183879	0.705017379112635	0.85989525174488
Zt09_chr_10_00458	NA	NA	NA	NA	637.125265990915	-0.009912445497784	0.221975417220411	-0.044655600254788	0.964381824231631	0.986422714720417
Zt09_chr_10_00459	NA	NA	NA	NA	807.835458847496	1.01611133474935	0.295168880368531	3.44247446912658	0.000576418271845	0.004570866640127
Zt09_chr_10_00461	NA	NA	NA	NA	1.31694917568929	-3.88819782557116	3.01042695936442	-1.2915768686818	0.196503718903134	NA
Zt09_chr_10_00462	NA	NA	NA	NA	5.69055693643201	-6.00915385251994	1.95928350007148	-3.06701600472862	0.002162072804941	0.013553100470664
Zt09_chr_10_00464	NA	NA	NA	NA	2.4080593154532	-1.29333471551876	2.04546530957031	-0.632293644613532	0.527195015661666	0.737947116257208
Zt09_chr_10_00465	NA	NA	NA	NA	5.18729451252289	0.239558555463943	1.37667557941978	0.174012351962332	0.861855754869071	0.943409235719931
Zt09_chr_10_00468	NA	NA	NA	NA	1.56070152779994	0.249428925184926	2.76836062954592	0.090099867236531	0.928207854721893	NA
Zt09_chr_10_00470	NA	NA	NA	NA	1297.84600901716	0.003590266172507	0.207331975145779	0.017316509766442	0.986184114689188	0.994111911559026
Zt09_chr_10_00471	NA	NA	NA	NA	18.9878001150813	0.582154405327042	0.754257552905461	0.771824429314015	0.440218420764127	0.669116344116652
Zt09_chr_10_00472	NA	NA	NA	NA	727.229373393119	-0.222639156630503	0.249174672718003	-0.893506367248123	0.37158606386724	0.609204813333237
Zt09_chr_10_00473	NA	NA	NA	NA	1.79846366200906	-0.465015994400417	2.248871600528	-0.206777476442514	0.836183647189947	NA
Zt09_chr_10_00474	NA	NA	NA	NA	50.4730929855149	-0.208046710013391	0.479709125355546	-0.433693459258656	0.664511056943264	0.835588992938192
Zt09_chr_10_00475	NA	NA	NA	NA	2239.10815761812	0.16635823567283	0.213459400609979	0.779343684079719	0.435777288195745	0.665814683629994
Zt09_chr_10_00476	NA	NA	NA	NA	11.1438578546225	0.374576625421284	0.949869041080549	0.394345545776683	0.693325941260689	0.85331179191557
Zt09_chr_10_00477	NA	NA	NA	NA	30.6011920202205	0.240306918273721	0.59273497559754	0.405420513664586	0.685168434717047	0.847821602892898
Zt09_chr_10_00479	NA	NA	NA	NA	126.056656253458	-0.861639532898628	0.395309676136441	-2.17965707624428	0.029282890560086	0.107830539409742
Zt09_chr_10_00480	NA	NA	NA	NA	27.5635616265653	2.97596566880818	0.72131352940492	4.12575883785701	3.69514325311349E-05	0.000436548279063
Zt09_chr_10_00481	NA	NA	NA	NA	318.975261269777	0.317476454677712	0.268010586483557	1.18456684432945	0.236188752654076	0.465063033187154
Zt09_chr_10_00482	NA	NA	NA	NA	18.2860464248361	0.377082877087082	0.780260096067404	0.483278433675669	0.628898050841489	0.810613859056531
Zt09_chr_10_00483	NA	NA	NA	NA	151.745522430064	0.711611777180527	0.360388530056843	1.97456832787738	0.048317156264163	0.156893197472121
Zt09_chr_10_00484	NA	NA	NA	NA	293.866239965971	0.826650805571001	0.260467217649473	3.17372302369151	0.001504972305816	0.010029979675528
Zt09_chr_10_00485	NA	NA	NA	NA	677.576235610207	0.91721017902125	0.276488525273254	3.31735350721977	0.000908745567096	0.00668568042738
Zt09_chr_10_00486	chr_10.region002.gbk	Abscisic_acid	BGF20	NA	14.4876131453144	0.138685276892186	0.832758915709619	0.166537126503182	0.867734268368568	0.946386251465155
Zt09_chr_10_00487	chr_10.region002.gbk	Abscisic_acid	BGF20	NA	416.060740552856	-0.20306244328702	0.239700705601489	-0.847149960520427	0.396911540743124	0.633917563724214
Zt09_chr_10_00489	chr_10.region002.gbk	Abscisic_acid	BGF20	biosynthetic-additional	13.9506785286216	2.17801142305132	0.929074653035995	2.34428031798532	0.019063837363328	0.078003523913088
Zt09_chr_10_00490	chr_10.region002.gbk	Abscisic_acid	BGF20	transport	76.4220509429895	0.407963117233303	0.424834013821007	0.960288263089	0.336910155457762	0.577013334428473
Zt09_chr_10_00491	chr_10.region002.gbk	Abscisic_acid	BGF20	biosynthetic-additional	48.424814643786	0.102886738552996	0.484607949486739	0.212309225760672	0.831865798377103	0.929090003480673
Zt09_chr_10_00493	chr_10.region002.gbk	Abscisic_acid	BGF20	biosynthetic-additional	427.666312593509	-0.298126978937755	0.2467312415337	-1.20830656500804	0.226929364174894	0.452999960651869
Zt09_chr_10_00494	chr_10.region002.gbk	Abscisic_acid	BGF20	biosynthetic	297.564736650743	0.764604261901783	0.262675395287214	2.91083320181454	0.003604663923694	0.020679284608469
Zt09_chr_10_00495	chr_10.region002.gbk	Abscisic_acid	BGF20	NA	220.131161935021	-0.553754867658965	0.313703644696859	-1.76521655715564	0.077527376967337	0.22069989935386
Zt09_chr_10_00498	chr_10.region002.gbk	Abscisic_acid	BGF20	NA	156.720738236029	-0.513058227983704	0.31631633824499	-1.62197827285904	0.104808000363183	0.273491071934599
Zt09_chr_10_00499	chr_10.region002.gbk	Abscisic_acid	BGF20	biosynthetic-additional	2.28997489830918	-0.436134938056379	1.99875194392134	-0.218203634214223	0.827270453613099	0.926901368481116
Zt09_chr_10_00500	chr_10.region002.gbk	Abscisic_acid	BGF20	NA	328.543935314582	0.580030323653927	0.281047516006337	2.06381586962985	0.039035177823296	0.133882030570799
Zt09_chr_10_00501	chr_10.region002.gbk	Abscisic_acid	BGF20	NA	607.730338841888	0.785214387300787	0.249281428879805	3.1499112903408	0.001633200450352	0.010728682908602
Zt09_chr_10_00506	NA	NA	NA	NA	35.6905271070077	1.50863247216837	0.588329737270684	2.56426350156471	0.010339501562882	0.047821894558703
Zt09_chr_10_00507	NA	NA	NA	NA	50.0877526841317	0.223900615596713	0.477561120497992	0.468841800528556	0.639182719006567	0.81839056754646
Zt09_chr_10_00508	NA	NA	NA	NA	57.4813576931324	0.306629913366877	0.450251554826988	0.681019110494136	0.495859398248043	0.715794603073692
Zt09_chr_10_00509	NA	NA	NA	NA	115.008263753959	-0.808983376597237	0.357703565995348	-2.26160277252522	0.023721956566622	0.092186141145155
Zt09_chr_10_00510	NA	NA	NA	NA	17.6548639715101	0.722330251510112	0.763739002913786	0.945781541540116	0.344260022162323	0.584195469488902
Zt09_chr_10_00511	NA	NA	NA	NA	327.80248520935	0.500251898939491	0.278441329790275	1.79661510493534	0.072396744745466	0.210641383636145
Zt09_chr_10_00512	NA	NA	NA	NA	5634.96284380219	-0.072397154016119	0.220397719918649	-0.328484133333328	0.742545639114929	0.880290281832871
Zt09_chr_10_00513	NA	NA	NA	NA	55.4352401040326	0.170193290978658	0.45610637107449	0.373143858038464	0.709041378086624	0.861621962162565
Zt09_chr_10_00514	NA	NA	NA	NA	902.648732951046	0.779272331562567	0.231684072457327	3.36351274948388	0.000769572815403	0.005803426163334
Zt09_chr_10_00515	NA	NA	NA	NA	18.4012211099114	0.383156697707883	0.746675631387065	0.513150130527375	0.607846307001395	0.795842867922794
Zt09_chr_10_00516	NA	NA	NA	NA	16.9634400796276	0.536885766006617	0.785547554103503	0.683454188358248	0.494319888800004	0.714826844808927
Zt09_chr_10_00517	NA	NA	NA	NA	1899.44093477142	0.021327375775427	0.204500689345157	0.10428999454095	0.916939217815191	0.966966798377132
Zt09_chr_10_00518	NA	NA	NA	NA	366.049144772442	-1.14187436041048	0.263154160697376	-4.33918413976219	1.43012655562459E-05	0.000194180632714
Zt09_chr_10_00519	NA	NA	NA	NA	176.842299056378	-0.827506898621198	0.311547200407377	-2.65612047721551	0.007904536910473	0.038923836722348
Zt09_chr_10_00524	NA	NA	NA	NA	80.0556279308628	1.42673522814689	0.440805352857413	3.236655859323	0.001209391630744	0.008432968740484
Zt09_chr_10_00526	NA	NA	NA	NA	320.304863513916	-0.116859177676063	0.271444813303157	-0.430508051541038	0.666826111062126	0.836704979983995
Zt09_chr_10_00527	NA	NA	NA	NA	33.1134045804662	-0.307668491298059	0.580076456834078	-0.530392998497546	0.595839479384829	0.789216134025104
Zt09_chr_10_00532	NA	NA	NA	NA	1.24328152383818	-0.650644669706798	2.66446304479971	-0.244193542476288	0.807080928068346	NA
Zt09_chr_10_00533	NA	NA	NA	NA	555.499001452507	0.679601638426326	0.264285998306956	2.57146289542362	0.010126986655086	0.047045226424994
Zt09_chr_10_00534	NA	NA	NA	NA	317.565390023395	1.13349829334111	0.277858622533981	4.07940658095824	4.51508093140544E-05	0.000513852252711
Zt09_chr_10_00536	NA	NA	NA	NA	1779.86661554464	0.470747240691994	0.221293080306787	2.12725693925621	0.033398740475516	0.119119916165211
Zt09_chr_10_00537	NA	NA	NA	NA	39.7158061394377	0.657336862768242	0.563490585436041	1.16654453465195	0.243394353676915	0.473241878232851
Zt09_chr_10_00538	NA	NA	NA	NA	29.9468306240023	0.857491148258302	0.614611689167291	1.39517546342159	0.162962934218817	0.365955503620374
Zt09_chr_10_00539	NA	NA	NA	NA	21.0819262274061	0.243916731867887	0.734725934658379	0.331983288409847	0.739901877985368	0.879050091525409
Zt09_chr_10_00541	NA	NA	NA	NA	856.357004077576	-0.308495999724783	0.233893394264229	-1.31895986500703	0.187182530550777	0.400319419685931
Zt09_chr_10_00542	NA	NA	NA	NA	1323.9138839501	-0.049056464030443	0.209026450594687	-0.234690221696227	0.81444917775184	0.921756146583986
Zt09_chr_10_00543	NA	NA	NA	NA	33.6346716623816	0.309270307836354	0.574241106786296	0.53857222024241	0.590182060101702	0.785271879691381
Zt09_chr_10_00544	NA	NA	NA	NA	51.0998541326154	-0.276533173854663	0.475639814757356	-0.581391980391159	0.560976301185301	0.763309720110173
Zt09_chr_10_00545	NA	NA	NA	NA	129.031307578266	0.383305730557383	0.335484937011155	1.14254229704697	0.253228675062804	0.485385632614931
Zt09_chr_10_00546	NA	NA	NA	NA	1.7346304655202	4.1844394537785	2.71841754413398	1.53929239561009	0.123732929581667	NA
Zt09_chr_10_00547	NA	NA	NA	NA	465.066972835997	0.163908265184933	0.233786899669636	0.701101154155995	0.483239890118423	0.706713099858666
Zt09_chr_10_00548	NA	NA	NA	NA	300.904599521808	0.291816442153445	0.262807573029828	1.11038064386495	0.266835035481337	0.501981031442245
Zt09_chr_10_00549	NA	NA	NA	NA	39.3315626380647	1.09427115136971	0.542928612493431	2.01549729778324	0.04385256891227	0.145898644599321
Zt09_chr_10_00550	NA	NA	NA	NA	2122.07918017453	-0.825824357516435	0.201135859248206	-4.10580371199424	4.02911515299187E-05	0.00046865672397
Zt09_chr_10_00551	NA	NA	NA	NA	1.31694917568929	-3.88819782557116	3.01042695936442	-1.2915768686818	0.196503718903134	NA
Zt09_chr_10_00553	NA	NA	NA	NA	20.7306961242876	0.552994062109229	0.721613105473597	0.766330403251612	0.44347973230918	0.672421841888739
Zt09_chr_10_00554	NA	NA	NA	NA	88.5757122833002	-1.31890468228616	0.384575890518588	-3.42950433140169	0.000604684781668	0.004741692185713
Zt09_chr_11_00003	NA	NA	NA	NA	5.97281756169836	-3.4138876251003	1.59445561964771	-2.14109918334045	0.032266040536135	0.11606691963508
Zt09_chr_11_00004	NA	NA	NA	NA	229.002751729956	-1.44169339883845	0.298926494921099	-4.82290269793241	1.41483999701507E-06	2.46720032537339E-05
Zt09_chr_11_00006	NA	NA	NA	NA	2647.16641838891	-2.28352125142607	0.240882143807808	-9.47982783334913	2.54702961380055E-21	2.08303584694541E-19
Zt09_chr_11_00007	NA	NA	NA	NA	3332.21065089161	-0.618010882068736	0.191028486095176	-3.23517656817333	0.001215675280223	0.008465593535544
Zt09_chr_11_00008	NA	NA	NA	NA	10175.6379222117	-0.803759257549778	0.204701957269926	-3.92648545362913	8.61961026051941E-05	0.000888055549302
Zt09_chr_11_00009	NA	NA	NA	NA	750.488908569961	0.491248509611296	0.229319097361804	2.14220496793705	0.032176991923704	0.115819605866625
Zt09_chr_11_00010	NA	NA	NA	NA	380.187623063588	-0.641757181699127	0.253062869468883	-2.53595947539052	0.011213971016597	0.050906796138165
Zt09_chr_11_00011	NA	NA	NA	NA	108.507797349632	-1.22230631042758	0.356383086874749	-3.4297539794787	0.000604128742845	0.004741692185713
Zt09_chr_11_00012	NA	NA	NA	NA	908.273873571231	-1.09839041102739	0.238916137605929	-4.59738895008877	4.27818518914317E-06	6.63747849197948E-05
Zt09_chr_11_00013	NA	NA	NA	NA	547.7636450338	-0.272568468722601	0.244019778418533	-1.11699334574061	0.263997170364411	0.498584228925011
Zt09_chr_11_00014	NA	NA	NA	NA	3733.04321974551	-0.739084311120536	0.198925633459595	-3.71537995514618	0.000202898576342	0.001906351817254
Zt09_chr_11_00015	NA	NA	NA	NA	31.090924430647	0.867166983973017	0.61548065225835	1.4089264720039	0.158856911010174	0.359251086024578
Zt09_chr_11_00016	NA	NA	NA	NA	4.67578977626209	1.86185113026207	1.52188740049198	1.22338297147357	0.221185081959107	0.44728821442756
Zt09_chr_11_00018	NA	NA	NA	NA	109.404163266361	0.221022015773463	0.36726052385886	0.601812613703081	0.547298877859566	0.753271072821804
Zt09_chr_11_00019	NA	NA	NA	NA	45.7187942190148	0.86116418361404	0.581107301717912	1.48193660803814	0.138357163172448	0.329198933574499
Zt09_chr_11_00020	NA	NA	NA	NA	252.733117250966	0.8504698914223	0.275520938136309	3.08677045445289	0.002023437830987	0.012837369449409
Zt09_chr_11_00021	NA	NA	NA	NA	2594.38195825941	0.044163571777601	0.194272448753159	0.227328023407556	0.820168683939191	0.92460553021166
Zt09_chr_11_00022	NA	NA	NA	NA	141.837657895917	0.74974422700506	0.322290204408424	2.32630162738344	0.02000246527759	0.080811844723491
Zt09_chr_11_00023	NA	NA	NA	NA	3.77492013133651	0.482381116182525	1.67166303521257	0.288563607629922	0.772915348149258	0.897154286760785
Zt09_chr_11_00024	NA	NA	NA	NA	14.2420246298107	0.689580564968321	0.846253478455517	0.8148629016295	0.415150790624139	0.650310444110566
Zt09_chr_11_00025	NA	NA	NA	NA	3.05715508496439	0.046296194262194	1.78912834319204	0.025876396424192	0.979355926666553	0.991656495794366
Zt09_chr_11_00026	NA	NA	NA	NA	1790.58638706615	0.020270194463979	0.197577896502858	0.102593431870481	0.918285655940925	0.967414929913808
Zt09_chr_11_00027	NA	NA	NA	NA	624.239136335653	-0.126658487981961	0.28280546827022	-0.447864352682668	0.654251096483776	0.827619792314609
Zt09_chr_11_00028	NA	NA	NA	NA	641.244083601198	-0.754607050686276	0.240237523289994	-3.141087371998	0.001683218092568	0.010961698071968
Zt09_chr_11_00029	NA	NA	NA	NA	1007.64888653209	1.80098389314582	0.293146846542287	6.14362362886964	8.06598381402902E-10	2.45233801838634E-08
Zt09_chr_11_00030	NA	NA	NA	NA	621.795091613234	2.81746349524048	0.294878436083391	9.55466100764217	1.23989167293101E-21	1.04646857195377E-19
Zt09_chr_11_00031	NA	NA	NA	NA	223.905370022751	-0.021762969314658	0.290646970816728	-0.07487767463567	0.940312039741409	0.977176124829775
Zt09_chr_11_00032	NA	NA	NA	NA	5.79147701683022	-1.04449322049186	1.30386597079711	-0.801074070407183	0.423088766318596	0.656934002865096
Zt09_chr_11_00033	NA	NA	NA	NA	472.248533940831	-0.481406838022172	0.253081733139534	-1.90217931594752	0.057147715968356	0.177534865567184
Zt09_chr_11_00034	NA	NA	NA	NA	534.137298305012	0.506222314500372	0.235642973666278	2.14825974491942	0.031693126875762	0.114664776590976
Zt09_chr_11_00035	NA	NA	NA	NA	891.281893050532	-0.181873510792145	0.219770234779595	-0.827562071699763	0.407918555546257	0.645035043602194
Zt09_chr_11_00036	NA	NA	NA	NA	1388.32764840395	-0.103829816997633	0.21741421523399	-0.47756682738471	0.632958546079013	0.813334729658149
Zt09_chr_11_00037	NA	NA	NA	NA	149.511553548859	1.92108956736602	0.361209820643213	5.31848653490401	1.04633962013851E-07	2.32887826845175E-06
Zt09_chr_11_00038	NA	NA	NA	NA	855.93980412491	-0.099118488051929	0.212638038212138	-0.466137145006217	0.641117336755692	0.819654375033029
Zt09_chr_11_00039	NA	NA	NA	NA	200.7603619448	0.234440163702336	0.314541326189552	0.745339782668352	0.456066337040994	0.683832257622612
Zt09_chr_11_00040	NA	NA	NA	NA	3.84584034573706	-1.35035719467636	1.73225125422396	-0.779538875427926	0.435662346541787	0.665814683629994
Zt09_chr_11_00041	NA	NA	NA	NA	502.611219721271	-0.125434201233053	0.241246795182416	-0.51994141989827	0.603104405169481	0.794206191527543
Zt09_chr_11_00042	NA	NA	NA	NA	650.732746432366	-0.508423175279375	0.236336207497935	-2.15127077083107	0.03145483392137	0.114037284491565
Zt09_chr_11_00043	NA	NA	NA	NA	2645.057227415	-0.390055757452362	0.205823118089624	-1.89510177997845	0.058078918893251	0.179593298830564
Zt09_chr_11_00044	NA	NA	NA	NA	1622.97194097886	-0.528506822055286	0.262699915040092	-2.01182715256923	0.044238160633028	0.146949809407569
Zt09_chr_11_00045	NA	NA	NA	NA	1169.64242832366	0.207861656954533	0.234605082451275	0.886006623482696	0.375613958049345	0.613010882079808
Zt09_chr_11_00046	NA	NA	NA	NA	8.90037990538162	-1.03341733139019	1.11990114200258	-0.922775495649791	0.356124213290993	0.595232961061466
Zt09_chr_11_00047	NA	NA	NA	NA	26587.3657985954	-0.796204464922625	0.190418160320346	-4.18134732308698	2.89786807439335E-05	0.00035481753055
Zt09_chr_11_00048	NA	NA	NA	NA	34048.2769920185	-0.235390370376349	0.198634293197193	-1.18504396490422	0.236000064445258	0.46502622576054
Zt09_chr_11_00049	NA	NA	NA	NA	447.238798819835	-1.03951634012003	0.2924885294615	-3.55404139107225	0.000379359503654	0.003201794210843
Zt09_chr_11_00051	NA	NA	NA	NA	15.7940458397779	0.521779045728786	0.864661427381035	0.603448967660322	0.546210054951984	0.752384917057505
Zt09_chr_11_00052	NA	NA	NA	NA	1461.22669455497	-0.592699350971091	0.213670297746021	-2.77389678033586	0.005538924935185	0.029512958619295
Zt09_chr_11_00053	NA	NA	NA	NA	619.326595992647	-0.275499084839654	0.244558327962042	-1.12651688100523	0.259946799341116	0.493688340782858
Zt09_chr_11_00054	NA	NA	NA	NA	38.9649130197724	0.484124533304955	0.533067646460675	0.908185924468162	0.363779999407796	0.602682002787728
Zt09_chr_11_00055	NA	NA	NA	NA	1.71496155479572	-0.363316609624484	2.48329071460913	-0.14630450131638	0.883681012559539	NA
Zt09_chr_11_00056	NA	NA	NA	NA	55.8803053138583	1.50280309924725	0.493096216697439	3.04768734449521	0.002306097274126	0.014265348854051
Zt09_chr_11_00057	NA	NA	NA	NA	6010.7925949393	-0.030813369367415	0.196411134553819	-0.156881988576731	0.875337855108815	0.950143655154029
Zt09_chr_11_00058	NA	NA	NA	NA	1166.72829680825	0.399703860162687	0.211468173392146	1.89013719535695	0.058739613653287	0.180954967666105
Zt09_chr_11_00059	NA	NA	NA	NA	19.6816700865127	0.732815595121457	0.731901973705515	1.00124828385325	0.316706788607888	0.557883970261822
Zt09_chr_11_00060	NA	NA	NA	NA	166.932042296807	0.137398450642282	0.30232368490253	0.454474649204478	0.649487234166418	0.824585465508894
Zt09_chr_11_00061	NA	NA	NA	NA	1132.59311974137	0.215278697051038	0.208974978082194	1.0301649461897	0.302932581872107	0.544267496381255
Zt09_chr_11_00062	NA	NA	NA	NA	313.765092596234	0.267406446264427	0.280954841764488	0.951777319746574	0.341209926718647	0.581545190126288
Zt09_chr_11_00063	NA	NA	NA	NA	1666.52829537581	0.701519558235511	0.279879412908469	2.50650646628637	0.012193082743431	0.05457659013288
Zt09_chr_11_00064	NA	NA	NA	NA	2044.17210872846	-0.10712400152091	0.208883673328111	-0.51284047151278	0.608062916956468	0.795913619589421
Zt09_chr_11_00065	NA	NA	NA	NA	203.224012929817	0.382540564140391	0.295137097325599	1.29614530876262	0.194925427640091	0.41055365574026
Zt09_chr_11_00066	NA	NA	NA	NA	99.8974993838996	1.43694914513556	0.433975176323277	3.31113211891445	0.000929193266922	0.006802906985446
Zt09_chr_11_00067	NA	NA	NA	NA	453.827582774558	0.043165133431444	0.242214570249391	0.178210309094947	0.858557813832496	0.941557685647904
Zt09_chr_11_00068	NA	NA	NA	NA	51.9242866138154	0.351371213815142	0.502368300400783	0.699429509256103	0.484283651531995	0.707133761614134
Zt09_chr_11_00069	NA	NA	NA	NA	24.602682482505	-0.020341278481343	0.676604581165756	-0.030063761091147	0.976016202118383	0.991656495794366
Zt09_chr_11_00070	NA	NA	NA	NA	1214.68332474355	0.061042833311989	0.231418974199301	0.263776267798242	0.791952322651313	0.907669419225567
Zt09_chr_11_00071	NA	NA	NA	NA	162.530027375664	1.063095678783	0.339274701203193	3.1334363423293	0.001727723902879	0.011203126721188
Zt09_chr_11_00072	NA	NA	NA	NA	30201.7225428938	-0.587727490109388	0.190058959284477	-3.09234298831284	0.001985832550532	0.012666586099224
Zt09_chr_11_00073	NA	NA	NA	NA	1236.96015440577	0.620985838170714	0.231611715829082	2.6811503725009	0.007336953838579	0.036856309122113
Zt09_chr_11_00074	NA	NA	NA	NA	7.77137140861786	0.444276398967225	1.14941311713807	0.386524559658264	0.699108217225548	0.856034318910112
Zt09_chr_11_00075	NA	NA	NA	NA	144.586213143463	1.20946558024648	0.351247666439788	3.44334125406586	0.000574573800671	0.004564573491778
Zt09_chr_11_00076	NA	NA	NA	NA	14.697197961641	1.01835840533361	0.84384226546223	1.20681132838942	0.227504812326767	0.453976881037903
Zt09_chr_11_00077	NA	NA	NA	NA	85.0051148123148	-0.531899807940783	0.483766097102734	-1.09949790017597	0.271550949387798	0.506606987805707
Zt09_chr_11_00078	NA	NA	NA	NA	2328.7996925604	-0.099616379824245	0.198422709979891	-0.502041222168272	0.615638524556076	0.800960221243878
Zt09_chr_11_00079	NA	NA	NA	NA	3546.2419707048	0.305586440406139	0.215842396507347	1.41578506053947	0.156838444924262	0.356322917192856
Zt09_chr_11_00080	NA	NA	NA	NA	1960.60145573442	-0.120081090120128	0.205019437745855	-0.585705879600461	0.558073182281296	0.76127127916572
Zt09_chr_11_00081	NA	NA	NA	NA	179.354962732279	0.719922038418884	0.331946003202867	2.16879260925732	0.030098432605679	0.110179897290047
Zt09_chr_11_00082	NA	NA	NA	NA	863.549149608765	0.081372082150543	0.222545763943092	0.365642017663165	0.714632217419936	0.864606639194991
Zt09_chr_11_00083	NA	NA	NA	NA	294.576510331417	0.142787493844547	0.257771356040939	0.553930801457511	0.579626204390743	0.779226845135337
Zt09_chr_11_00084	NA	NA	NA	NA	190.251162367603	-0.023890429292379	0.307146488966632	-0.077781873309888	0.938001565761988	0.976442917667983
Zt09_chr_11_00085	NA	NA	NA	NA	21.452028540347	0.125604651646671	0.70219730251568	0.178873731352545	0.858036849447828	0.941475690241767
Zt09_chr_11_00086	NA	NA	NA	NA	916.761776544955	-0.003278961239233	0.211054486198712	-0.015536088800055	0.987604493263871	0.994293008472151
Zt09_chr_11_00087	NA	NA	NA	NA	6545.46157558832	-0.133194818077627	0.19625893254408	-0.678668819559136	0.497347726836787	0.7168016845734
Zt09_chr_11_00088	NA	NA	NA	NA	786.784379856526	-0.710455046233497	0.219372122204853	-3.2385840055377	0.001201246396405	0.008392814226539
Zt09_chr_11_00089	NA	NA	NA	NA	51.3746723475634	1.06171512772342	0.494217151466874	2.14827657148719	0.031691790929755	0.114664776590976
Zt09_chr_11_00090	NA	NA	NA	NA	647.879534044781	1.076791820817	0.264977887505566	4.06370445078885	4.82999769456544E-05	0.000543176251712
Zt09_chr_11_00091	NA	NA	NA	NA	22.8686619331407	0.261905228581496	0.67605947941469	0.387399683838831	0.69846033782075	0.855836999304171
Zt09_chr_11_00092	NA	NA	NA	NA	37.4377787276573	0.695523732951269	0.546833537336368	1.27191125902623	0.203404651013987	0.421779066456665
Zt09_chr_11_00093	NA	NA	NA	NA	1071.58989381788	0.94861366711508	0.296193701811775	3.20268007493928	0.001361551462814	0.009261359079749
Zt09_chr_11_00094	NA	NA	NA	NA	30734.9263882673	-0.00491217405996	0.185014748084768	-0.026550175652534	0.978818513302885	0.991656495794366
Zt09_chr_11_00095	NA	NA	NA	NA	230.452895481619	-0.650767137563114	0.283610645777596	-2.29457937228998	0.021757241537455	0.086390251494224
Zt09_chr_11_00096	NA	NA	NA	NA	161.518267927149	0.405793723522101	0.331434165467504	1.22435694868605	0.220817602385533	0.446802014800033
Zt09_chr_11_00097	NA	NA	NA	NA	134.711033060293	0.613175776341116	0.331567913345326	1.8493218181293	0.064411357109921	0.193987958181462
Zt09_chr_11_00098	NA	NA	NA	NA	7.0765997791855	1.86376912560085	1.23944006834152	1.50371863328151	0.132653829376134	0.32032453648849
Zt09_chr_11_00099	NA	NA	NA	NA	18.2333480848749	1.88125635860275	0.895599065735643	2.10055641031457	0.035679923859747	0.125016006881546
Zt09_chr_11_00100	NA	NA	NA	NA	921.277520359079	0.774952206174272	0.254556425640094	3.04432388310614	0.002332039275964	0.014379318738409
Zt09_chr_11_00101	NA	NA	NA	NA	1000.8240839784	1.39593787226942	0.309159641027266	4.51526553605457	6.32374777452785E-06	9.40980804249207E-05
Zt09_chr_11_00102	NA	NA	NA	NA	243.056573931414	0.012921465251049	0.332821448675981	0.038824016007539	0.969030697261372	0.988009382523527
Zt09_chr_11_00103	NA	NA	NA	NA	22.6341521954392	1.76752291418766	0.709611253250681	2.49083270042683	0.012744411399643	0.056445650825455
Zt09_chr_11_00104	NA	NA	NA	NA	927.052499227088	0.304175967240289	0.224708895924048	1.353644527465	0.175849813770599	0.38439882159029
Zt09_chr_11_00105	NA	NA	NA	NA	2571.33958702263	-0.202726321887412	0.196603131226955	-1.03114492949447	0.302472861055429	0.543719319157399
Zt09_chr_11_00106	NA	NA	NA	NA	3269.0631547813	-0.317003888685582	0.203191445173256	-1.56012418935887	0.11873053627489	0.29731952473299
Zt09_chr_11_00107	NA	NA	NA	NA	387.397952707608	-0.141860383009157	0.254397648987465	-0.557632445007962	0.577095396514932	0.77776653464902
Zt09_chr_11_00108	NA	NA	NA	NA	150.079445780939	0.23059247767674	0.317885198007321	0.725395454466644	0.468209460887255	0.694604329362285
Zt09_chr_11_00109	NA	NA	NA	NA	4805.35234021879	-0.296202689340252	0.209098165171247	-1.41657239841233	0.156607983140817	0.356311024829764
Zt09_chr_11_00110	NA	NA	NA	NA	26.5956508070915	-3.11165974062286	0.760365540759938	-4.09232082968009	4.27077205432031E-05	0.000490813128247
Zt09_chr_11_00112	NA	NA	NA	NA	9.83448258069919	-1.13905446903409	1.13072490523286	-1.00736656967816	0.313758650207579	0.554650428902473
Zt09_chr_11_00113	NA	NA	NA	NA	9.18780965940236	0.185415168752278	1.04345258286945	0.177693909427483	0.858963368700952	0.941708774789052
Zt09_chr_11_00114	NA	NA	NA	NA	326.35973697873	0.230646785694939	0.258003968626536	0.89396603828526	0.371340062389618	0.609021893519069
Zt09_chr_11_00116	NA	NA	NA	NA	1305.93511163921	-0.198332302973141	0.205888372064657	-0.963300165930965	0.335396910057829	0.575823824428006
Zt09_chr_11_00117	NA	NA	NA	NA	257.52965228219	0.157078224941021	0.344542896684365	0.455903245873387	0.64845955532929	0.824346102991205
Zt09_chr_11_00118	NA	NA	NA	NA	242.436748855824	0.051186085103964	0.295469836000879	0.173236245691799	0.862465734388448	0.94388106823632
Zt09_chr_11_00119	NA	NA	NA	NA	38.4812049334323	0.752651553378284	0.545086533209292	1.38079278705881	0.167342681914325	0.372618255423413
Zt09_chr_11_00121	NA	NA	NA	NA	717.939262657973	0.289760075788768	0.219236188102793	1.32167995756663	0.186274745401927	0.398793476155926
Zt09_chr_11_00122	NA	NA	NA	NA	1233.41577000231	-0.272803555421883	0.223445896335511	-1.22089311057322	0.222126493326414	0.448675953397217
Zt09_chr_11_00123	NA	NA	NA	NA	24669.2235923433	-0.509669183279779	0.222351036787059	-2.29218262547558	0.021895107105628	0.086839616527959
Zt09_chr_11_00124	NA	NA	NA	NA	2425.212364472	-0.3049211084646	0.202488380336761	-1.50586966006386	0.132100636479342	0.319500622388137
Zt09_chr_11_00125	NA	NA	NA	NA	83.4803787105687	0.270957842899144	0.389549204553692	0.695567696536773	0.486699602215472	0.708664074380144
Zt09_chr_11_00126	NA	NA	NA	NA	327.129693092185	0.019908917722138	0.25442718430775	0.078249962857965	0.937629219208426	0.976378350943705
Zt09_chr_11_00127	NA	NA	NA	NA	36.3098161083098	-0.614859829513945	0.555446772482694	-1.10696444731453	0.268309299897604	0.503323513830903
Zt09_chr_11_00128	NA	NA	NA	NA	19.3204103860228	0.656589289242501	0.732070266659028	0.89689380807528	0.369775584467443	0.608251747200439
Zt09_chr_11_00129	NA	NA	NA	NA	27.1235032508759	0.294293779491072	0.638896769218334	0.460628060228148	0.645065476209082	0.822528291205159
Zt09_chr_11_00130	NA	NA	NA	NA	2976.32717144739	-0.000102073204525	0.195995183188353	-0.000520794454559	0.999584466164139	0.999790455266719
Zt09_chr_11_00131	NA	NA	NA	NA	387.698851611737	-0.14648173624338	0.250842867971252	-0.583958146500575	0.5592484710742	0.7617295883278
Zt09_chr_11_00132	NA	NA	NA	NA	493.668605359883	0.89572648545398	0.280585307013673	3.19234993089047	0.001411202539212	0.009524993353507
Zt09_chr_11_00133	NA	NA	NA	NA	322.08358751617	-0.019900301887043	0.262022988930533	-0.075948686671607	0.939459922321315	0.976964236618026
Zt09_chr_11_00134	NA	NA	NA	NA	39.7315013654745	1.37029175840048	0.566441919742883	2.41912137968616	0.015558047764009	0.066291358606743
Zt09_chr_11_00135	NA	NA	NA	NA	856.763926852956	0.604924699953305	0.252040095568724	2.40011296055218	0.01639001313794	0.068946288505196
Zt09_chr_11_00136	NA	NA	NA	NA	338.700592829101	0.422190329137245	0.268158369208532	1.57440668506203	0.115393459319709	0.291942684849625
Zt09_chr_11_00137	NA	NA	NA	NA	22.2807144163188	-4.17650876018948	0.927520777870826	-4.50287353106729	6.70407818256671E-06	9.90588582998303E-05
Zt09_chr_11_00138	NA	NA	NA	NA	11.677697213294	0.376977455839151	0.955204795414474	0.394656159232928	0.693096661615675	0.85320155260963
Zt09_chr_11_00139	NA	NA	NA	NA	1571.61042591625	0.161937688057939	0.207753074831499	0.779471919678111	0.435701772572082	0.665814683629994
Zt09_chr_11_00140	NA	NA	NA	NA	562.546397958303	0.499164657523339	0.244577705673358	2.04092460573651	0.04125832164779	0.139645586584595
Zt09_chr_11_00141	NA	NA	NA	NA	15.6230594815174	0.816981356456854	0.810136092351217	1.00844952369147	0.31323870828571	0.554222037504802
Zt09_chr_11_00142	NA	NA	NA	NA	78.601743315321	0.375107616122915	0.39604263622032	0.947139478978321	0.34356770988018	0.583999940616636
Zt09_chr_11_00143	NA	NA	NA	NA	321.381220683311	0.941391138870204	0.30836304729026	3.05286624692121	0.002266669437179	0.014074963250287
Zt09_chr_11_00144	NA	NA	NA	NA	144.033267081423	-0.020101327440842	0.322215510032523	-0.062384729520974	0.950256455348943	0.981329524634385
Zt09_chr_11_00145	NA	NA	NA	NA	1574.8763597127	-0.189231179098566	0.204970845608518	-0.923210218198474	0.355897664859487	0.594948560333954
Zt09_chr_11_00146	NA	NA	NA	NA	46.0840657095984	-0.579486770081809	0.497785355589898	-1.16412980730438	0.244371410717226	0.474528914943509
Zt09_chr_11_00147	NA	NA	NA	NA	687.880515672359	1.64608647437211	0.299140213569471	5.50272547689356	3.73964491147508E-08	8.80652986965672E-07
Zt09_chr_11_00148	NA	NA	NA	NA	368.247302623712	0.402591244269092	0.262388660486452	1.53433171815701	0.124948066437827	0.308209673624853
Zt09_chr_11_00149	NA	NA	NA	NA	1.18444670233949	3.64074694202358	3.12196969216441	1.16616985461493	0.243545778081969	NA
Zt09_chr_11_00150	NA	NA	NA	NA	3173.10178372543	0.257138763665688	0.253173234041461	1.01566330516431	0.309789747731928	0.551090074474015
Zt09_chr_11_00151	NA	NA	NA	NA	628.512540625884	0.958686246126599	0.274717819872602	3.48971263156931	0.000483540210141	0.003945359023195
Zt09_chr_11_00152	NA	NA	NA	NA	119.549908080487	0.617235575270923	0.347951442255326	1.7739129669076	0.076077547547051	0.218162034960963
Zt09_chr_11_00153	NA	NA	NA	NA	986.585698687538	0.283819541216745	0.244239332727729	1.16205501401832	0.245213119035849	0.475289069599155
Zt09_chr_11_00154	NA	NA	NA	NA	1969.41753517593	-0.101290389509643	0.206494912876908	-0.490522444831471	0.623764251279574	0.807406843832962
Zt09_chr_11_00155	NA	NA	NA	NA	268.371896998572	2.9090450603253	0.295470461732189	9.84546828563196	7.17045198908618E-23	6.35699735166884E-21
Zt09_chr_11_00156	NA	NA	NA	NA	29.2618264963562	0.05910640215954	0.60407074427969	0.097846821285841	0.922053927723884	0.968409053010152
Zt09_chr_11_00157	NA	NA	NA	NA	22.6048832336782	-0.125646923122946	0.701704748299547	-0.179059530988537	0.857890957978331	0.941413522641085
Zt09_chr_11_00158	NA	NA	NA	NA	63.2111378778579	-0.02166521229835	0.469023296344963	-0.04619218803668	0.963157068873838	0.986350800313613
Zt09_chr_11_00159	NA	NA	NA	NA	1144.6142622717	0.111812884210656	0.211097277842352	0.529674685308626	0.596337502436936	0.789776632024815
Zt09_chr_11_00160	NA	NA	NA	NA	792.475535310086	-0.184104842052335	0.253239638026861	-0.72699852000581	0.46722686237887	0.693881238310108
Zt09_chr_11_00161	NA	NA	NA	NA	243.316585166815	0.319586047532069	0.273795197649586	1.16724489792216	0.243111484031909	0.473040604304064
Zt09_chr_11_00162	NA	NA	NA	NA	2.28014044294694	-1.8935198936657	2.10624478839629	-0.899002767435893	0.368651186581904	0.607318866089801
Zt09_chr_11_00163	NA	NA	NA	NA	37.8758754919479	1.05405401761734	0.660593618225308	1.59561641005414	0.110574461469528	0.282871136882521
Zt09_chr_11_00164	NA	NA	NA	NA	1100.52556144872	-0.404314113093636	0.206813515109785	-1.95496949451785	0.050586670985243	0.162067834465325
Zt09_chr_11_00165	NA	NA	NA	NA	1116.98089954944	0.34893290188569	0.243239493921461	1.4345240415537	0.151422773393089	0.348649118135549
Zt09_chr_11_00166	NA	NA	NA	NA	18.0657828326656	0.581071325481302	0.757917713108217	0.766668089994007	0.443278880620999	0.67238369208304
Zt09_chr_11_00167	NA	NA	NA	NA	2426.18256239265	0.171368808802905	0.218346618942037	0.784847549429639	0.432542957484626	0.663853389796742
Zt09_chr_11_00168	NA	NA	NA	NA	874.060198234329	-0.053755333116556	0.226216328661133	-0.237627997212705	0.812169633774023	0.920540356286629
Zt09_chr_11_00169	NA	NA	NA	NA	1051.08118456918	-0.811955412467724	0.254806771960502	-3.18655350570347	0.001439788537173	0.009662702968939
Zt09_chr_11_00170	NA	NA	NA	NA	908.343886477118	-0.131155318915198	0.211651833730701	-0.619674852815477	0.535471874988678	0.744396927280346
Zt09_chr_11_00171	NA	NA	NA	NA	54.1450140095884	0.126860685850027	0.465752388906654	0.272377960632322	0.785331417161666	0.903961051419566
Zt09_chr_11_00172	NA	NA	NA	NA	1.79830136739096	4.2314808436175	2.70808149310424	1.56253822286825	0.118161248699303	NA
Zt09_chr_11_00174	NA	NA	NA	NA	63.754267470518	0.189565372480547	0.439146236273904	0.431667988524697	0.665982736550903	0.835945017324453
Zt09_chr_11_00175	NA	NA	NA	NA	3466.89998611644	0.222978052175989	0.225202263139917	0.990123496394233	0.322113760057432	0.562725644743486
Zt09_chr_11_00176	chr_11.region001.gbk	Melanin	BGF23	biosynthetic-additional	7602.08544806654	-0.025735525133069	0.224279044720824	-0.114747791819354	0.908645031691266	0.962923458907972
Zt09_chr_11_00177	chr_11.region001.gbk	Melanin	BGF23	NA	569.411156105537	-0.551778211295047	0.227974820169467	-2.4203471720468	0.015505695524952	0.066121700803655
Zt09_chr_11_00178	chr_11.region001.gbk	Melanin	BGF23	NA	32.1187624117047	1.86044678402422	0.702601474543018	2.64794033521532	0.008098381668004	0.039664775579127
Zt09_chr_11_00179	chr_11.region001.gbk	Melanin	BGF23	NA	982.587423586214	-0.290088422781961	0.226407215666444	-1.28126845219163	0.200099389870503	0.417199814950872
Zt09_chr_11_00180	chr_11.region001.gbk	Melanin	BGF23	NA	4032.00690279832	-0.273657031774248	0.210242351327087	-1.30162657545864	0.193044070526497	0.407812363647287
Zt09_chr_11_00181	chr_11.region001.gbk	Melanin	BGF23	NA	688.461018301204	-0.117025527400112	0.21814596191462	-0.536455162282193	0.591644016299865	0.786581721644719
Zt09_chr_11_00182	chr_11.region001.gbk	Melanin	BGF23	NA	21.5218848021285	0.624456596592918	0.697838632972782	0.894843832209092	0.3708705754869	0.609021893519069
Zt09_chr_11_00183	chr_11.region001.gbk	Melanin	BGF23	NA	1130.19752565028	-0.204671200601576	0.236723371670484	-0.864600732734052	0.387257970218414	0.624132536786476
Zt09_chr_11_00184	chr_11.region001.gbk	Melanin	BGF23	biosynthetic	92.0193026165406	-0.046767145985574	0.387183124007673	-0.12078818286679	0.903858810275857	0.960970517828308
Zt09_chr_11_00185	chr_11.region001.gbk	Melanin	BGF23	NA	67.0179036546417	0.495986428364059	0.438820025004846	1.1302730051086	0.258361205759905	0.491561897343012
Zt09_chr_11_00186	chr_11.region001.gbk	Melanin	BGF23	biosynthetic-additional	9.80591372000452	-2.48505026591688	1.1314399935648	-2.19636063781632	0.028066140692067	0.104333257329564
Zt09_chr_11_00187	chr_11.region001.gbk	Melanin	BGF23	NA	1074.67397640697	1.51143855284928	0.226040574080848	6.68658075655339	2.28445108688996E-11	8.42690872961157E-10
Zt09_chr_11_00188	chr_11.region001.gbk	Melanin	BGF23	NA	3010.79517409146	3.01961321689185	0.210507897159171	14.3444177517418	1.15465252053796E-46	3.48045259762156E-44
Zt09_chr_11_00189	chr_11.region001.gbk	Melanin	BGF23	NA	483.831744081757	-0.532448228611698	0.232386099608176	-2.29122236445921	0.021950556111627	0.086928816433056
Zt09_chr_11_00190	chr_11.region001.gbk	Melanin	BGF23	NA	461.114066312267	0.05314014380498	0.235735233956977	0.22542300068168	0.821650220114505	0.924794239784173
Zt09_chr_11_00192	NA	NA	NA	NA	1.67112185826754	-0.662088268438567	2.46818631929646	-0.268248901333872	0.788507735979049	NA
Zt09_chr_11_00193	NA	NA	NA	NA	58.2034049824463	0.122628377010963	0.451541333994274	0.271577301520126	0.785947054457971	0.904102161851752
Zt09_chr_11_00194	NA	NA	NA	NA	39.9484172200952	1.629376211193	0.547370459296962	2.97673391670745	0.002913367396192	0.017345387150017
Zt09_chr_11_00195	NA	NA	NA	NA	3487.57898010308	-0.369960540024782	0.19321292493868	-1.91478152997372	0.05552037091616	0.173501159113
Zt09_chr_11_00196	NA	NA	NA	NA	8.91980479572368	-0.004856674976772	1.08590977277317	-0.004472447986511	0.996431514699184	0.999020870489944
Zt09_chr_11_00197	NA	NA	NA	NA	525.027256395962	0.212696728029269	0.240118430539893	0.885799259769574	0.375725708800547	0.613010882079808
Zt09_chr_11_00198	NA	NA	NA	NA	2023.26088008757	0.438894977413077	0.208213586868578	2.10790748103341	0.035038993003621	0.123259970466207
Zt09_chr_11_00199	NA	NA	NA	NA	1112.36583893614	0.324909955950199	0.276914250886836	1.17332334796658	0.240666162821602	0.470451735736132
Zt09_chr_11_00200	NA	NA	NA	NA	16.2544944143718	1.2586892980147	0.849190865098414	1.48222190057217	0.138281261077729	0.329166810552807
Zt09_chr_11_00201	NA	NA	NA	NA	224.499939321447	0.694454151325309	0.278844473188617	2.49047127735454	0.012757380689296	0.056455690550365
Zt09_chr_11_00202	NA	NA	NA	NA	2.27997814832884	0.985100006032781	2.05069581967567	0.480373537889485	0.630961807108188	0.811984272382457
Zt09_chr_11_00203	NA	NA	NA	NA	1947.97113441454	-1.51882700458185	0.218157153842737	-6.96207746493029	3.35291037166947E-12	1.32483911689562E-10
Zt09_chr_11_00204	NA	NA	NA	NA	41.5349962498648	1.57236763573815	0.546807369694084	2.875542143146	0.004033342989801	0.022682179393603
Zt09_chr_11_00205	NA	NA	NA	NA	5.55080515055244	-0.436397036638427	1.37268246006507	-0.317915504375091	0.750549031491433	0.885458302911221
Zt09_chr_11_00206	NA	NA	NA	NA	301.577084543279	0.849189954762689	0.339431500361994	2.50180066922796	0.012356347214777	0.055073706428345
Zt09_chr_11_00207	NA	NA	NA	NA	3.25783995132081	5.09222859069312	2.22842261684326	2.28512695581356	0.022305384639492	0.087970769325848
Zt09_chr_11_00209	NA	NA	NA	NA	289.907512731974	-0.055273822328874	0.282911029946647	-0.195375282254982	0.845099165632711	0.93594333376287
Zt09_chr_11_00210	NA	NA	NA	NA	677.049674133852	-0.509051822001617	0.228417978915523	-2.22859787315552	0.025840672697957	0.098064423368147
Zt09_chr_11_00211	NA	NA	NA	NA	295.655089309859	-0.357176114041102	0.260059277247694	-1.37344115472915	0.169615243085171	0.376565827977388
Zt09_chr_11_00212	NA	NA	NA	NA	9873.40194244605	-0.146445021295794	0.206713600840242	-0.708444053514279	0.478669543366739	0.702928476417535
Zt09_chr_11_00213	NA	NA	NA	NA	30.7654668723994	1.64861290517904	0.617979197119295	2.66774822334479	0.007636145844579	0.037964815579786
Zt09_chr_11_00214	NA	NA	NA	NA	4689.23943094267	2.76661540462897	0.249927243796639	11.0696831709956	1.76021821367809E-28	2.33396887962488E-26
Zt09_chr_11_00215	NA	NA	NA	NA	320.837951848927	-0.379541416468797	0.256541198121243	-1.47945600647512	0.139018480999173	0.330102402552617
Zt09_chr_11_00216	NA	NA	NA	NA	1696.1160197959	-0.207099050104601	0.202162591144502	-1.02441826122307	0.305637760279979	0.547356708700354
Zt09_chr_11_00217	NA	NA	NA	NA	863.617628540928	-0.172467183453168	0.227705685606781	-0.757412723330049	0.448802635845403	0.677474289335957
Zt09_chr_11_00218	NA	NA	NA	NA	594.931479736371	-0.085782587405994	0.22640171056689	-0.378895491519045	0.704765472282311	0.85989525174488
Zt09_chr_11_00219	NA	NA	NA	NA	883.8286072946	-0.578751296629062	0.212912590083108	-2.71825774325114	0.006562669412512	0.0337902207428
Zt09_chr_11_00220	NA	NA	NA	NA	1561.97860285528	-0.201524300443323	0.214514695491117	-0.939442866522252	0.347503412995553	0.586700943062047
Zt09_chr_11_00221	NA	NA	NA	NA	3584.11950940153	0.910583197920646	0.19775561645223	4.60458830073535	4.13282635107066E-06	6.46903827949487E-05
Zt09_chr_11_00222	NA	NA	NA	NA	786.166013271792	0.206077848828559	0.227710170652619	0.905000634086472	0.365465051269123	0.604713972849631
Zt09_chr_11_00223	NA	NA	NA	NA	1644.87666852852	-0.160920295509823	0.239048267319468	-0.673170725369727	0.500838683153836	0.718890898948704
Zt09_chr_11_00224	NA	NA	NA	NA	20.4058548971214	-0.198044361461487	0.714611076589939	-0.27713586865535	0.781675780837563	0.902284055013039
Zt09_chr_11_00225	NA	NA	NA	NA	147.250429547813	0.109310615569582	0.319695085970741	0.34192147570134	0.732409987369162	0.874291511936783
Zt09_chr_11_00226	NA	NA	NA	NA	1419.54221276954	0.372809086127642	0.236463398022093	1.57660377566261	0.114886723455534	0.291289337288123
Zt09_chr_11_00227	NA	NA	NA	NA	1042.93685432705	0.39172813468189	0.224629517098273	1.74388539735191	0.081179075427326	0.228444717460201
Zt09_chr_11_00228	NA	NA	NA	NA	791.115097476704	0.540112371054383	0.262480369429994	2.05772482044009	0.039616556368539	0.13539185930939
Zt09_chr_11_00229	NA	NA	NA	NA	311.792747616085	0.190762749730356	0.297994620631106	0.64015501127621	0.52207182775204	0.735081567087325
Zt09_chr_11_00230	NA	NA	NA	NA	719.498332988683	1.45746278529352	0.31115739508605	4.68400497082984	2.81323180422711E-06	4.57312720101634E-05
Zt09_chr_11_00231	NA	NA	NA	NA	1084.49559911221	0.373521082619428	0.219718431020028	1.69999886165845	0.089131139637239	0.244485370837649
Zt09_chr_11_00232	NA	NA	NA	NA	457.847930799517	0.266456067151821	0.242101362442471	1.10059714023765	0.271072030737038	0.506421897314541
Zt09_chr_11_00233	NA	NA	NA	NA	873.306648004515	0.353501450699458	0.224250629829765	1.57636770504418	0.114941086576304	0.291322271766661
Zt09_chr_11_00234	NA	NA	NA	NA	26.4357613018359	0.297231766490055	0.63398606313749	0.468830126989078	0.639191063732915	0.81839056754646
Zt09_chr_11_00235	NA	NA	NA	NA	31.8089980352732	1.17557155920808	0.60323865796778	1.94876694933379	0.05132326241852	0.163682109587482
Zt09_chr_11_00236	NA	NA	NA	NA	314.493204136421	0.723241474428984	0.264068076383318	2.73884478705081	0.00616554736062	0.032105885811718
Zt09_chr_11_00237	NA	NA	NA	NA	3657.30539163073	0.041252132522135	0.20752834551399	0.198778303850324	0.842436168330244	0.934367280896139
Zt09_chr_11_00238	NA	NA	NA	NA	29431.0681033488	-0.89136560720487	0.207812894906497	-4.28926995894999	1.79261376500935E-05	0.000235811411731
Zt09_chr_11_00239	NA	NA	NA	NA	641.569647241719	-0.303888998326647	0.22600882090739	-1.34458910544545	0.178757963519077	0.388777097880858
Zt09_chr_11_00240	NA	NA	NA	NA	1768.9734395456	0.05836244578057	0.199703698767565	0.292245191955598	0.770099160831045	0.895645382737834
Zt09_chr_11_00241	NA	NA	NA	NA	5412.99133212683	-0.665704677498574	0.196770452816107	-3.38315365935917	0.00071658526826	0.005474275583015
Zt09_chr_11_00242	NA	NA	NA	NA	1928.50852945915	0.524045764658542	0.227614105214243	2.3023431002454	0.021315831037715	0.085085893850888
Zt09_chr_11_00243	NA	NA	NA	NA	8.48897416037188	1.40943427355735	1.11297781550167	1.26636331284111	0.205383039283332	0.424694446185643
Zt09_chr_11_00244	NA	NA	NA	NA	184.836670403325	-2.77608224653802	1.76496006086116	-1.57288672310438	0.115745049909152	0.292516055432257
Zt09_chr_11_00245	NA	NA	NA	NA	123.184570622025	-2.84161741350516	1.98196754716118	-1.43373559147085	0.151647731368172	0.348786476113848
Zt09_chr_11_00249	NA	NA	NA	NA	258.580661532421	0.350442864332134	0.268622233241256	1.3045936671124	0.192031245845464	0.406813181459769
Zt09_chr_11_00250	NA	NA	NA	NA	89.8414041777055	-1.69660096560783	1.49319720118076	-1.13622029579631	0.255864378449348	0.488220146977867
Zt09_chr_11_00251	NA	NA	NA	NA	5.4913848011429	-4.47159796417616	2.0361608714811	-2.19609266969339	0.028085311159313	0.104367746646972
Zt09_chr_11_00253	NA	NA	NA	NA	41.7836196524564	-3.03425623832838	0.765902556158613	-3.96167399355174	7.44261161780938E-05	0.000782846984725
Zt09_chr_11_00254	NA	NA	NA	NA	572.105596748271	0.060307426085837	0.224809388809954	0.268260264418133	0.7884989899632	0.905634381281913
Zt09_chr_11_00255	NA	NA	NA	NA	26.7704369843644	1.01052421141575	0.644379101835848	1.56821381782362	0.116831240712487	0.294345922160975
Zt09_chr_11_00256	NA	NA	NA	NA	4.50054440639426	2.15340586375885	1.73112140612586	1.24393693945362	0.213522772742568	0.437665679509246
Zt09_chr_11_00257	NA	NA	NA	NA	19594.1225916074	-0.356100415931518	0.193892031463603	-1.83659128868514	0.066270254299719	0.197891645304851
Zt09_chr_11_00258	NA	NA	NA	NA	79.1724584867937	0.791074476472441	0.467153700006974	1.69339229564195	0.090380820396725	0.246833459794318
Zt09_chr_11_00259	NA	NA	NA	NA	1742.80938362823	-0.436109107392221	0.200347378136046	-2.17676473458055	0.029498125525905	0.108423916302737
Zt09_chr_11_00260	NA	NA	NA	NA	425.011092501101	-0.630139352580274	0.297715036949311	-2.116585574707	0.034295035456579	0.121291526673451
Zt09_chr_11_00261	NA	NA	NA	NA	430.070330215671	-0.361126500699108	0.259985639346519	-1.3890248000113	0.16482520889559	0.3688811951312
Zt09_chr_11_00262	NA	NA	NA	NA	719.013959868798	0.098864488487029	0.23486583926535	0.420940264434676	0.673798702408704	0.841550409661635
Zt09_chr_11_00263	NA	NA	NA	NA	45.7392747047129	0.323818643012351	0.541668995645392	0.597816462850204	0.549962404614201	0.755605574701277
Zt09_chr_11_00264	NA	NA	NA	NA	2450.74040142007	0.00118937195611	0.31718350663096	0.003749791307697	0.997008106420827	0.999020870489944
Zt09_chr_11_00265	NA	NA	NA	NA	75.1327985143707	-0.109692877050498	0.41068831525615	-0.267095198416059	0.789395864452422	0.90611754650996
Zt09_chr_11_00266	NA	NA	NA	NA	117.285637616563	0.35855825182215	0.401480782520528	0.893089451433001	0.371809271491254	0.609286706156063
Zt09_chr_11_00267	NA	NA	NA	NA	143.318672603911	0.142042089289416	0.329025189840668	0.431705819722195	0.665955237102441	0.835945017324453
Zt09_chr_11_00268	NA	NA	NA	NA	21.6343937755176	0.576880281191596	0.706097651174551	0.816997875905677	0.413929641913076	0.649361743075532
Zt09_chr_11_00269	NA	NA	NA	NA	133.045560608605	-0.575755696578757	0.337813506057186	-1.70435961338174	0.088313924155593	0.242908598613528
Zt09_chr_11_00270	NA	NA	NA	NA	624.27960095788	-0.528416848669798	0.237184908353068	-2.22786876424367	0.025889267666311	0.098178207720912
Zt09_chr_11_00271	NA	NA	NA	NA	273.270018665302	0.138982795356136	0.290077513007108	0.479122955500277	0.631851159937591	0.812621427507873
Zt09_chr_11_00272	NA	NA	NA	NA	1.78195696288177	2.61787836529469	2.62389231281298	0.997708005207026	0.318420970273421	NA
Zt09_chr_11_00273	NA	NA	NA	NA	497.581519326279	0.541856032583464	0.234811703944547	2.3076193540652	0.021020317088135	0.08409527613809
Zt09_chr_11_00274	NA	NA	NA	NA	790.182297530976	-0.457174695640201	0.2155682910479	-2.1207882356808	0.033939627151886	0.120357832994695
Zt09_chr_11_00275	NA	NA	NA	NA	582.204791185811	-0.300238444720478	0.224771566075063	-1.33574922292535	0.18163125471795	0.392626325772755
Zt09_chr_11_00276	NA	NA	NA	NA	1189.4195739587	0.007890266571404	0.213565511041107	0.036945415638225	0.970528528004043	0.988439427905776
Zt09_chr_11_00277	NA	NA	NA	NA	5912.64408053765	1.40846804448313	0.19048107422025	7.39426764705527	1.42189753243622E-13	6.84978035032061E-12
Zt09_chr_11_00278	NA	NA	NA	NA	112.787911870016	-0.338043472672247	0.345998810581453	-0.97700761486481	0.328565382489122	0.568816013334467
Zt09_chr_11_00279	NA	NA	NA	NA	408.628103743999	-0.026320048090477	0.266983201690561	-0.098583161501609	0.921469240061425	0.968329621698673
Zt09_chr_11_00280	NA	NA	NA	NA	120.485422528995	0.212185583171214	0.351819081364552	0.603109934652319	0.546435557862904	0.752551018043689
Zt09_chr_11_00281	NA	NA	NA	NA	474.657753573236	0.051587845235054	0.276647863693669	0.186474764512104	0.8520724667666	0.939033168744138
Zt09_chr_11_00282	NA	NA	NA	NA	1.78846691202872	1.4051927241658	2.48284585127396	0.565960518026033	0.571420620321509	NA
Zt09_chr_11_00284	NA	NA	NA	NA	1323.07278388066	0.468918175200506	0.20701429663482	2.26514874973921	0.023503552917945	0.091634324938774
Zt09_chr_11_00285	NA	NA	NA	NA	2564.48125888875	0.669254077622128	0.267193778800319	2.5047517222408	0.012253737558772	0.054731977665133
Zt09_chr_11_00286	NA	NA	NA	NA	176.561018702966	-0.18821518994786	0.297186169978439	-0.633324188543214	0.52652196063653	0.73739838108476
Zt09_chr_11_00287	NA	NA	NA	NA	429.775034669396	-0.443398243244299	0.31563140428172	-1.40479761275129	0.160081469176751	0.361021697266935
Zt09_chr_11_00288	NA	NA	NA	NA	1.53378330454568	1.14345115720907	2.82138368696209	0.405280275239796	0.685271503667262	NA
Zt09_chr_11_00289	NA	NA	NA	NA	458.105328625576	0.339358899400618	0.26750497911259	1.26860778639109	0.204580985843219	0.423477274161928
Zt09_chr_11_00290	NA	NA	NA	NA	905.230798100515	0.02212280451269	0.216404867522971	0.102228775008224	0.918575088245158	0.967530160483882
Zt09_chr_11_00291	NA	NA	NA	NA	922.279886785563	-0.544464066156751	0.213954271197113	-2.54476838957397	0.010935024159376	0.049974203565705
Zt09_chr_11_00292	NA	NA	NA	NA	358.42499213937	-0.827927553531804	0.255376207579641	-3.2419917320356	0.00118697465953	0.008309610257495
Zt09_chr_11_00293	NA	NA	NA	NA	108.928807694823	1.71758842588663	0.398525986628788	4.30985301715468	1.63363087454714E-05	0.000218438602363
Zt09_chr_11_00294	NA	NA	NA	NA	1950.5274119509	-0.3933189793295	0.200169932896858	-1.96492536934689	0.049422875974499	0.159258198390642
Zt09_chr_11_00295	NA	NA	NA	NA	501.321502158499	-0.013562379351103	0.231597785074994	-0.058560056378393	0.953302526446942	0.982066365981373
Zt09_chr_11_00296	NA	NA	NA	NA	4.95104395247054	0.512729122769964	1.39077703814773	0.368663781976749	0.712378347816287	0.86366255682163
Zt09_chr_11_00297	NA	NA	NA	NA	2465.9413448646	-0.300264411896435	0.206026454977656	-1.45740706905334	0.145004046910717	0.339656002908818
Zt09_chr_11_00298	NA	NA	NA	NA	421.174735366185	-0.46918881139361	0.24750374237793	-1.89568370516667	0.058001881282299	0.179501275308962
Zt09_chr_11_00299	NA	NA	NA	NA	835.788457415876	0.543032269798336	0.263395403725877	2.06166190494153	0.039239935841325	0.134453174123408
Zt09_chr_11_00300	NA	NA	NA	NA	1157.5573932616	-0.396174311564632	0.208650747563822	-1.89874379167249	0.057598170747794	0.178513719562051
Zt09_chr_11_00301	NA	NA	NA	NA	35.5966295066495	0.769911909739183	0.567106075330741	1.35761534434306	0.174585771455333	0.382643531431147
Zt09_chr_11_00302	NA	NA	NA	NA	759.429573861127	-0.148606789622526	0.266152284110147	-0.558352486507408	0.576603710817978	0.777501169367289
Zt09_chr_11_00303	NA	NA	NA	NA	802.996840395296	-0.42020280056676	0.218311409295878	-1.92478625795163	0.054256103891607	0.170408423952502
Zt09_chr_11_00304	NA	NA	NA	NA	1117.82323336572	-0.356999732432516	0.211834181016665	-1.68527916844747	0.091934722906748	0.249885359989196
Zt09_chr_11_00306	NA	NA	NA	NA	273.22034110471	0.381982584971682	0.268229808089045	1.42408700842404	0.154421286689931	0.352980859509965
Zt09_chr_11_00307	NA	NA	NA	NA	602.249730394895	0.095265747642219	0.223485981664487	0.426271692446636	0.669909882349099	0.839177067060437
Zt09_chr_11_00308	NA	NA	NA	NA	471.492990266746	-0.554734236038357	0.242153246189166	-2.29083956035431	0.021972694665789	0.08695997334367
Zt09_chr_11_00309	NA	NA	NA	NA	1016.75313932308	-0.492078463922443	0.220309359512556	-2.23357947665586	0.025510755558964	0.097302411839141
Zt09_chr_11_00310	NA	NA	NA	NA	98.716702844702	-0.632742006499182	0.372039982256179	-1.7007365785312	0.088992463175283	0.244370246355865
Zt09_chr_11_00311	NA	NA	NA	NA	43.7398512509114	1.49142552794346	0.587602651235643	2.53815316320853	0.011143920146376	0.050632367590121
Zt09_chr_11_00312	NA	NA	NA	NA	1838.31475530299	-0.244400013356078	0.198630403663527	-1.23042600150017	0.218537621504995	0.443640557943924
Zt09_chr_11_00313	NA	NA	NA	NA	416.702404786899	0.052229488194258	0.23887661046863	0.218646304850833	0.826925579343212	0.926901368481116
Zt09_chr_11_00314	NA	NA	NA	NA	784.087543326954	0.294366119743657	0.219593006945789	1.34050771396526	0.180080338129129	0.39099558906407
Zt09_chr_11_00315	NA	NA	NA	NA	2436.69722115657	-0.525674864215217	0.198884151354848	-2.64312093565119	0.008214568894197	0.040122084182304
Zt09_chr_11_00317	NA	NA	NA	NA	607.172104462959	0.061387067745465	0.247560990490564	0.247967450864616	0.80415959086833	0.915296545869121
Zt09_chr_11_00318	NA	NA	NA	NA	146.400570196209	-0.846908886451102	0.323449090885151	-2.61836842432746	0.008835135681111	0.042426345669424
Zt09_chr_11_00319	NA	NA	NA	NA	76.8143732033024	0.269498826379082	0.401312254547688	0.671543974361882	0.50187405554778	0.719398272558299
Zt09_chr_11_00320	NA	NA	NA	NA	76.784138932979	0.438457836779275	0.41876984143416	1.04701388065026	0.295093176304784	0.53547179394831
Zt09_chr_11_00321	NA	NA	NA	NA	2.45480874405004	-2.1920635377028	2.15952264366722	-1.01506855884609	0.310073147814485	0.551090247547644
Zt09_chr_11_00322	NA	NA	NA	NA	7.16583962477185	0.626753781098826	1.18505129698656	0.528883249773728	0.596886442326688	0.790206044239749
Zt09_chr_11_00323	NA	NA	NA	NA	2008.14534629089	-0.165939994440563	0.19622761919656	-0.84565055174186	0.397747715880631	0.634639806796833
Zt09_chr_11_00324	NA	NA	NA	NA	161.55187238093	-0.157403672020689	0.311872318333806	-0.504705492496499	0.613765702750953	0.799509589334801
Zt09_chr_11_00325	NA	NA	NA	NA	1671.26676831796	-0.483118206493684	0.213377053476749	-2.26415258164735	0.023564731888344	0.091775039448233
Zt09_chr_11_00326	NA	NA	NA	NA	3.10041771272784	0.033459763001146	1.80142175507598	0.018574086222099	0.985180875468724	0.994012124745245
Zt09_chr_11_00327	NA	NA	NA	NA	2146.81059648882	0.118871761296096	0.195775761888009	0.607183239384327	0.543729313968238	0.750711161753405
Zt09_chr_11_00328	NA	NA	NA	NA	7501.09830999409	-0.391243050086824	0.193276944323438	-2.02426135955513	0.042943267157982	0.143597929799273
Zt09_chr_11_00329	NA	NA	NA	NA	5083.14795198114	-0.072696161501062	0.194757847000767	-0.373264351709411	0.708951705489903	0.861621962162565
Zt09_chr_11_00330	NA	NA	NA	NA	610.278353365936	0.13115574776448	0.227515243614437	0.576470155058032	0.564297437042505	0.766195361750119
Zt09_chr_11_00331	NA	NA	NA	NA	217.684676161397	0.372707796730769	0.27994520070448	1.33135983682825	0.183070638087423	0.394834843210402
Zt09_chr_11_00332	NA	NA	NA	NA	2081.79083434574	-0.590715517675326	0.224816997466379	-2.62753939574193	0.008600488239437	0.041565251159112
Zt09_chr_11_00333	NA	NA	NA	NA	1.15269239871316	0.327924670837346	2.93508289114129	0.111725863629641	0.911040771506901	NA
Zt09_chr_11_00334	NA	NA	NA	NA	1633.92207716537	-0.189674126156452	0.230429380040918	-0.823133430827141	0.410432119549939	0.646758374471815
Zt09_chr_11_00335	NA	NA	NA	NA	1150.38475269953	-0.073270683680496	0.206407159626464	-0.354981308851368	0.722603593923852	0.868672278475004
Zt09_chr_11_00336	NA	NA	NA	NA	1216.74765139632	0.071021526006763	0.204706849826739	0.346942596531943	0.728634444459266	0.872640866051226
Zt09_chr_11_00337	NA	NA	NA	NA	173.352732955212	-0.19116794816522	0.305879904693653	-0.624977140478319	0.531986061410128	0.74052684363067
Zt09_chr_11_00338	NA	NA	NA	NA	1.67595793863961	2.39735992318867	2.63372934465277	0.910252956726931	0.362689121809808	NA
Zt09_chr_11_00339	NA	NA	NA	NA	391.529205590608	-0.316526206942329	0.259324882590358	-1.22057784729562	0.222245898100754	0.448831206922464
Zt09_chr_11_00340	NA	NA	NA	NA	4280.69250434061	0.077344163073879	0.189038887661364	0.409144192661724	0.682433846496991	0.84607355381542
Zt09_chr_11_00341	NA	NA	NA	NA	2.67815282205338	-0.228837262145	2.04479071947957	-0.111912314529304	0.910892932362076	0.963787102881694
Zt09_chr_11_00342	NA	NA	NA	NA	113.452201209522	0.351835339757289	0.345184062571986	1.01926878412561	0.308075379366686	0.549479420316606
Zt09_chr_11_00343	NA	NA	NA	NA	2163.05936270879	0.293667964614997	0.207059375383998	1.41827900364512	0.156109324191815	0.35563665951709
Zt09_chr_11_00344	NA	NA	NA	NA	919.930642675349	-0.347259101563395	0.225444651277405	-1.54032974211528	0.123479997515555	0.30572963477801
Zt09_chr_11_00345	NA	NA	NA	NA	665.361977351653	-0.037170573038862	0.220862919118576	-0.168297028705422	0.866349611274354	0.945581253770374
Zt09_chr_11_00346	NA	NA	NA	NA	313.986761648552	0.263249699013378	0.278335026893042	0.945801546977194	0.34424981640591	0.584195469488902
Zt09_chr_11_00347	NA	NA	NA	NA	6.14032673518211	1.9224852312873	1.32768259787465	1.44800062482164	0.147616875847981	0.343181586645263
Zt09_chr_11_00348	NA	NA	NA	NA	277.151061224666	0.109761402314732	0.262554642515229	0.418051653032056	0.675909352149902	0.843169926844656
Zt09_chr_11_00349	NA	NA	NA	NA	96.6752463133886	0.357198027915902	0.38352911703428	0.931345267024342	0.351674993305074	0.590381901050137
Zt09_chr_11_00350	NA	NA	NA	NA	116.447039694666	3.64181290713171	0.440610751654227	8.26537458166626	1.39256780427968E-16	8.30033352268395E-15
Zt09_chr_11_00351	NA	NA	NA	NA	3796.78345648337	-0.087997944883288	0.192065479369598	-0.458166377279856	0.646832913761616	0.823767170471397
Zt09_chr_11_00352	NA	NA	NA	NA	3112.00745911899	-0.424387896955246	0.213714579831827	-1.98576951225882	0.047058922500193	0.153992441804293
Zt09_chr_11_00353	NA	NA	NA	NA	37.7625478451159	1.99408607779279	0.579725271265975	3.4397087321003	0.000582340536003	0.004605466757741
Zt09_chr_11_00354	NA	NA	NA	NA	805.758064980138	-0.208502126251476	0.219146122449464	-0.951429685001878	0.34138629712735	0.581751806605321
Zt09_chr_11_00355	NA	NA	NA	NA	5.36831046815483	0.939587444278405	1.37553785291595	0.683069129858267	0.494563160923708	0.71494126442109
Zt09_chr_11_00357	NA	NA	NA	NA	50.5030388170077	1.60787718665929	0.498878529468621	3.2229833349852	0.001268629342992	0.008760473331016
Zt09_chr_11_00358	NA	NA	NA	NA	21250.213290043	2.56026819337679	0.285690413603442	8.96168744720507	3.19747090164668E-19	2.27927824407922E-17
Zt09_chr_11_00359	NA	NA	NA	NA	1285.5150218152	-0.312568055386381	0.218380482000187	-1.43130032740798	0.15234416014522	0.350006726814475
Zt09_chr_11_00360	NA	NA	NA	NA	655.84776368607	0.211982147280808	0.241701555128174	0.87704089106251	0.380464428182219	0.618093581355469
Zt09_chr_11_00361	NA	NA	NA	NA	128.641646467831	-0.200732823729659	0.331526293512049	-0.605480855238301	0.544859541539108	0.751505839094992
Zt09_chr_11_00362	NA	NA	NA	NA	128.391091369701	-0.121623637979528	0.364812519484001	-0.333386689008246	0.73884240964803	0.878285906680194
Zt09_chr_11_00363	NA	NA	NA	NA	6.99133361828686	-0.08883343613235	1.20992086278661	-0.073420864838841	0.941471214661915	0.977187706153678
Zt09_chr_11_00364	NA	NA	NA	NA	6.58832286419025	-0.33679492083767	1.27906717521455	-0.263312926298165	0.792309397394695	0.907873064906572
Zt09_chr_11_00366	NA	NA	NA	NA	2535.52474288423	0.037648962867714	0.206922377600109	0.181947275613046	0.855624103081881	0.940369165423773
Zt09_chr_11_00367	NA	NA	NA	NA	847.600982656632	0.00912293595235	0.221393818202251	0.041206823326998	0.967131014066342	0.987728189583728
Zt09_chr_11_00368	NA	NA	NA	NA	2276.6080068956	-0.321442576909848	0.196390835324617	-1.63674937467693	0.101682847656132	0.26804831054605
Zt09_chr_11_00369	NA	NA	NA	NA	8445.8659292661	-0.085398250493009	0.217951013401595	-0.391823140256087	0.695188895988673	0.854010579026606
Zt09_chr_11_00370	NA	NA	NA	NA	45007.3346814355	-0.494495789944058	0.192024451257911	-2.57517095716052	0.010019055190036	0.046684277062377
Zt09_chr_11_00371	NA	NA	NA	NA	35473.2910899139	-0.536559780662478	0.196420893517097	-2.73168384001763	0.006301157559029	0.032747395195941
Zt09_chr_11_00372	NA	NA	NA	NA	420.843398520851	1.83000636898223	0.301770145504116	6.06423927696743	1.32579654516402E-09	3.89614305055164E-08
Zt09_chr_11_00373	NA	NA	NA	NA	1137.38637734245	-0.187049058557932	0.209155131344868	-0.894307767422231	0.371157245203244	0.609021893519069
Zt09_chr_11_00374	NA	NA	NA	NA	911.750520000158	0.776165001791862	0.230290885220869	3.37036787646829	0.000750678946617	0.00570170114241
Zt09_chr_11_00375	NA	NA	NA	NA	3896.04355008613	-0.442336255016728	0.195917655481046	-2.25776617186766	0.02396024127606	0.092968203553672
Zt09_chr_11_00376	NA	NA	NA	NA	869.580010536412	0.214822448151727	0.215753427794078	0.995684983307705	0.319403228621835	0.56021680165592
Zt09_chr_11_00377	NA	NA	NA	NA	1163.84878133511	0.16103547603143	0.221528252926738	0.726929743289612	0.467268995555896	0.693881238310108
Zt09_chr_11_00378	NA	NA	NA	NA	1024.41889266841	-0.306364226193852	0.214669976500984	-1.42714054003937	0.153539389188076	0.351730644720883
Zt09_chr_11_00379	NA	NA	NA	NA	4428.46672570788	-0.184289299147692	0.21136218772213	-0.871912337461087	0.383256202599232	0.620812672719469
Zt09_chr_11_00380	NA	NA	NA	NA	3.0352352367003	-0.036135407758697	1.92546732008437	-0.018767084427646	0.98502691201795	0.994012124745245
Zt09_chr_11_00381	NA	NA	NA	NA	59.5332935894589	0.169314509149357	0.484836050076709	0.349220131470357	0.726924053748662	0.871581857830252
Zt09_chr_11_00382	NA	NA	NA	NA	21.1451823551303	-0.052406584720451	0.718026946459305	-0.072986933121209	0.941816515635256	0.977356737883014
Zt09_chr_11_00385	NA	NA	NA	NA	2979.18680360562	-0.312581102179887	0.19560067340939	-1.59805739280692	0.110030204779636	0.282131163784233
Zt09_chr_11_00386	NA	NA	NA	NA	5425.21055228692	-0.820801481418512	0.202785626621554	-4.04763145738293	5.17385252141809E-05	0.000573965763417
Zt09_chr_11_00387	NA	NA	NA	NA	27.9851071840602	-0.784628248263524	0.637966046769715	-1.22989029312206	0.218738189649555	0.443700807691369
Zt09_chr_11_00388	NA	NA	NA	NA	22.0707913954782	-0.713378970983769	0.70449360492361	-1.01261241549684	0.311245327228642	0.552336114762351
Zt09_chr_11_00389	NA	NA	NA	NA	48.3140368766911	0.153712078420427	0.49561822041803	0.310142105531913	0.75645289419978	0.888310110619733
Zt09_chr_11_00390	NA	NA	NA	NA	154.874199647143	1.82755404347422	0.331546632239904	5.51220813533047	3.54359511710004E-08	8.38227096085324E-07
Zt09_chr_11_00391	NA	NA	NA	NA	22592.6625690753	-0.938697949174929	0.19298901402589	-4.86399681304657	1.15038766231936E-06	2.05356850041782E-05
Zt09_chr_11_00392	NA	NA	NA	NA	399.622514111159	-0.015434916631293	0.256093873607026	-0.060270542258178	0.951940163153597	0.981621417385441
Zt09_chr_11_00393	NA	NA	NA	NA	1322.82122835284	-0.146525167538517	0.205508109802261	-0.712989709649427	0.475852124811464	0.700661537580034
Zt09_chr_11_00394	NA	NA	NA	NA	512.548996914796	0.228515776588958	0.230425466209234	0.991712332618039	0.321337873297731	0.562114833906659
Zt09_chr_11_00395	NA	NA	NA	NA	110.626776734328	0.056989580835378	0.353667784515734	0.161138739038421	0.87198412956571	0.948777806063587
Zt09_chr_11_00397	NA	NA	NA	NA	396.16797482955	0.61503906559096	0.243521708778984	2.52560261947389	0.011550004374689	0.052185244605124
Zt09_chr_11_00398	NA	NA	NA	NA	2065.87960936679	0.405240427890291	0.217411656260091	1.86393146927457	0.062331328787146	0.189127270262984
Zt09_chr_11_00399	NA	NA	NA	NA	2500.95218130878	-0.316795008133295	0.206111683790748	-1.53700655055983	0.124291705261316	0.307162682245699
Zt09_chr_11_00400	NA	NA	NA	NA	2945.50685704238	1.84523940047878	0.29090826766339	6.34302838932686	2.25291894338591E-10	7.35860521756079E-09
Zt09_chr_11_00401	NA	NA	NA	NA	584.555729570525	-3.27121675823159	0.293216987438533	-11.1563002771704	6.67103377626941E-29	9.14018264151199E-27
Zt09_chr_11_00402	NA	NA	NA	NA	73.2683982407629	0.403274173272999	0.421485150550779	0.956793312281625	0.338671588463634	0.578996152696701
Zt09_chr_11_00403	NA	NA	NA	NA	92.237805356157	0.582006767332909	0.389358762699883	1.49478276358074	0.134971146143615	0.324252386609447
Zt09_chr_11_00404	NA	NA	NA	NA	1594.8370391913	-0.132306842579703	0.211275889472001	-0.626227833712357	0.531165513224828	0.740148241871792
Zt09_chr_11_00405	NA	NA	NA	NA	25.1104660136067	1.03250146564696	0.654455426733727	1.57764978861891	0.114646087483333	0.290906977089501
Zt09_chr_11_00406	NA	NA	NA	NA	25.4517322141359	1.38346873372911	0.682224678544313	2.02787846473257	0.042572653559724	0.14258460160479
Zt09_chr_11_00407	NA	NA	NA	NA	1702.44663804414	-0.005091857680514	0.215545731330808	-0.023623096820692	0.981153248691858	0.992382402571461
Zt09_chr_11_00408	NA	NA	NA	NA	362.575162232301	-1.16210694372417	0.252919278556256	-4.59477407320568	4.33218385409441E-06	6.69173347887203E-05
Zt09_chr_11_00409	NA	NA	NA	NA	568.971691716905	-0.590867536274661	0.225108148647047	-2.62481629308363	0.008669572893733	0.04180255668596
Zt09_chr_11_00410	NA	NA	NA	NA	5154.17854499506	-0.362691201506635	0.204502415763382	-1.77353015685782	0.076140899357412	0.218225071507931
Zt09_chr_11_00411	NA	NA	NA	NA	1.57053598316218	2.40543513849204	2.72595826281514	0.882418183471343	0.377550706119128	NA
Zt09_chr_11_00412	NA	NA	NA	NA	9.35206643637848	-0.261729793259058	1.02395390817336	-0.255607006496962	0.798254307693114	0.911354604755846
Zt09_chr_11_00413	NA	NA	NA	NA	5.16487816434785	-1.75153164947722	1.44131306258955	-1.21523331394105	0.224277117813896	0.450310142918886
Zt09_chr_11_00414	NA	NA	NA	NA	2655.92872355716	-0.05517880977418	0.221971294318978	-0.248585340475994	0.803681549216105	0.914851137702838
Zt09_chr_11_00415	NA	NA	NA	NA	688.310447014183	0.391774927907377	0.22337594065387	1.75388149126789	0.079450815680642	0.224794319786284
Zt09_chr_11_00416	NA	NA	NA	NA	22.281076312871	1.28038811942697	0.702638876697275	1.82225629963058	0.06841610563621	0.202806944215234
Zt09_chr_11_00417	NA	NA	NA	NA	63931.4087385139	0.053841010546738	0.224142972945982	0.240208335952219	0.810168751690068	0.918878414853942
Zt09_chr_11_00418	NA	NA	NA	NA	675.229323551839	0.604818505874345	0.222779933980998	2.71486975988571	0.006630183922415	0.034009997130582
Zt09_chr_11_00419	NA	NA	NA	NA	294.852601301092	3.87728429933638	0.33763636482682	11.4836098929246	1.59479973996832E-30	2.36973764178392E-28
Zt09_chr_11_00420	NA	NA	NA	NA	180.657232811205	0.555201846011648	0.307772930124708	1.80393332768637	0.071241759550021	0.208315011988005
Zt09_chr_11_00421	NA	NA	NA	NA	895.084127554143	-0.620872763040669	0.213969997347558	-2.90168140738052	0.003711658069957	0.021143624534583
Zt09_chr_11_00422	NA	NA	NA	NA	1020.10421269458	-1.78027197354889	0.261365368354233	-6.81143023943422	9.66331546027942E-12	3.66719345704848E-10
Zt09_chr_11_00423	NA	NA	NA	NA	3203.00060112631	0.109505850027464	0.213053510683004	0.513982847203089	0.607263983104992	0.79565760329827
Zt09_chr_11_00424	NA	NA	NA	NA	1.55012770905487	2.35215654249438	2.75285312969424	0.854443165573323	0.39285948744637	NA
Zt09_chr_11_00425	NA	NA	NA	NA	8.01729412941434	1.48716183876224	1.1559532255058	1.28652423467352	0.198260166541162	0.415373238374942
Zt09_chr_11_00426	NA	NA	NA	NA	3936.56926691148	-0.721044191712152	0.194924580695893	-3.69909320383288	0.000216371138904	0.001998875232428
Zt09_chr_11_00427	NA	NA	NA	NA	29.5286051127977	0.94198204530827	0.620371985420683	1.51841486631525	0.128909846295607	0.315106320300893
Zt09_chr_11_00428	NA	NA	NA	NA	1190.30414036089	-1.12341538718675	0.221714687767239	-5.06694165596341	4.04258121688376E-07	7.98674753522915E-06
Zt09_chr_11_00429	NA	NA	NA	NA	182.427441800272	0.003081452731724	0.308430662064062	0.009990747064844	0.992028669776052	0.996088556784748
Zt09_chr_11_00430	NA	NA	NA	NA	20.4745241739823	-0.267758028608723	0.716591261673139	-0.373655168475744	0.708660883498236	0.861621962162565
Zt09_chr_11_00431	NA	NA	NA	NA	799.419090905883	0.23664949988211	0.234595296861143	1.0087563691534	0.313091490513348	0.554222037504802
Zt09_chr_11_00432	NA	NA	NA	NA	148.69501431331	0.34980162441172	0.3217631873407	1.08713997801536	0.276974952188453	0.512556699804977
Zt09_chr_11_00433	NA	NA	NA	NA	736.212187664051	0.006470304244975	0.221036828915829	0.029272516605995	0.976647246077369	0.991656495794366
Zt09_chr_11_00434	NA	NA	NA	NA	8285.50658327725	0.422368952909507	0.257849833989464	1.63804236898119	0.101412855713185	0.267543292766718
Zt09_chr_11_00435	NA	NA	NA	NA	949.186513002505	-0.861169219388241	0.239540563989403	-3.59508721631939	0.000324282920955	0.002806550300304
Zt09_chr_11_00436	NA	NA	NA	NA	236.803324809373	0.000136881758484	0.273670081734424	0.000500170707795	0.999600921531124	0.999790455266719
Zt09_chr_11_00437	NA	NA	NA	NA	1580.70055347215	0.473602837249643	0.214956851144982	2.20324606881318	0.027577409884044	0.10284258546365
Zt09_chr_11_00438	NA	NA	NA	NA	93.6573548959448	0.081494920795902	0.371110846802964	0.21959724836383	0.826184834593748	0.926901368481116
Zt09_chr_11_00439	NA	NA	NA	NA	4910.68074291683	-0.157282542327002	0.225477235268395	-0.697553977632295	0.485456171634751	0.708062246207776
Zt09_chr_11_00440	NA	NA	NA	NA	11938.4173512368	0.787742124620324	0.198623685334372	3.96600296331327	7.30879538768724E-05	0.00077262315972
Zt09_chr_11_00441	NA	NA	NA	NA	10609.8321711576	0.189702478473909	0.190915176306042	0.993647975736674	0.320394278709647	0.561194932584388
Zt09_chr_11_00442	NA	NA	NA	NA	1366.52883898317	0.279163409414871	0.213341731051824	1.30852697237681	0.190694632213257	0.405365377765437
Zt09_chr_11_00443	NA	NA	NA	NA	20.1979387934379	2.10322831470667	0.771524335362983	2.72606866472612	0.006409366327387	0.03321159860213
Zt09_chr_11_00444	NA	NA	NA	NA	7065.97763773833	-0.523069988150993	0.214831950568692	-2.4347867566549	0.014900568062515	0.064085198964344
Zt09_chr_11_00445	NA	NA	NA	NA	429.216226355048	-0.679318186752676	0.249223145985492	-2.72574276384514	0.006415697724871	0.03322808590937
Zt09_chr_11_00446	NA	NA	NA	NA	1422.45576966141	-0.403944770625436	0.242695491783296	-1.66440986463036	0.096030550062797	0.257398959136817
Zt09_chr_11_00447	NA	NA	NA	NA	438.63669117617	-0.108715597063477	0.23631573483962	-0.460043835579797	0.645484756489951	0.822884097920819
Zt09_chr_11_00448	NA	NA	NA	NA	190.346443455568	0.254776329269292	0.292370766564186	0.871415197433424	0.383527490742512	0.620960362195322
Zt09_chr_11_00449	NA	NA	NA	NA	1571.07452303321	0.231228060511145	0.207799479563039	1.11274610021821	0.265817490238773	0.500334437469947
Zt09_chr_11_00450	NA	NA	NA	NA	44.3351446800989	2.45532551695627	0.565784094260128	4.33968636069043	1.42686217515984E-05	0.000193987061185
Zt09_chr_11_00451	NA	NA	NA	NA	230.874343046865	0.371078275172617	0.283645254999004	1.30824778004455	0.190789280785582	0.405414173939158
Zt09_chr_11_00452	NA	NA	NA	NA	1036.29595867473	-0.135406334637915	0.212157371849782	-0.638235350755522	0.523320488624579	0.735265970769009
Zt09_chr_11_00453	NA	NA	NA	NA	290.256949627587	-0.411478230206132	0.269796163159849	-1.52514485523776	0.127222971378105	0.312140080939303
Zt09_chr_11_00454	NA	NA	NA	NA	18.1621096961636	0.121137208438982	0.766941478472469	0.157948437839421	0.874497429206772	0.950143655154029
Zt09_chr_11_00455	NA	NA	NA	NA	256.292723095645	0.101515313425287	0.266933453653781	0.380301951800146	0.703721286849748	0.85909043928082
Zt09_chr_11_00456	NA	NA	NA	NA	106.508624982945	2.60126809437675	0.401552910477672	6.47802077012063	9.29335635479509E-11	3.21458719813404E-09
Zt09_chr_11_00457	NA	NA	NA	NA	9.48691003217831	0.350958966888897	1.11046307924071	0.316047398107886	0.751966532010429	0.885604701128603
Zt09_chr_11_00458	NA	NA	NA	NA	9.80982491104119	1.30772913711629	1.03228414209491	1.26683059807777	0.205215868727207	0.424431957473444
Zt09_chr_11_00459	NA	NA	NA	NA	1.29544410157183	2.08171424998081	3.12433176278522	0.666291036943223	0.505225093471565	NA
Zt09_chr_11_00460	NA	NA	NA	NA	113.889648009913	0.229210607247871	0.363886878725383	0.629895224721338	0.528763137391401	0.739455341924613
Zt09_chr_11_00461	NA	NA	NA	NA	49.7042730362697	0.350222817678199	0.550474566472299	0.636219798350708	0.524633170608216	0.73633097641476
Zt09_chr_11_00462	NA	NA	NA	NA	58.5524299144873	2.50177432233899	0.530918910408792	4.71215900072705	2.45106012357309E-06	4.04674245754243E-05
Zt09_chr_11_00463	NA	NA	NA	NA	593.836428241544	0.889812407859864	0.233425624375564	3.81197398631875	0.000137861388509	0.001356751538031
Zt09_chr_11_00464	NA	NA	NA	NA	837.586854778056	0.165372010581568	0.221480354863466	0.74666672212763	0.455264761995023	0.683510680749347
Zt09_chr_11_00465	NA	NA	NA	NA	2049.23098044747	-0.186978728171796	0.200625080031632	-0.931980827832268	0.351346433656719	0.590051715230562
Zt09_chr_11_00466	NA	NA	NA	NA	130.921824319978	0.523304748897796	0.347606113917114	1.50545323556241	0.132207591206572	0.31961276059334
Zt09_chr_11_00467	NA	NA	NA	NA	393.88819048788	-0.400512998849922	0.310321119716038	-1.2906404798243	0.196828372482305	0.413373630372042
Zt09_chr_11_00469	NA	NA	NA	NA	878.311535336186	-0.312059783255919	0.214161606379832	-1.45712291073526	0.145082455193273	0.339684842940309
Zt09_chr_11_00470	NA	NA	NA	NA	80.6758971147989	-0.602715023633206	0.419078139826814	-1.43819246664186	0.150379452111018	0.347156065595457
Zt09_chr_11_00471	NA	NA	NA	NA	1023.72807774789	-0.855554726756647	0.216080084433001	-3.95943350819046	7.51277571181446E-05	0.000788654564773
Zt09_chr_11_00472	NA	NA	NA	NA	454.24620753403	-0.661117299576892	0.246886320626866	-2.67782069860435	0.007410287503815	0.037069005768253
Zt09_chr_11_00473	NA	NA	NA	NA	588.947410533052	-0.15172140589807	0.254405677026095	-0.596375865788983	0.550924159488211	0.756507859247772
Zt09_chr_11_00475	NA	NA	NA	NA	71.6487143690345	0.104890554343097	0.429127678103464	0.244427380696258	0.806899838030727	0.916971030825166
Zt09_chr_11_00476	NA	NA	NA	NA	9667.92102908652	0.14210647912008	0.204808763171178	0.693849603502111	0.487776531250322	0.709212018287058
Zt09_chr_11_00477	NA	NA	NA	NA	1913.96417732878	-0.138828607763048	0.201854033832588	-0.687767319419476	0.491599319150485	0.712609620367905
Zt09_chr_11_00478	NA	NA	NA	NA	885.826369058091	0.220052498730392	0.220405775306842	0.998397153722685	0.318086813263583	0.558875143748818
Zt09_chr_11_00479	NA	NA	NA	NA	1090.93613424912	-0.87407170200995	0.212014189395509	-4.12270378931753	3.74451082924987E-05	0.000441885785778
Zt09_chr_11_00480	NA	NA	NA	NA	6199.4228170591	-0.445458988503072	0.195491373627658	-2.27866314629061	0.022687097095284	0.089076618665891
Zt09_chr_11_00481	NA	NA	NA	NA	18.0044678254332	-0.48068549874508	0.789584229567675	-0.608783054099588	0.542668247349439	0.74985592790263
Zt09_chr_11_00482	NA	NA	NA	NA	16.5888262755509	-0.286110608305793	0.794869494562045	-0.359946645660913	0.718887033453642	0.866869253560746
Zt09_chr_11_00483	NA	NA	NA	NA	965.921922350377	-0.514747224252857	0.244008553620723	-2.10954581966401	0.03489749537372	0.1229000445512
Zt09_chr_11_00484	NA	NA	NA	NA	44.8791875018171	-0.312055082203562	0.514591297641729	-0.606413446231308	0.544240241806567	0.750946187687586
Zt09_chr_11_00485	NA	NA	NA	NA	36.0417107474573	2.60001401981799	0.631890126381785	4.11466157052607	3.87747884776662E-05	0.000455032278576
Zt09_chr_11_00486	NA	NA	NA	NA	5044.80825909183	3.3853473092657	0.266770185868507	12.6901261407613	6.70776652988509E-37	1.33522522434505E-34
Zt09_chr_11_00487	NA	NA	NA	NA	307.572424792362	3.03942732185291	0.297506000676056	10.2163563590182	1.67519677930198E-24	1.69935827131114E-22
Zt09_chr_11_00488	NA	NA	NA	NA	1201.77789703212	0.032189965004213	0.20528219983467	0.15680835956619	0.875395884379826	0.950143655154029
Zt09_chr_11_00489	NA	NA	NA	NA	740.172477184622	0.302178297197142	0.221115413469482	1.3666089236192	0.171747918665704	0.379307981504183
Zt09_chr_11_00490	NA	NA	NA	NA	1690.10466395165	-0.459412578939822	0.201248071413523	-2.2828172996293	0.022441132500104	0.088293226152385
Zt09_chr_11_00491	NA	NA	NA	NA	1944.75306078988	-0.109397382951483	0.211711821958143	-0.516727795073775	0.605346190293511	0.7946387966351
Zt09_chr_11_00492	NA	NA	NA	NA	330.99048043821	1.12967663805695	0.268490982085042	4.20750309483072	2.58207868271055E-05	0.000321996809723
Zt09_chr_11_00493	NA	NA	NA	NA	17.4521806471426	1.27701163869283	0.791182098373503	1.61405527415002	0.106515437504765	0.276578357291477
Zt09_chr_11_00494	NA	NA	NA	NA	4837.33349219336	-0.190029663940157	0.191594610539394	-0.99183199049894	0.321279489447433	0.56210590608133
Zt09_chr_11_00496	NA	NA	NA	NA	98.8545070951644	-0.043826962189718	0.364821271158511	-0.120132694156081	0.904378033737136	0.96102940142805
Zt09_chr_11_00497	NA	NA	NA	NA	981.966118533415	-0.852683576385948	0.236763176058253	-3.6014197417936	0.000316484128059	0.00274355591703
Zt09_chr_11_00499	NA	NA	NA	NA	2.64856888711288	-0.156287752479692	2.06807270427983	-0.075571691534953	0.939759858923293	0.977083523370527
Zt09_chr_11_00500	NA	NA	NA	NA	19.1148990553509	1.4733774381064	0.803282333993579	1.83419624178886	0.066624869112976	0.198894275365563
Zt09_chr_11_00501	NA	NA	NA	NA	16.9277609696867	1.06112318973802	0.793636854973715	1.33703870112378	0.181210004411506	0.392004673662674
Zt09_chr_11_00502	NA	NA	NA	NA	607.551729480648	1.03310428033871	0.22769681403673	4.53719251500837	5.70080619463243E-06	8.54311155587672E-05
Zt09_chr_11_00503	NA	NA	NA	NA	256.944515380013	-0.081523275972487	0.270002656156994	-0.301935088835143	0.762701546292746	0.891381556817156
Zt09_chr_11_00504	NA	NA	NA	NA	144.2950143736	0.080533300683717	0.328928372325112	0.244835372863846	0.806583903704776	0.916770112484959
Zt09_chr_11_00505	NA	NA	NA	NA	44.8242149929819	0.685537669661911	0.501888139213407	1.36591725545922	0.171964936069622	0.379307981504183
Zt09_chr_11_00506	NA	NA	NA	NA	117.335544472109	0.602101340571118	0.373851322606658	1.61053687431945	0.107280702159975	0.277718005632266
Zt09_chr_11_00507	NA	NA	NA	NA	7.34644080625716	0.217249092967831	1.15747474947495	0.187692295720818	0.851117870062229	0.938765659085887
Zt09_chr_11_00508	NA	NA	NA	NA	293.014297331344	0.144769525181355	0.270333992940088	0.535520981312323	0.592289653148717	0.786984362810953
Zt09_chr_11_00509	NA	NA	NA	NA	252.197587903317	0.158390325911169	0.271588688158353	0.583199274554534	0.559759159477002	0.762150930466555
Zt09_chr_11_00510	NA	NA	NA	NA	79.5076465983321	0.883599422522552	0.422701939810139	2.09036046278716	0.036585431690012	0.127595472505662
Zt09_chr_11_00511	NA	NA	NA	NA	418.351613806152	-0.412001910327292	0.241598015612471	-1.70531992691593	0.088134773119177	0.242701842865375
Zt09_chr_11_00512	NA	NA	NA	NA	6387.5135447797	-0.790808286064239	0.193816856968487	-4.08018321230346	4.50002184125109E-05	0.000512691473274
Zt09_chr_11_00513	NA	NA	NA	NA	762.965284055616	-0.336744278394198	0.222388840411017	-1.51421392265831	0.129971591646536	0.316601314216336
Zt09_chr_11_00514	NA	NA	NA	NA	1066.39642670693	-0.397666039358087	0.249456209955932	-1.59413164911123	0.110906551550751	0.283651907602527
Zt09_chr_11_00515	NA	NA	NA	NA	1303.067635498	0.756411513940802	0.260397267073655	2.90483660770082	0.003674448627358	0.020979374037614
Zt09_chr_11_00516	NA	NA	NA	NA	5.83348054996542	1.17052581809049	1.30523872120894	0.896790601650494	0.369830663922704	0.608251747200439
Zt09_chr_11_00517	NA	NA	NA	NA	392.878254551347	0.550097688170377	0.288188318886742	1.90881327284666	0.056286184028267	0.175426659231379
Zt09_chr_11_00518	NA	NA	NA	NA	643.114955852588	0.663090865126118	0.269561135296677	2.45989046008552	0.013897942718437	0.06058813871054
Zt09_chr_11_00519	NA	NA	NA	NA	71.2692240653587	0.188016656333572	0.413566441567887	0.45462261304562	0.649380763518058	0.824585465508894
Zt09_chr_11_00520	NA	NA	NA	NA	950.47972419093	-0.355117741372943	0.231490135802362	-1.5340512896676	0.125017035333744	0.308305218039038
Zt09_chr_11_00521	NA	NA	NA	NA	257.219848866282	-0.182328948552382	0.269721097647509	-0.675990681272781	0.499046561585436	0.717489946133327
Zt09_chr_11_00522	NA	NA	NA	NA	1069.02447924426	-1.17419046718948	0.228997360818944	-5.1275283828177	2.93570732836633E-07	5.97909504136385E-06
Zt09_chr_11_00523	NA	NA	NA	NA	7.56511109850653	-0.636350938100737	1.14799173937186	-0.554316652530031	0.579362155688803	0.779030173657517
Zt09_chr_11_00524	NA	NA	NA	NA	89.6210648373786	-1.17231433084624	0.383225076722483	-3.05907520685339	0.002220214061987	0.013835356381551
Zt09_chr_11_00525	NA	NA	NA	NA	1571.43103418105	-4.03027289892805	0.212578814302342	-18.9589584086962	3.72446998905083E-80	2.06806096760454E-77
Zt09_chr_11_00526	NA	NA	NA	NA	147.969929799701	-0.341335594800034	0.333798753071448	-1.02257899905028	0.306506943295858	0.548261826343049
Zt09_chr_11_00527	NA	NA	NA	NA	91.7488271831849	-0.023648198754467	0.379913391950934	-0.062246288905553	0.950366700716891	0.981329524634385
Zt09_chr_11_00528	NA	NA	NA	NA	9.32272536490986	-2.06549228455853	1.14665172372674	-1.80132488515821	0.071651687751947	0.209066453453287
Zt09_chr_12_00002	NA	NA	NA	NA	73.960238490309	-0.745269891603994	0.476335963371917	-1.56458875439161	0.117679367394954	0.295458668733165
Zt09_chr_12_00003	NA	NA	NA	NA	99.9797563832462	0.637692461875461	0.36523340304613	1.74598614627512	0.080813359166276	0.227747767574822
Zt09_chr_12_00004	NA	NA	NA	NA	1817.86768033043	0.857212924038531	0.262062566839898	3.27102391759074	0.001071588471331	0.007597619874019
Zt09_chr_12_00005	NA	NA	NA	NA	72.3661440532032	-0.235871525490302	0.412294063800972	-0.572095371240089	0.567257364831501	0.768762685422981
Zt09_chr_12_00006	NA	NA	NA	NA	10.8434314336423	-2.08367008266561	1.03581173076983	-2.01163012617843	0.044258941241694	0.146972562197001
Zt09_chr_12_00007	NA	NA	NA	NA	780.710208265653	-0.140671124983715	0.224514451389361	-0.626557106294054	0.530949592612436	0.740148241871792
Zt09_chr_12_00008	NA	NA	NA	NA	3503.68411593657	-0.424401657324727	0.197131349476174	-2.15288769874738	0.031327505491991	0.11367856993008
Zt09_chr_12_00009	NA	NA	NA	NA	291.498963969135	-0.562739707543016	0.291402459870397	-1.93114261215673	0.053465418586878	0.168577455496581
Zt09_chr_12_00010	NA	NA	NA	NA	51.8862736836601	0.34213711002665	0.49599005319132	0.689806393949348	0.490315947223151	0.71143353640548
Zt09_chr_12_00011	NA	NA	NA	NA	224.686268536029	-0.34828942419655	0.314350437975388	-1.10796544913298	0.267876737777227	0.503043713697
Zt09_chr_12_00012	NA	NA	NA	NA	6132.02671885177	0.928932126322444	0.192910967421075	4.81534118428231	1.46948596301271E-06	2.55404891429721E-05
Zt09_chr_12_00013	NA	NA	NA	NA	571.211839736559	0.594420257544539	0.246963055854574	2.40691975359492	0.016087704402119	0.068080738645149
Zt09_chr_12_00014	NA	NA	NA	NA	121.450685622765	-0.034916954377936	0.351458647812311	-0.099348684675365	0.920861424803586	0.968313369049919
Zt09_chr_12_00015	NA	NA	NA	NA	1233.25950091636	-0.04268737902762	0.205428900742808	-0.207796365911839	0.835387970265454	0.930220707388332
Zt09_chr_12_00016	NA	NA	NA	NA	553.783589189589	0.156497828204216	0.226991211007221	0.689444439323412	0.490543626030969	0.711559602759124
Zt09_chr_12_00017	NA	NA	NA	NA	39.6536435087093	-1.30038380470223	0.550827659078803	-2.360781604317	0.01823646674219	0.075176020269988
Zt09_chr_12_00018	NA	NA	NA	NA	1757.2735892557	0.019275104366926	0.206163762918165	0.093494143170919	0.925511002388669	0.970236249873562
Zt09_chr_12_00019	NA	NA	NA	NA	7491.16052190631	0.364623627972697	0.240633923344905	1.51526278134141	0.129705869698832	0.316100005849544
Zt09_chr_12_00020	NA	NA	NA	NA	586.764955320709	0.071008375736186	0.24693818421038	0.287555267984353	0.773687190121959	0.897361461717972
Zt09_chr_12_00021	NA	NA	NA	NA	3040.64614268688	0.345752359954075	0.223404184017831	1.54765391469338	0.121705643277127	0.302976746513415
Zt09_chr_12_00022	NA	NA	NA	NA	24.5297774253712	-0.788637820980312	0.661253148268403	-1.19264130998164	0.233009879956324	0.461696935108632
Zt09_chr_12_00023	NA	NA	NA	NA	1987.445567879	0.177350238415288	0.199857599338929	0.887383011713896	0.374872726614567	0.612519917899819
Zt09_chr_12_00024	NA	NA	NA	NA	1640.15034769676	0.027616298826822	0.201524209483129	0.137037127686307	0.891001448280821	0.955703354840052
Zt09_chr_12_00025	NA	NA	NA	NA	2178.66449277299	0.16352379772119	0.224707688984917	0.727717856295367	0.466786317361124	0.693881238310108
Zt09_chr_12_00026	NA	NA	NA	NA	2283.51288009799	0.054415607738435	0.203837171617263	0.26695625388979	0.789502843397408	0.906141753464171
Zt09_chr_12_00027	NA	NA	NA	NA	3.73468065188662	0.536891220833252	1.59795412436316	0.335986629808426	0.736880948865483	0.877437247238244
Zt09_chr_12_00028	chr_12.region001.gbk	NA	BGF27	NA	401.401633169416	0.527725737192086	0.251943071728559	2.09462293831463	0.036204524470637	0.126601833995763
Zt09_chr_12_00029	chr_12.region001.gbk	NA	BGF27	NA	9.1516668969417	1.38041401026555	1.11980458994134	1.23272758717471	0.217677415716706	0.442314471458252
Zt09_chr_12_00030	chr_12.region001.gbk	NA	BGF27	transport	117.267206984836	0.542526778888836	0.348591085980444	1.55634151505318	0.119626904428816	0.298925590176223
Zt09_chr_12_00031	chr_12.region001.gbk	NA	BGF27	NA	100.289817657654	-0.012694046127304	0.375265320746658	-0.033826856427998	0.97301521986412	0.989894933672573
Zt09_chr_12_00032	chr_12.region001.gbk	NA	BGF27	NA	588.199148904341	0.126965829011786	0.231151874507079	0.549274494453202	0.582817088165585	0.781186670073297
Zt09_chr_12_00033	chr_12.region001.gbk	NA	BGF27	transport	318.873111639127	0.123335853775542	0.264076452627856	0.467046010911658	0.640466959664709	0.819022956366788
Zt09_chr_12_00034	chr_12.region001.gbk	NA	BGF27	NA	95.4801431792295	-0.209225132393745	0.37502850126672	-0.557891284761166	0.576918623120802	0.77772699641253
Zt09_chr_12_00036	chr_12.region001.gbk	NA	BGF27	biosynthetic	60.5582718737316	0.699777839813542	0.443758794671219	1.57693289286133	0.114810967021498	0.291167236076155
Zt09_chr_12_00037	chr_12.region001.gbk	NA	BGF27	NA	498.840083984951	-0.594085089039174	0.246797259340139	-2.40717863167354	0.016076304292572	0.068059795460124
Zt09_chr_12_00039	chr_12.region001.gbk	NA	BGF27	NA	4.67402572257678	-1.05887790683662	1.6156919111519	-0.655371175363315	0.51222880528498	0.726150751915686
Zt09_chr_12_00040	chr_12.region001.gbk	NA	BGF27	NA	3.80334992874755	0.147866776461132	1.58028112812964	0.093569918560087	0.925450806257408	0.970236249873562
Zt09_chr_12_00041	chr_12.region001.gbk	NA	BGF27	NA	34.1605042699378	-0.579901501258641	0.586230882185135	-0.989203262538981	0.32256370250151	0.563097978402549
Zt09_chr_12_00042	chr_12.region001.gbk	NA	BGF27	NA	9.45581452308103	0.367810101739531	1.03039210492735	0.35696129655949	0.721120780334069	0.867915715133584
Zt09_chr_12_00043	chr_12.region001.gbk	NA	BGF27	NA	74.2592470946576	0.30529478446884	0.423100771007024	0.721565181132161	0.470561852782439	0.696468511062673
Zt09_chr_12_00044	NA	NA	NA	NA	217.922057627644	0.444711723260856	0.281768363882745	1.57828833987167	0.114499383412866	0.290722875065639
Zt09_chr_12_00045	NA	NA	NA	NA	496.261501458654	0.105723941366826	0.241846435882799	0.43715319178018	0.662000253529395	0.833226279495958
Zt09_chr_12_00046	NA	NA	NA	NA	145.870191295125	0.096771235465808	0.319827070881107	0.302573622674303	0.762214818774309	0.891252312181838
Zt09_chr_12_00047	NA	NA	NA	NA	3437.39517216327	-0.173276697234894	0.193369660441462	-0.896090404457988	0.370204481476583	0.608452606259223
Zt09_chr_12_00048	NA	NA	NA	NA	2568.54557660621	-0.719741097464937	0.255085779106655	-2.82156496526606	0.004778995691297	0.026056023019734
Zt09_chr_12_00049	NA	NA	NA	NA	286.00747694938	1.56899823026161	0.364850088624928	4.30039152840816	1.70496610811314E-05	0.000226827143009
Zt09_chr_12_00051	NA	NA	NA	NA	700.92402165289	-0.09608866240556	0.245456834541089	-0.391468677518024	0.695450836812016	0.854152398518324
Zt09_chr_12_00052	NA	NA	NA	NA	120.403898064162	0.394444955782048	0.353418237481655	1.11608545895293	0.264385555795247	0.498885282353757
Zt09_chr_12_00053	NA	NA	NA	NA	1402.98165626788	-0.276191839957428	0.213634675872753	-1.29282308140807	0.196072255490822	0.412355665189932
Zt09_chr_12_00054	NA	NA	NA	NA	47.6478084609147	0.354220194113253	0.526892538027954	0.672281667603462	0.501404398242153	0.718928453944096
Zt09_chr_12_00055	NA	NA	NA	NA	1027.06003317636	-0.825235275388991	0.227905861683677	-3.62094800586736	0.000293525504775	0.002578429704723
Zt09_chr_12_00056	NA	NA	NA	NA	551.12027826402	-0.427588800667133	0.239637839205118	-1.78431253630666	0.074372894302577	0.214615436239658
Zt09_chr_12_00057	NA	NA	NA	NA	1050.33641347328	-0.52960825831002	0.207225316735204	-2.55571214296543	0.010597074309945	0.048693002600137
Zt09_chr_12_00058	NA	NA	NA	NA	88.5565760228922	-0.232390496607255	0.379490225156275	-0.612375447909245	0.54028938212183	0.747547931984959
Zt09_chr_12_00059	NA	NA	NA	NA	2037.48422673398	-0.645724304470714	0.22631601702866	-2.853197546283	0.004328170665424	0.023919434531286
Zt09_chr_12_00060	NA	NA	NA	NA	261.359614244881	-0.037547786927414	0.280011474562882	-0.134093743786853	0.893328446700065	0.955816861458067
Zt09_chr_12_00061	NA	NA	NA	NA	7.3249357321397	1.11572454573352	1.1683959929272	0.954919866626963	0.339618222274785	0.579948466963788
Zt09_chr_12_00062	NA	NA	NA	NA	1421.1086867276	0.086255515721508	0.219883832950574	0.39227766118165	0.694853067414075	0.853896314643971
Zt09_chr_12_00063	NA	NA	NA	NA	86.0107466523816	1.88826854681995	0.409684119348643	4.60908406657818	4.04446784644569E-06	6.34957377678601E-05
Zt09_chr_12_00064	NA	NA	NA	NA	1202.39284466763	-0.127010057130427	0.207282689981718	-0.612738367789559	0.540049348799736	0.747449968510719
Zt09_chr_12_00065	NA	NA	NA	NA	4018.80943377545	-0.412631845198532	0.200737826456386	-2.0555759344549	0.039823409435892	0.135878709427121
Zt09_chr_12_00066	NA	NA	NA	NA	327.696929730867	-0.426832712501556	0.275929673659044	-1.54688949122948	0.121889895524357	0.303215844796502
Zt09_chr_12_00067	NA	NA	NA	NA	469.188098600382	-0.609893480217646	0.261931494467602	-2.32844653315671	0.019888405195996	0.080484340167914
Zt09_chr_12_00068	NA	NA	NA	NA	8006.34700019034	0.003001546333145	0.209637825967129	0.014317770752	0.988576462074667	0.994518601595107
Zt09_chr_12_00069	NA	NA	NA	NA	80.5400489481201	0.40907073824812	0.3956373510492	1.03395378915387	0.30115776703013	0.54209425732262
Zt09_chr_12_00070	NA	NA	NA	NA	2645.2951597003	-0.126502063656953	0.19455908844451	-0.65019868600501	0.515563889723779	0.729702044081818
Zt09_chr_12_00071	NA	NA	NA	NA	801.371002540137	0.209412303195082	0.21367666662021	0.980042914874242	0.327064935504341	0.567989311863506
Zt09_chr_12_00072	NA	NA	NA	NA	126.319700936773	0.358602174886622	0.332192938635104	1.0794996918358	0.280365031096081	0.515934253979357
Zt09_chr_12_00073	NA	NA	NA	NA	816.007969350159	0.55080628984167	0.248914795389721	2.21283065548307	0.02690932294807	0.101025307278164
Zt09_chr_12_00074	NA	NA	NA	NA	980.144040222251	0.049572155270561	0.227448966446687	0.217948474530351	0.827469257654393	0.92702566297694
Zt09_chr_12_00075	NA	NA	NA	NA	1051.40096919694	-0.096329275465667	0.20823754165039	-0.46259322263511	0.643655967485973	0.821571378810003
Zt09_chr_12_00076	NA	NA	NA	NA	933.598092147508	-0.600401378849879	0.214974011349254	-2.79290215166729	0.005223749059752	0.02804608273811
Zt09_chr_12_00077	NA	NA	NA	NA	3941.46297681039	-0.178313431576151	0.196990057745145	-0.905190006121241	0.365364735450462	0.604642817098411
Zt09_chr_12_00078	NA	NA	NA	NA	2747.00495723524	1.55949868917962	0.221861839122731	7.0291434315431	2.07805278026388E-12	8.43209878145537E-11
Zt09_chr_12_00079	NA	NA	NA	NA	3816.86672241304	8.64588740451394	0.321526502207743	26.8901236605613	2.86545141085132E-159	5.0384187307469E-156
Zt09_chr_12_00080	NA	NA	NA	NA	3378.05683809237	-0.114062830078732	0.196244609433168	-0.581227838095479	0.561086908005156	0.763309720110173
Zt09_chr_12_00081	NA	NA	NA	NA	1014.5209324494	0.221147250362712	0.216140847490282	1.02316268734282	0.3062309315667	0.547894794948879
Zt09_chr_12_00082	NA	NA	NA	NA	1666.12059437838	1.04540855112517	0.299313157431593	3.49269160131757	0.00047817841157	0.003904630218316
Zt09_chr_12_00083	NA	NA	NA	NA	191.747310847968	3.3199003424133	0.408696593731823	8.1231416980973	4.54268435892851E-16	2.5492191482285E-14
Zt09_chr_12_00084	NA	NA	NA	NA	7.77927951567669	-0.038690812542257	1.12403857102228	-0.034421249892758	0.972541238546881	0.989742076552416
Zt09_chr_12_00085	NA	NA	NA	NA	461.122185694201	0.015046065925615	0.252982889433203	0.05947463861815	0.952574065161477	0.981699363822759
Zt09_chr_12_00086	NA	NA	NA	NA	235.469436174427	0.664936496612118	0.298039725189067	2.23103311543554	0.025678935531385	0.097802443991376
Zt09_chr_12_00087	NA	NA	NA	NA	603.107005057942	0.927565573175579	0.27863100806827	3.32901057784748	0.000871550941994	0.006438979298343
Zt09_chr_12_00088	NA	NA	NA	NA	12.8323488077017	2.01749388167888	0.980090988296701	2.05847610657566	0.039544452582793	0.135233055023814
Zt09_chr_12_00089	NA	NA	NA	NA	83.1708668136657	0.212101786003532	0.389824840082823	0.54409510168328	0.586376031031375	0.783292698257144
Zt09_chr_12_00090	NA	NA	NA	NA	61.7396910570528	3.75530008509807	0.633575259011579	5.92715708463205	3.08224103501528E-09	8.55727445247663E-08
Zt09_chr_12_00091	NA	NA	NA	NA	3.63758157761465	1.35060239863599	1.74012947432052	0.776150521307251	0.437660116553599	0.667434840942537
Zt09_chr_12_00092	NA	NA	NA	NA	91.4822313522685	0.360313620439521	0.415588058863555	0.86699704853122	0.385943626849978	0.622948249596097
Zt09_chr_12_00093	NA	NA	NA	NA	30.3130081306286	1.17450908833286	0.607832155993983	1.93229179593534	0.053323500458432	0.168371742343311
Zt09_chr_12_00094	NA	NA	NA	NA	34.0841168718955	1.58439129879387	0.58223471085601	2.72122439499438	0.006504059461871	0.033553949791069
Zt09_chr_12_00095	NA	NA	NA	NA	338.765748176456	0.686081209775127	0.293714519270802	2.33587774781596	0.019497614019766	0.079359501507921
Zt09_chr_12_00096	NA	NA	NA	NA	618.699454536405	0.006424629077054	0.238654053805699	0.026920259574908	0.978523334568285	0.991656495794366
Zt09_chr_12_00097	NA	NA	NA	NA	185.508874672359	0.240361195570483	0.29768088932451	0.80744583945548	0.419409666311477	0.653876036377902
Zt09_chr_12_00098	NA	NA	NA	NA	183.833023735039	0.496991358612095	0.328829296637086	1.51139622805751	0.130687529801692	0.31724653460834
Zt09_chr_12_00099	NA	NA	NA	NA	23.0319842047247	0.097266583462798	0.68265749036436	0.142482262094396	0.886699089221566	0.954183228530697
Zt09_chr_12_00100	NA	NA	NA	NA	3476.7789392595	0.592475851973363	0.24004472686109	2.4681894067026	0.013579844347883	0.059471713520203
Zt09_chr_12_00101	NA	NA	NA	NA	10289.0560297655	-0.283723514183236	0.192900972797614	-1.47082469346025	0.141338532562055	0.334107443094261
Zt09_chr_12_00102	NA	NA	NA	NA	1307.05086449842	0.419412721011628	0.210849154458091	1.98916008029329	0.046683536567609	0.153048884645206
Zt09_chr_12_00103	NA	NA	NA	NA	42.6162538590638	0.351621493413353	0.513129931999539	0.685248455577659	0.493187151702168	0.713734475204682
Zt09_chr_12_00104	NA	NA	NA	NA	4808.85238385117	-0.210687435745323	0.195224216505742	-1.07920748520011	0.280495243601365	0.515993865735728
Zt09_chr_12_00105	NA	NA	NA	NA	364.367526316869	0.047237297121137	0.250539524820129	0.188542295492298	0.850451562985464	0.938575673440827
Zt09_chr_12_00106	NA	NA	NA	NA	206.917364772197	0.240417637693048	0.292967647229839	0.820628625605325	0.411857837235608	0.648038804300621
Zt09_chr_12_00107	NA	NA	NA	NA	1595.13316337518	-0.026856456836493	0.202115668270115	-0.132876669415858	0.894290918375652	0.956194303117779
Zt09_chr_12_00108	NA	NA	NA	NA	35.4633780538602	0.354236995244904	0.563667791023792	0.628449950282776	0.529709223915273	0.739797764403777
Zt09_chr_12_00109	NA	NA	NA	NA	26352.5425271591	0.68437026080165	0.223300763092864	3.06479141102191	0.002178218560164	0.013638104338117
Zt09_chr_12_00110	NA	NA	NA	NA	301.083791154704	-0.140205144769391	0.27716862423492	-0.505847821543311	0.612963484393007	0.799056562504167
Zt09_chr_12_00111	NA	NA	NA	NA	646.216560316673	0.162581784614646	0.224374403880158	0.724600408081678	0.468697208504116	0.69491815717489
Zt09_chr_12_00112	NA	NA	NA	NA	31.646514928039	3.8355296224644	0.76230235205996	5.03150700256886	4.86639331644923E-07	9.38338612448876E-06
Zt09_chr_12_00113	NA	NA	NA	NA	224.384595568008	0.22720998845126	0.286933527916291	0.791855835395942	0.428444741162038	0.6612188442451
Zt09_chr_12_00114	NA	NA	NA	NA	250.487323826313	0.777096024111779	0.270831646127322	2.86929550229316	0.004113872574136	0.022977351394632
Zt09_chr_12_00115	NA	NA	NA	NA	57.0234221516632	0.72470335144178	0.477143833469448	1.51883625147632	0.128803718482654	0.314919867900812
Zt09_chr_12_00116	NA	NA	NA	NA	1918.11368654928	0.253170605069384	0.20896298680688	1.21155717066468	0.225681937681128	0.451999829371348
Zt09_chr_12_00117	NA	NA	NA	NA	302.264453888633	0.280777467554867	0.263818777681895	1.06428158761853	0.287201156425633	0.525216190031276
Zt09_chr_12_00118	NA	NA	NA	NA	681.832288487741	0.136480377290401	0.261602493871914	0.521709006937923	0.601872952551126	0.793422422768259
Zt09_chr_12_00119	NA	NA	NA	NA	3388.72299011505	0.358884539880367	0.191171211562863	1.87729385060864	0.060477830583583	0.184924029654987
Zt09_chr_12_00120	NA	NA	NA	NA	1400.62382718712	-0.381054649222132	0.210840014080334	-1.80731656125266	0.070712935264675	0.207458694950591
Zt09_chr_12_00121	NA	NA	NA	NA	2150.43114872792	0.183268814180423	0.198089798727092	0.925180475512078	0.354872037734812	0.593814096080533
Zt09_chr_12_00123	NA	NA	NA	NA	8107.39111704805	-0.316152210603807	0.196767133770146	-1.60673281429774	0.108112992025011	0.279009800847326
Zt09_chr_12_00124	NA	NA	NA	NA	2137.23502353329	0.165144530861704	0.266563318990269	0.619532092739783	0.535565886745209	0.744429526371799
Zt09_chr_12_00125	NA	NA	NA	NA	1645.25961636982	1.7312063279085	0.232101726932696	7.45882570882597	8.72969918586437E-14	4.26381140791061E-12
Zt09_chr_12_00126	NA	NA	NA	NA	543.180757321413	-0.125806062539884	0.231329165743365	-0.543840039087213	0.586551553537803	0.783306188585294
Zt09_chr_12_00127	NA	NA	NA	NA	1001.76859543489	0.039309250105938	0.217527946893593	0.180708964835523	0.856596021720312	0.940781143398212
Zt09_chr_12_00128	NA	NA	NA	NA	57.1016881765462	-0.035232484457247	0.449277181678004	-0.078420373644746	0.937493667610823	0.976378350943705
Zt09_chr_12_00129	NA	NA	NA	NA	650.471520015682	-0.222436333833004	0.225776369675412	-0.985206441899963	0.324522677007577	0.56519015042001
Zt09_chr_12_00130	NA	NA	NA	NA	966.5199445095	0.231825161405175	0.209379985095867	1.10719828974594	0.268208206826549	0.503307823198167
Zt09_chr_12_00131	NA	NA	NA	NA	47.9199801962897	7.52056801891638	1.50287133231747	5.00413299342098	5.61140082093038E-07	1.06859708774035E-05
Zt09_chr_12_00132	NA	NA	NA	NA	2225.22483408647	4.46322031422702	0.251638520572984	17.7366338987537	2.18646925434357E-70	9.22690025332985E-68
Zt09_chr_12_00133	NA	NA	NA	NA	998.622390411721	0.348594720410941	0.21059649469639	1.65527313696982	0.097869105446115	0.261132792730528
Zt09_chr_12_00134	NA	NA	NA	NA	55.6658102632313	0.40654079824008	0.457465313645585	0.888681143932679	0.374174467748404	0.611987149633463
Zt09_chr_12_00135	NA	NA	NA	NA	3885.51428177942	0.028817595447423	0.191812557194006	0.150238315306312	0.880576597696716	0.952600329573852
Zt09_chr_12_00136	NA	NA	NA	NA	3.37232415138654	2.39243833732802	2.01541171935161	1.18707176025438	0.235199316247483	0.464411900881704
Zt09_chr_12_00137	NA	NA	NA	NA	16374.1667402477	0.258776994330427	0.19975179626343	1.29549270229918	0.195150317214224	0.410863270127732
Zt09_chr_12_00138	NA	NA	NA	NA	6665.25343216292	-0.429530940972365	0.198703901490461	-2.16166334807968	0.030644134717805	0.111750992489747
Zt09_chr_12_00139	NA	NA	NA	NA	1168.37067180689	-0.21382659619785	0.231843807238904	-0.922287287913248	0.35637874300061	0.595368055692033
Zt09_chr_12_00141	NA	NA	NA	NA	21.8379555265515	0.385739766076458	0.69759905097746	0.552953398568946	0.580295321088414	0.779887342354493
Zt09_chr_12_00142	NA	NA	NA	NA	863.051602411488	0.220066995232395	0.219476854890988	1.00268885000061	0.316011011322874	0.557274727390302
Zt09_chr_12_00143	NA	NA	NA	NA	259.786134601906	1.48778827114626	0.348241538192604	4.27228836303669	1.93477151032399E-05	0.000251235481039
Zt09_chr_12_00144	NA	NA	NA	NA	3165.03279891335	0.070230042654466	0.206892971370755	0.339451080378236	0.734269943757341	0.875217253038069
Zt09_chr_12_00145	NA	NA	NA	NA	7.95378552216168	0.61344413688569	1.11626709386594	0.549549601754508	0.582628334453619	0.781032900697036
Zt09_chr_12_00146	NA	NA	NA	NA	5.10530397946633	0.293970606751015	1.41365526666928	0.207950703175067	0.83526745900793	0.930220707388332
Zt09_chr_12_00147	NA	NA	NA	NA	97.9075031958127	-0.561211358373659	0.384772500427361	-1.45855371095993	0.144687981822237	0.339212935161023
Zt09_chr_12_00148	NA	NA	NA	NA	384.172345599168	-0.764250386335254	0.291315611378414	-2.6234446644279	0.008704558363877	0.041932918145618
Zt09_chr_12_00149	NA	NA	NA	NA	64.1161146412563	1.57335284232772	0.598025167720081	2.63091409401045	0.008515555808302	0.04129818256181
Zt09_chr_12_00150	NA	NA	NA	NA	937.772832803421	0.1068265060915	0.228438589750408	0.467637741102404	0.640043670650891	0.818678555451855
Zt09_chr_12_00151	NA	NA	NA	NA	16.9490941331294	-0.601628795740816	0.778161697119591	-0.773141106749122	0.43943887565781	0.668673988441729
Zt09_chr_12_00152	NA	NA	NA	NA	2884.82883923567	0.074967482652951	0.204245752397406	0.367045491879236	0.713585084948711	0.864301023803839
Zt09_chr_12_00153	NA	NA	NA	NA	255.335538179154	0.049653493430812	0.302596380484463	0.164091498223859	0.869659114530936	0.94782062585758
Zt09_chr_12_00154	NA	NA	NA	NA	1217.77592287853	0.424400789272229	0.205335550970844	2.06686463822571	0.038746910637399	0.133413807840914
Zt09_chr_12_00155	NA	NA	NA	NA	14.2939347280158	0.03239841978759	0.8586398391012	0.037732257824775	0.969901156277542	0.988230914054377
Zt09_chr_12_00156	NA	NA	NA	NA	100.873698001864	-0.105016383527986	0.368598329026861	-0.284907378189263	0.775715103177997	0.898178707425393
Zt09_chr_12_00157	NA	NA	NA	NA	309.664727052957	-0.13237010852728	0.282412463426644	-0.468711992810696	0.639275513473969	0.81839056754646
Zt09_chr_12_00158	NA	NA	NA	NA	180.823459569506	-0.235435699222753	0.319433662006314	-0.737040979789097	0.461097428933425	0.688780117073218
Zt09_chr_12_00160	NA	NA	NA	NA	10977.9772591911	1.26410369877845	0.277638171897801	4.55306159861824	5.2870783936508E-06	8.0257089284915E-05
Zt09_chr_12_00162	NA	NA	NA	NA	13.2659268805041	1.18627605596457	0.900738934429033	1.3170031966216	0.187837553066188	0.401394811595764
Zt09_chr_12_00163	NA	NA	NA	NA	200.620255865941	-2.10463619262962	0.306423120399262	-6.86839880061053	6.49265062576043E-12	2.4999074489698E-10
Zt09_chr_12_00164	NA	NA	NA	NA	79.7642720225137	-1.35794576795819	0.429939022585262	-3.15846130875197	0.001586043612868	0.010490758693264
Zt09_chr_12_00165	NA	NA	NA	NA	2664.37216714665	-0.371096237797729	0.203947250993275	-1.81956969750951	0.068824559836714	0.203674363612154
Zt09_chr_12_00166	NA	NA	NA	NA	3295.77775261139	-0.425767547360429	0.212016219277124	-2.00818384938708	0.044623758599297	0.147951179516838
Zt09_chr_12_00167	NA	NA	NA	NA	1444.72538216212	-0.06696396552993	0.209410130639673	-0.319774240746517	0.749139476031123	0.884638310549968
Zt09_chr_12_00168	NA	NA	NA	NA	205.010414958749	-0.190894780464074	0.380484047974844	-0.501715594859038	0.615867593077678	0.801060671553384
Zt09_chr_12_00169	NA	NA	NA	NA	964.41817823804	0.072881982223572	0.21087442462719	0.345617930445674	0.729629868948836	0.872805683077656
Zt09_chr_12_00170	NA	NA	NA	NA	249.309265893937	0.092062112169219	0.27375259123879	0.336296769841035	0.736647085523486	0.877257788946018
Zt09_chr_12_00171	NA	NA	NA	NA	44253.500187273	-0.662205182297671	0.223572840263648	-2.96192141011746	0.003057258079106	0.017998924517059
Zt09_chr_12_00172	NA	NA	NA	NA	5883.3160059133	-0.360582489608062	0.201269030809087	-1.79154482017699	0.07320590891731	0.21229311134624
Zt09_chr_12_00173	NA	NA	NA	NA	469.809224686485	-0.119334033030288	0.272526908442311	-0.437879817858606	0.661473406471473	0.832960663436863
Zt09_chr_12_00174	NA	NA	NA	NA	7.57310939047579	1.41024086465257	1.1645528812242	1.21097194244206	0.225906158112437	0.451999829371348
Zt09_chr_12_00175	NA	NA	NA	NA	268.472205264876	0.132821241411444	0.270851481815898	0.490384030838439	0.623862174685538	0.807406843832962
Zt09_chr_12_00176	NA	NA	NA	NA	1963.15989934392	-0.452436120901305	0.197934154882505	-2.28579105596947	0.022266485183472	0.087970769325848
Zt09_chr_12_00177	NA	NA	NA	NA	2508.17948352694	-0.376553083308728	0.216137607968998	-1.74219140688713	0.081474957124227	0.228910998045432
Zt09_chr_12_00178	NA	NA	NA	NA	433.534302084904	-0.254401112331169	0.236626330516034	-1.0751175145064	0.282322118932605	0.518450540424539
Zt09_chr_12_00179	NA	NA	NA	NA	2355.51516308773	-0.300695920122919	0.199421867013999	-1.5078382557807	0.13159592842054	0.318718329852318
Zt09_chr_12_00180	NA	NA	NA	NA	995.885304304493	0.081815682769629	0.222228281418941	0.368160534056379	0.712753536032988	0.863918865481161
Zt09_chr_12_00181	NA	NA	NA	NA	1095.21409488415	-0.154204805570237	0.213233049938308	-0.723174975055938	0.469572391354426	0.695809461015905
Zt09_chr_12_00182	NA	NA	NA	NA	7.94243949264266	0.240921134456685	1.14775068193321	0.209907202190366	0.833740100923662	0.929822683672686
Zt09_chr_12_00183	NA	NA	NA	NA	3106.20364660077	-0.524463206666997	0.200133786459136	-2.62056305407525	0.008778469471894	0.042231521613038
Zt09_chr_12_00184	NA	NA	NA	NA	4862.44447918046	0.11492831075258	0.203584431004872	0.564524065938172	0.572397526570119	0.773312063684819
Zt09_chr_12_00186	NA	NA	NA	NA	77.1714504618176	1.0802715820591	0.404752661268206	2.66896721240645	0.007608487714304	0.037862993106559
Zt09_chr_12_00187	NA	NA	NA	NA	399.965879457976	0.202379709865081	0.242687110116903	0.833912067961063	0.404330536289149	0.641663001465745
Zt09_chr_12_00188	NA	NA	NA	NA	1034.84781872832	-0.173025619825364	0.207667948634296	-0.833184037128727	0.404740943909617	0.642107813270144
Zt09_chr_12_00189	NA	NA	NA	NA	2265.9786916216	0.010494788380035	0.194832826015555	0.053865606708372	0.957042238735989	0.983413548534832
Zt09_chr_12_00190	NA	NA	NA	NA	679.33181467581	0.059366634778045	0.219975040234265	0.269878958607401	0.787253375333758	0.904969203207453
Zt09_chr_12_00191	NA	NA	NA	NA	796.178471754181	-0.089942394230255	0.21467511774612	-0.418969814362103	0.675238193117297	0.842749667264578
Zt09_chr_12_00192	NA	NA	NA	NA	1260.39234346639	-0.149159627834137	0.224798627675773	-0.663525526718386	0.50699403631698	0.722613764272378
Zt09_chr_12_00193	NA	NA	NA	NA	68.3364481744727	1.50075838495452	0.440978382878969	3.40324705976896	0.000665900376656	0.005150475787183
Zt09_chr_12_00194	NA	NA	NA	NA	28.604222319687	0.633068834210756	0.615521139881624	1.02850867856871	0.303710610598023	0.544922949287268
Zt09_chr_12_00195	NA	NA	NA	NA	38.1591162998483	-1.14767815491811	0.543449282400044	-2.11184040919072	0.034700140017055	0.122500041738473
Zt09_chr_12_00196	NA	NA	NA	NA	1.99005343638608	0.076933311272499	2.33457418553136	0.032953894440064	0.97371135455992	NA
Zt09_chr_12_00197	NA	NA	NA	NA	56.0075633476148	0.226113105135836	0.460235704539902	0.491298486634976	0.623215350072378	0.807135028635353
Zt09_chr_12_00198	NA	NA	NA	NA	23.6437586860008	0.820391101125216	0.69467095876967	1.18097797348288	0.237611473605986	0.466815837345094
Zt09_chr_12_00199	NA	NA	NA	NA	61.6456195017992	0.791019774216877	0.445882663921776	1.77405366528368	0.07605427397038	0.218154592275017
Zt09_chr_12_00200	NA	NA	NA	NA	88.1474501654752	0.886294046012402	0.403687641588573	2.19549462184351	0.028128136268944	0.1044364867639
Zt09_chr_12_00201	NA	NA	NA	NA	17.7761106002513	1.23038571619013	0.785946301368328	1.56548318129118	0.117469657927845	0.295213170828673
Zt09_chr_12_00202	NA	NA	NA	NA	27.3884276287217	0.07999147247679	0.638515433842328	0.125277273245274	0.900304043746444	0.958930606918221
Zt09_chr_12_00203	NA	NA	NA	NA	37.2329250346039	0.847506880455485	0.553601147627679	1.53089798329947	0.12579460774434	0.309427165237301
Zt09_chr_12_00204	NA	NA	NA	NA	766.613551463144	0.301273772070641	0.214936858415632	1.40168500782707	0.161009329494604	0.362494329101168
Zt09_chr_12_00206	NA	NA	NA	NA	743.814596034031	-0.065542044498624	0.218625483195477	-0.299791422027511	0.764336258793263	0.892501110157048
Zt09_chr_12_00207	NA	NA	NA	NA	431.852914978808	-0.687712670621055	0.265331314457452	-2.59190164578684	0.009544705461408	0.045014145113034
Zt09_chr_12_00208	NA	NA	NA	NA	332.712745238157	0.86984199174563	0.252045992080189	3.45112407686644	0.000558256858428	0.004444988570876
Zt09_chr_12_00209	NA	NA	NA	NA	216.353356829405	2.71483869366184	0.39330385634609	6.90264956688577	5.10414351438838E-12	1.97248036911346E-10
Zt09_chr_12_00210	NA	NA	NA	NA	7534.29984947399	-0.848960261983171	0.194553427845826	-4.36363559040415	1.27918594129273E-05	0.000177571206324
Zt09_chr_12_00211	NA	NA	NA	NA	1381.70737002687	-1.19524566036706	0.258911847981448	-4.61641933223812	3.9041767991157E-06	6.14762167621949E-05
Zt09_chr_12_00212	NA	NA	NA	NA	249.371321062642	-0.430496019524162	0.295056849655687	-1.45902737057799	0.144557574513652	0.338982531922433
Zt09_chr_12_00213	NA	NA	NA	NA	2.40039522877678	-1.11636328049709	2.060227089904	-0.541864188645879	0.587912068440117	0.783820395936872
Zt09_chr_12_00214	NA	NA	NA	NA	167.850341485974	-0.389857492989658	0.309477591688085	-1.25972769421893	0.207767611316282	0.428365897867262
Zt09_chr_12_00215	NA	NA	NA	NA	459.711010775376	-0.308272387311861	0.282986576093124	-1.08935339466568	0.275998075083342	0.511556516537115
Zt09_chr_12_00216	NA	NA	NA	NA	1769.74402578596	0.285589489416379	0.267018872659567	1.06954795581243	0.284822831992993	0.521774877892241
Zt09_chr_12_00217	NA	NA	NA	NA	1452.30355459714	0.172194458491586	0.252221006556015	0.682712597348008	0.494788467966665	0.714973063559555
Zt09_chr_12_00218	NA	NA	NA	NA	785.425284737004	-0.186846534325965	0.217439090277152	-0.859305169497381	0.390172172862377	0.626627557268698
Zt09_chr_12_00219	NA	NA	NA	NA	971.183252117359	-0.122021582432861	0.222259055912665	-0.549006122300852	0.583001248314124	0.781203211378257
Zt09_chr_12_00220	NA	NA	NA	NA	1800.1041964655	-0.250219011486926	0.206603036357687	-1.21111003932066	0.225853234268963	0.451999829371348
Zt09_chr_12_00221	NA	NA	NA	NA	28.3565355452052	-0.071460242135672	0.619269083738465	-0.115394493302126	0.908132443514974	0.962846992902201
Zt09_chr_12_00222	NA	NA	NA	NA	10.704784906919	0.37337090140834	1.09828898745352	0.339956883546682	0.733888998059854	0.875059779558257
Zt09_chr_12_00223	NA	NA	NA	NA	200.933674179955	0.635630426374678	0.307173846908945	2.06928562692089	0.038519291596533	0.132977266473631
Zt09_chr_12_00224	NA	NA	NA	NA	66.7798582377336	1.1432944460587	0.443883984007371	2.57566050420895	0.010004882651542	0.046662914223593
Zt09_chr_12_00227	NA	NA	NA	NA	19672.0034771471	-0.019495123407137	0.209799339114823	-0.092922711241083	0.925964962846363	0.970307398871476
Zt09_chr_12_00228	NA	NA	NA	NA	11.9716284573156	-0.177275836857002	0.945785460905147	-0.187437684532963	0.851317478165383	0.938887664085803
Zt09_chr_12_00231	NA	NA	NA	NA	5.9215662580223	-0.296176977338357	1.35027263102199	-0.219346056887924	0.82638048711639	0.926901368481116
Zt09_chr_12_00232	NA	NA	NA	NA	7.70679884874616	2.31579027530473	1.27535767697989	1.81579671107531	0.069401562004108	0.204864711567806
Zt09_chr_12_00233	NA	NA	NA	NA	865.387224928956	1.14338981958968	0.229209375161762	4.98840773324713	6.08789750235865E-07	1.15516760161661E-05
Zt09_chr_12_00234	NA	NA	NA	NA	642.409917773596	-0.726259715135521	0.251776065318947	-2.88454629003557	0.003919781271782	0.022161678680223
Zt09_chr_12_00235	NA	NA	NA	NA	3667.08311856486	-0.376443376604529	0.205714132381073	-1.8299344446943	0.067259742077641	0.200222990665665
Zt09_chr_12_00236	NA	NA	NA	NA	6013.46641904819	-0.491870750335469	0.221911666804001	-2.21651595618856	0.02665618633006	0.100329206486668
Zt09_chr_12_00237	NA	NA	NA	NA	930.12677454241	0.492141631657617	0.265718540044037	1.85211627151066	0.064009128446535	0.193172379914792
Zt09_chr_12_00238	NA	NA	NA	NA	1386.94865370304	-0.456245521916641	0.219690681477391	-2.0767631965473	0.03782342057755	0.130960645583575
Zt09_chr_12_00239	NA	NA	NA	NA	90.4048804741813	0.262669751853854	0.409065421522548	0.642121621710759	0.520794218127428	0.733953914138974
Zt09_chr_12_00240	NA	NA	NA	NA	1961.26905062793	-0.515310570524384	0.206686711741717	-2.49319642362076	0.012659879003176	0.056165569168843
Zt09_chr_12_00241	NA	NA	NA	NA	199.172485343512	0.740328677312461	0.288957205156103	2.56207031388096	0.0104050250587	0.048040706507344
Zt09_chr_12_00242	NA	NA	NA	NA	213.93615656629	0.699215776785063	0.296339111251593	2.35951229600411	0.018298974428901	0.075352919681852
Zt09_chr_12_00243	NA	NA	NA	NA	1126.13703883415	-0.210341101766887	0.224711642850716	-0.936048969686115	0.349247975231266	0.587439027655658
Zt09_chr_12_00244	NA	NA	NA	NA	3198.49597875568	0.479863639198091	0.20143213948797	2.38225955608614	0.01720676467845	0.071525361449034
Zt09_chr_12_00245	NA	NA	NA	NA	90.324149035753	0.130869779390338	0.394630908632682	0.331625771138342	0.740171857259207	0.87910493232309
Zt09_chr_12_00246	NA	NA	NA	NA	52.7820155063685	0.818659439232694	0.479431216312935	1.70756390359517	0.087717290915474	0.242002463168998
Zt09_chr_12_00247	NA	NA	NA	NA	31.0033011163162	0.668784374842784	0.599773434414417	1.1150616824097	0.264823990118436	0.499087727000625
Zt09_chr_12_00248	NA	NA	NA	NA	28.8427238172789	0.390551649710924	0.611944168696706	0.638214513168259	0.523334051028557	0.735265970769009
Zt09_chr_12_00249	NA	NA	NA	NA	232.005712594399	-0.01830137593543	0.27914266351025	-0.065562804715296	0.947725902906685	0.980342021341849
Zt09_chr_12_00250	NA	NA	NA	NA	1323.79360599879	0.240518400574702	0.211261914662646	1.13848443037532	0.254918256575243	0.48694325672077
Zt09_chr_12_00251	NA	NA	NA	NA	409.215551254129	-0.078571300909618	0.244795623924877	-0.320966934170889	0.748235448922051	0.884009623175664
Zt09_chr_12_00252	NA	NA	NA	NA	5.91939588933647	-0.861215925360124	1.28635046388849	-0.669503334850728	0.503174454119038	0.720692855236455
Zt09_chr_12_00253	NA	NA	NA	NA	236.959965783722	0.566549004368862	0.290059927539972	1.95321363131344	0.050794286516243	0.162584867338096
Zt09_chr_12_00254	NA	NA	NA	NA	1364.08428540587	0.03184973193803	0.207820136891147	0.153256235966741	0.878196211528729	0.951701953409404
Zt09_chr_12_00255	NA	NA	NA	NA	1615.79801886999	-0.071713397243901	0.199596052008884	-0.359292663968671	0.719376161760528	0.867163906144146
Zt09_chr_12_00256	NA	NA	NA	NA	3049.6989686277	0.100794735552122	0.194018419960504	0.519511165860649	0.603404328462306	0.794349346802761
Zt09_chr_12_00257	NA	NA	NA	NA	984.31763603586	-0.009042682350082	0.213004194287893	-0.042453071782524	0.96613752128858	0.987146250674717
Zt09_chr_12_00258	NA	NA	NA	NA	2029.08224762072	-0.51363874981782	0.19956099922751	-2.5738433451731	0.010057580007157	0.0468052355869
Zt09_chr_12_00259	NA	NA	NA	NA	240.497072295669	-0.308618410495603	0.278904369007933	-1.10653845830154	0.268493527656961	0.503323513830903
Zt09_chr_12_00260	NA	NA	NA	NA	2.44272335114819	-0.863733168303045	2.11000013559642	-0.409352186159409	0.682281223100882	0.84607355381542
Zt09_chr_12_00261	NA	NA	NA	NA	1571.09594507364	-0.442812958056175	0.206311415538639	-2.14633279937553	0.031846436562854	0.115061611554146
Zt09_chr_12_00262	NA	NA	NA	NA	3140.3462050284	0.217287291669947	0.223310937736518	0.973025745502541	0.330540506623996	0.570830306905085
Zt09_chr_12_00263	NA	NA	NA	NA	978.444919811391	0.980201966927789	0.215161508732089	4.55565669112452	5.22221695388459E-06	7.95012826312878E-05
Zt09_chr_12_00264	NA	NA	NA	NA	64.9454341254222	6.37591034219337	0.990141888690932	6.43939057120689	1.19954161781035E-10	4.05614232945488E-09
Zt09_chr_12_00265	NA	NA	NA	NA	6007.60275639556	-0.093636030690127	0.21451430679921	-0.43650249760624	0.662472187509462	0.833621371448572
Zt09_chr_12_00266	NA	NA	NA	NA	991.838204609008	-0.158288683361925	0.23928859171339	-0.661496990844915	0.508293643764453	0.72344998024871
Zt09_chr_12_00267	NA	NA	NA	NA	60.8626014532088	-0.377077861331892	0.593846060060541	-0.634975773508458	0.525444215640096	0.736571415759103
Zt09_chr_12_00268	NA	NA	NA	NA	1154.53022955175	-0.133445464723851	0.207063039229835	-0.644467816275649	0.519272120887916	0.73284052295832
Zt09_chr_12_00269	NA	NA	NA	NA	725.104740398856	-0.091950018333829	0.226578976851702	-0.405818843440234	0.684875712169336	0.847598961477067
Zt09_chr_12_00270	NA	NA	NA	NA	56436.1653605761	-0.920421329392632	0.196935955126041	-4.67370891619844	2.95808504682035E-06	4.77183444097167E-05
Zt09_chr_12_00271	NA	NA	NA	NA	2752.15652767055	0.24397216782933	0.210525267862914	1.15887356565767	0.246507725372754	0.477272252281622
Zt09_chr_12_00272	NA	NA	NA	NA	938.503483968145	-0.381707991174326	0.212500179116358	-1.79627138556583	0.072451366379377	0.21074218784186
Zt09_chr_12_00273	NA	NA	NA	NA	1246.85131991324	-0.219163379236441	0.220199563655977	-0.995294339360476	0.319593130088018	0.560270442410866
Zt09_chr_12_00274	NA	NA	NA	NA	1146.23096087768	0.181259416196106	0.206808077460874	0.876461975864544	0.380778938886052	0.61831888644726
Zt09_chr_12_00275	NA	NA	NA	NA	1207.40891468794	-0.073040735805816	0.207012281574584	-0.352832862138668	0.724213745769099	0.869617006358297
Zt09_chr_12_00276	NA	NA	NA	NA	246.354189824211	-0.737183175630401	0.285850886136461	-2.57890813491647	0.00991131404833	0.046390578176524
Zt09_chr_12_00277	NA	NA	NA	NA	867.780832830975	-0.29462925111084	0.215697293202427	-1.36593856481238	0.171958246997209	0.379307981504183
Zt09_chr_12_00278	NA	NA	NA	NA	2519.25366253081	-0.00378970130743	0.196523266201801	-0.019283728490135	0.984614764300142	0.994012124745245
Zt09_chr_12_00279	NA	NA	NA	NA	547.818092916508	0.685808656742303	0.238566257420961	2.87470937489774	0.004043995442673	0.022729969057115
Zt09_chr_12_00280	NA	NA	NA	NA	1458.94983517632	-0.348272637686691	0.202430163317605	-1.72045821620104	0.085349182626903	0.236956283345743
Zt09_chr_12_00281	NA	NA	NA	NA	284.237619187722	-0.24594685443783	0.26481408309465	-0.92875292568909	0.353017145453538	0.591539212918492
Zt09_chr_12_00282	NA	NA	NA	NA	361.473469513309	-0.20069194927194	0.262189795517971	-0.765445309858312	0.444006421022938	0.672737001549907
Zt09_chr_12_00283	NA	NA	NA	NA	1213.39661802731	-0.902681435400094	0.263334180909298	-3.42789315189967	0.000608284818512	0.00475715703136
Zt09_chr_12_00284	NA	NA	NA	NA	465.27340699912	0.36075147140126	0.247835071789106	1.4556110593913	0.145500169027492	0.339908499388848
Zt09_chr_12_00285	NA	NA	NA	NA	1064.89199123258	-0.635400983461422	0.20674168259158	-3.07340530219376	0.002116308434514	0.013321631255445
Zt09_chr_12_00286	NA	NA	NA	NA	616.16846794969	-0.166979280698437	0.239861175114402	-0.696149681659803	0.486335095903505	0.708483189972657
Zt09_chr_12_00287	NA	NA	NA	NA	61674.4013477988	-0.994473287186551	0.20209240611113	-4.92088399719332	8.61541861299848E-07	1.57799767998496E-05
Zt09_chr_12_00288	NA	NA	NA	NA	1111.23413825083	0.742830842045271	0.25720934594785	2.88803985449224	0.003876507515789	0.02196410004918
Zt09_chr_12_00289	NA	NA	NA	NA	4522.46168064964	2.41362344643594	0.208025489618561	11.6025370297726	4.00040158275671E-31	6.20650539677696E-29
Zt09_chr_12_00290	NA	NA	NA	NA	1828.20416354826	-0.092116008853542	0.215491040335102	-0.427470249854915	0.669036849539051	0.838481677671298
Zt09_chr_12_00291	NA	NA	NA	NA	1665.76643202639	-0.542854807007873	0.262756420816077	-2.06600015832861	0.038828464636942	0.133499515686338
Zt09_chr_12_00292	NA	NA	NA	NA	594.338440165531	-0.687842096868778	0.23659353673871	-2.90727340378879	0.003645943840932	0.020848079957634
Zt09_chr_12_00293	NA	NA	NA	NA	747.826343560213	-1.7065771642028	0.29106571348138	-5.86320231191355	4.5402446741164E-09	1.22819439261354E-07
Zt09_chr_12_00294	NA	NA	NA	NA	3109.6458536485	-0.030881974152638	0.199579790640646	-0.154734976189261	0.877030255053031	0.950844639894098
Zt09_chr_12_00295	NA	NA	NA	NA	3363.91071684823	-0.47550950648511	0.229930672529632	-2.0680559981567	0.038634757695762	0.133236041460606
Zt09_chr_12_00297	NA	NA	NA	NA	3851.41630160947	-0.41893195034684	0.208999460715633	-2.00446426470374	0.045020351207185	0.148845097222125
Zt09_chr_12_00298	NA	NA	NA	NA	85.1047393780788	-0.81101047962259	0.411212329248698	-1.97224261515782	0.048581917001254	0.157365435788525
Zt09_chr_12_00299	NA	NA	NA	NA	51.2608585130839	-0.944866264523842	0.477003295899917	-1.98083802071273	0.047609441500915	0.155360225126709
Zt09_chr_12_00300	NA	NA	NA	NA	1.17961062196742	-0.796349353637747	2.8907917965541	-0.27547793465687	0.782949075848817	NA
Zt09_chr_12_00301	NA	NA	NA	NA	428.821316941779	-0.210714237526459	0.295983886574438	-0.711911178561626	0.476519779493146	0.701253127863397
Zt09_chr_12_00302	NA	NA	NA	NA	38.2840300992437	0.041492593566165	0.545993921789396	0.07599460710145	0.939423388701978	0.976964236618026
Zt09_chr_12_00303	NA	NA	NA	NA	1191.54782351309	-0.012104837774274	0.225945465444276	-0.053574156712869	0.957274446888854	0.983413548534832
Zt09_chr_12_00304	NA	NA	NA	NA	1204.95107887681	-0.388497260061842	0.225426373567529	-1.72338867858983	0.084818260863287	0.236097891142047
Zt09_chr_12_00306	NA	NA	NA	NA	69.5409572853494	-0.091817630984959	0.439115339282325	-0.209096842608647	0.834372639462495	0.929822683672686
Zt09_chr_12_00307	NA	NA	NA	NA	265.938668696541	-0.180030253043389	0.266136054506094	-0.676459464981162	0.498748973593182	0.717408456450448
Zt09_chr_12_00308	NA	NA	NA	NA	633.463465534551	0.084324924499963	0.22998702323208	0.366650793227017	0.713879515286134	0.86430197813111
Zt09_chr_12_00309	NA	NA	NA	NA	1268.64744907534	-0.247794732459028	0.226095928004077	-1.09597167293769	0.273091171217241	0.508486580540061
Zt09_chr_12_00310	NA	NA	NA	NA	1639.80986090094	-0.024917126128682	0.20726359134498	-0.120219503903164	0.90430926794537	0.96102940142805
Zt09_chr_12_00311	NA	NA	NA	NA	147.383899373946	0.132531603157889	0.315303328580178	0.420330491767035	0.674244037844118	0.841807644882301
Zt09_chr_12_00312	NA	NA	NA	NA	5.5167999093865	-0.021282265492511	1.33527388350764	-0.015938502022225	0.987283453726187	0.994293008472151
Zt09_chr_12_00313	NA	NA	NA	NA	700.103835033194	1.23517438170045	0.288714170278464	4.27819105833679	1.88418267126093E-05	0.000245712326104
Zt09_chr_12_00314	NA	NA	NA	NA	108.5432690503	1.06258192729573	0.366929656834365	2.89587365726447	0.003781045934658	0.021504061784715
Zt09_chr_12_00315	NA	NA	NA	NA	1099.98138981251	0.122689974248078	0.215337032108329	0.569757895550251	0.568841916432301	0.770283945367831
Zt09_chr_12_00316	NA	NA	NA	NA	926.19541979333	0.685381340992981	0.232737492689337	2.94486862891422	0.003230918143242	0.018907699277717
Zt09_chr_12_00317	NA	NA	NA	NA	1392.38159438106	0.469459658292937	0.242025602793416	1.93971072842921	0.052414855018344	0.166358820831385
Zt09_chr_12_00318	NA	NA	NA	NA	9.63633397880203	-0.212500020421081	1.10660942608233	-0.19202802308795	0.84772025464452	0.937656628496741
Zt09_chr_12_00320	NA	NA	NA	NA	833.747948119863	-0.210593914774206	0.224187093962001	-0.939366807662447	0.347542448649606	0.586700943062047
Zt09_chr_12_00321	NA	NA	NA	NA	1.26311272918076	-0.929675633788178	3.05538667379442	-0.304274297509334	0.760918925010454	NA
Zt09_chr_12_00322	NA	NA	NA	NA	1480.68020858074	-0.054684044345226	0.203476667021882	-0.268748476892167	0.788123244464778	0.90550698571689
Zt09_chr_12_00323	NA	NA	NA	NA	2885.02047522413	-0.175218692849546	0.210120258968339	-0.833897186829322	0.404338922629789	0.641663001465745
Zt09_chr_12_00324	NA	NA	NA	NA	1405.15690219636	-0.277301222555662	0.202451509865488	-1.36971674224562	0.170775340369684	0.378186364588615
Zt09_chr_12_00325	NA	NA	NA	NA	4808.50557494768	-0.4449849418175	0.200171903315854	-2.22301399170568	0.026214856517938	0.099021387849712
Zt09_chr_12_00326	NA	NA	NA	NA	266.572815107544	0.271729402498384	0.266733700888486	1.01872917292887	0.308331558787846	0.549479420316606
Zt09_chr_12_00327	NA	NA	NA	NA	729.015532208529	0.313930311738996	0.217850060561932	1.44103844143642	0.149573822897571	0.346281288472543
Zt09_chr_12_00328	NA	NA	NA	NA	7.5828536609276	-0.760951758098484	1.16693499888713	-0.652094382998353	0.514340287398278	0.728165597430466
Zt09_chr_12_00329	NA	NA	NA	NA	489.699053829373	0.200130786032164	0.240458242495149	0.83228914906588	0.40524575393008	0.642299232601477
Zt09_chr_12_00330	NA	NA	NA	NA	16.3564295690159	1.38568184411746	0.853891618045325	1.62278422089384	0.104635539987501	0.273108596454263
Zt09_chr_12_00331	NA	NA	NA	NA	950.669601997536	-0.205951720642326	0.232827100896017	-0.884569364346919	0.376388935872429	0.613627618672638
Zt09_chr_12_00332	NA	NA	NA	NA	990.203130076686	-0.039585706199532	0.219065932476561	-0.180702246816799	0.856601295116893	0.940781143398212
Zt09_chr_12_00333	NA	NA	NA	NA	2.12571812133306	1.6453901695514	2.16488312487174	0.760036489105566	0.447232774004101	NA
Zt09_chr_12_00334	NA	NA	NA	NA	4.90761903008899	1.96270799342523	1.50317129381562	1.30571146581913	0.19165069733408	0.40633337155839
Zt09_chr_12_00335	NA	NA	NA	NA	18.2605252025831	-0.29134167458309	0.794629740352227	-0.366638271623146	0.713888856628862	0.86430197813111
Zt09_chr_12_00336	NA	NA	NA	NA	1.28003420245468	0.540351013943669	2.64112119081287	0.204591525683591	0.837891276881333	NA
Zt09_chr_12_00338	NA	NA	NA	NA	608.95351354068	0.063067605260489	0.228862612115572	0.275569717034606	0.782878571649469	0.902710142527181
Zt09_chr_12_00339	NA	NA	NA	NA	1453.28812325755	0.339114036181973	0.220036541016386	1.54117145550256	0.123275062681654	0.305437273671077
Zt09_chr_12_00340	NA	NA	NA	NA	16.2860768073234	0.07345019310945	0.786905017635214	0.093340608413174	0.925632972035772	0.970236249873562
Zt09_chr_12_00341	NA	NA	NA	NA	940.232479759344	1.09650492406874	0.280896086493523	3.90359630052741	9.47738150634338E-05	0.000971684887191
Zt09_chr_12_00342	NA	NA	NA	NA	34383.5967454023	1.12774529934618	0.2803064099998	4.02325904479666	5.73983043429865E-05	0.000626217281095
Zt09_chr_12_00343	NA	NA	NA	NA	5070.35112480042	-0.362179729172729	0.215546128191696	-1.68028872618219	0.092901153473915	0.251502994393072
Zt09_chr_12_00344	NA	NA	NA	NA	384.926112466273	0.564422775528746	0.265810197185846	2.1234052775414	0.033719905346999	0.11977946175449
Zt09_chr_12_00345	NA	NA	NA	NA	6.10508563072238	1.61730113335192	1.38860303830066	1.16469652502787	0.244141856101331	0.474258254809252
Zt09_chr_12_00346	NA	NA	NA	NA	4.96645385158769	0.873902575347782	1.42159878123186	0.61473222043038	0.538731577624313	0.746567469320439
Zt09_chr_12_00347	NA	NA	NA	NA	1.51353732505647	-4.09581683678232	2.85938659796826	-1.43241100720435	0.152026230247408	NA
Zt09_chr_12_00348	NA	NA	NA	NA	4.87528765769793	1.05677754144625	1.43567185212115	0.736085714771732	0.461678535787935	0.689316240102281
Zt09_chr_12_00349	NA	NA	NA	NA	4.66537825213512	0.984400686007584	1.49473886167636	0.658577033919872	0.510167414585768	0.724628011521568
Zt09_chr_12_00351	NA	NA	NA	NA	10159.4501774607	-0.383992857209322	0.219407447521726	-1.75013592996336	0.080094861171661	0.226299085527857
Zt09_chr_12_00352	NA	NA	NA	NA	7.43334798853958	-0.389314014241001	1.18676122038764	-0.328047468650716	0.742875771917683	0.880402088713947
Zt09_chr_12_00353	NA	NA	NA	NA	3.94667870037095	0.797615747982573	1.72628746255839	0.462041094129532	0.644051851343453	0.821812655016138
Zt09_chr_12_00354	NA	NA	NA	NA	34.331846907915	-1.08939678464643	0.604719119619205	-1.80149221233889	0.071625333665886	0.209066453453287
Zt09_chr_12_00355	NA	NA	NA	NA	2.08896544271656	0.826627210415256	2.14094202590655	0.386104434595904	0.699419325695774	NA
Zt09_chr_12_00356	NA	NA	NA	NA	1187.14709788276	0.341387299792665	0.220616882107172	1.54742146898271	0.121761647600561	0.303036168603977
Zt09_chr_12_00357	NA	NA	NA	NA	6859.59722589245	0.838171799527424	0.204956889527388	4.08950292649431	4.32298614415358E-05	0.000495733737183
Zt09_chr_12_00358	NA	NA	NA	NA	294.465740698745	0.565572181732755	0.295556527852255	1.91358379340374	0.055673357470659	0.173876234847676
Zt09_chr_12_00359	NA	NA	NA	NA	648.455704223791	0.71624080667866	0.223338917730497	3.2069681986323	0.001341418238021	0.009168924791907
Zt09_chr_12_00360	NA	NA	NA	NA	1382.96650865784	-0.329112349993787	0.250228353635574	-1.31524803329481	0.188426556856875	0.402246089607452
Zt09_chr_12_00361	NA	NA	NA	NA	3.33224696655474	0.272435819555092	1.69019419281586	0.161186105545195	0.871946824193071	0.948777806063587
Zt09_chr_12_00362	NA	NA	NA	NA	10770.0140738551	0.012971351799266	0.206199401522748	0.062906835342271	0.949840691811458	0.981329524634385
Zt09_chr_12_00364	NA	NA	NA	NA	1017.49304217518	0.029327460521486	0.208370329524296	0.140746816441858	0.888069959017852	0.954436099629036
Zt09_chr_12_00367	NA	NA	NA	NA	561.172101932454	0.618136856187616	0.234485403275477	2.63614215449232	0.008385459389336	0.040824456187122
Zt09_chr_12_00368	NA	NA	NA	NA	837.260456312155	0.013448672725999	0.214416377003064	0.062722227256956	0.949987697448532	0.981329524634385
Zt09_chr_12_00369	NA	NA	NA	NA	4334.18108580179	3.82594897043217	0.274134893923823	13.9564464620667	2.87410881856179E-44	7.77483282969919E-42
Zt09_chr_12_00370	NA	NA	NA	NA	5.49488006112241	-0.065223592024099	1.36050970137234	-0.047940556365242	0.961763617227517	0.985681577788061
Zt09_chr_12_00371	NA	NA	NA	NA	4405.94082829906	-0.289263220847874	0.196474985395438	-1.47226488026292	0.140949363122348	0.333262165159294
Zt09_chr_12_00372	NA	NA	NA	NA	2583.11353135414	-0.262723250049989	0.211412964920671	-1.24270169593701	0.213977778752837	0.438087631640293
Zt09_chr_12_00373	NA	NA	NA	NA	336.575687662492	0.046532612137678	0.2565082560765	0.181407853491467	0.856047454956535	0.940564533408816
Zt09_chr_12_00374	NA	NA	NA	NA	871.011843759072	0.07514869723708	0.228048799126455	0.329529019775321	0.741755863057532	0.879981413020314
Zt09_chr_12_00375	NA	NA	NA	NA	472.030208153475	-0.271762278391511	0.246441635201261	-1.10274498937475	0.270137923412663	0.505490438453989
Zt09_chr_12_00376	NA	NA	NA	NA	3379.32929417058	-0.409725838313973	0.194665852739302	-2.10476481903932	0.035311784993159	0.124097045862033
Zt09_chr_12_00377	NA	NA	NA	NA	18432.9998499622	-0.970405681056427	0.198596990121721	-4.88630608380149	1.02745425764347E-06	1.84976833074038E-05
Zt09_chr_12_00378	NA	NA	NA	NA	52.1161192516643	0.088799007111633	0.481464622374648	0.184435165087862	0.853672085222762	0.939716245732485
Zt09_chr_12_00379	NA	NA	NA	NA	824.13619796244	-0.282055734349266	0.217367898971526	-1.29759608333986	0.194426168744522	0.409829386664278
Zt09_chr_12_00380	NA	NA	NA	NA	324.80043946118	-0.404059503772982	0.259615353307482	-1.55637753555516	0.11961834383604	0.298925590176223
Zt09_chr_12_00381	NA	NA	NA	NA	236.240782784738	-0.324328077900309	0.277515884191643	-1.16868293447426	0.24253140011313	0.472544101948122
Zt09_chr_12_00382	NA	NA	NA	NA	3754.0417294959	-0.180879208128244	0.194646077304681	-0.92927230095222	0.352747986233595	0.591463962931409
Zt09_chr_12_00383	NA	NA	NA	NA	62.0750582922813	-0.136800303877606	0.441513642334704	-0.309843888751006	0.756679674450388	0.888477525370239
Zt09_chr_12_00384	NA	NA	NA	NA	30.3623330860012	0.49420642781682	0.603408803792255	0.819024224888452	0.412772592454486	0.64841436128571
Zt09_chr_12_00385	NA	NA	NA	NA	12.3520605686191	-0.321573103297808	0.901070354127165	-0.356879018186438	0.721182377812739	0.867915715133584
Zt09_chr_12_00386	NA	NA	NA	NA	61.197653019051	-0.031443713876544	0.48990012048298	-0.06418392762497	0.948823774902534	0.98083410310367
Zt09_chr_12_00387	NA	NA	NA	NA	973.65756097337	-0.267276175409424	0.229885699926322	-1.16264811380214	0.244972301212531	0.475216909332867
Zt09_chr_12_00388	NA	NA	NA	NA	75.6602606741366	0.679688671400581	0.442828491908321	1.53488017103763	0.124813265071836	0.308018700937513
Zt09_chr_12_00389	NA	NA	NA	NA	5.13554670893588	0.896040072244277	1.37375933746269	0.652254035921059	0.514237306319213	0.728117511967213
Zt09_chr_12_00390	NA	NA	NA	NA	260.271477385864	-0.208206081887617	0.267144912375074	-0.779375059163743	0.435758811279031	0.665814683629994
Zt09_chr_12_00391	NA	NA	NA	NA	452.762474663362	-0.532107006186134	0.237983799839686	-2.23589591621186	0.025358589888263	0.097002582785052
Zt09_chr_12_00392	NA	NA	NA	NA	201.326486807517	-0.310839341627396	0.307504803939886	-1.01084385559115	0.312091169263462	0.553453013198196
Zt09_chr_12_00393	NA	NA	NA	NA	10.6815157791162	-0.216832230424938	0.989900130222608	-0.219044551874316	0.826615342984298	0.926901368481116
Zt09_chr_12_00394	NA	NA	NA	NA	46.8820933857473	1.05824819291855	0.511877882316557	2.06738409584984	0.038697975663843	0.133375904362478
Zt09_chr_12_00395	NA	NA	NA	NA	102.780772365296	0.564172691382465	0.35814132155137	1.57527952635743	0.115191937625808	0.29171266009416
Zt09_chr_12_00396	NA	NA	NA	NA	265.275590033994	0.096924261910738	0.266618577096609	0.363531539948235	0.716207856655581	0.865411328250736
Zt09_chr_12_00397	NA	NA	NA	NA	555.325833786816	-0.45284268115856	0.233868387061452	-1.93631421009275	0.05282922944355	0.167221233312167
Zt09_chr_12_00398	NA	NA	NA	NA	8613.04213525134	1.05163753836041	0.237771058019784	4.42289968812311	9.73849637451632E-06	0.000139593935803
Zt09_chr_12_00399	NA	NA	NA	NA	11.8377278260539	0.631069672692704	0.935525276050331	0.674561862568802	0.499954169869314	0.718207583349845
Zt09_chr_12_00400	NA	NA	NA	NA	7.039847100569	1.57790038824938	1.2280649266875	1.28486723621813	0.198838681870811	0.415682340398308
Zt09_chr_12_00401	NA	NA	NA	NA	43.6511864298691	0.123423320867104	0.503429714380672	0.245164950223372	0.80632871400011	0.916770112484959
Zt09_chr_12_00402	NA	NA	NA	NA	102.057509141009	-0.258366864824184	0.36328387466732	-0.711198274519575	0.476961377685012	0.70172706640404
Zt09_chr_12_00403	NA	NA	NA	NA	517.699696481513	0.046978378355128	0.238676515116364	0.196828658790429	0.843961623323819	0.93517436467454
Zt09_chr_12_00404	NA	NA	NA	NA	7.84852586130235	-0.151879434150316	1.11868348390997	-0.135766225509538	0.892006091925578	0.955816861458067
Zt09_chr_12_00405	NA	NA	NA	NA	1948.4496543858	0.796538749041765	0.236226603130533	3.37192652514932	0.000746443590276	0.005673616626376
Zt09_chr_12_00407	NA	NA	NA	NA	14.4748785739401	2.39041258807298	0.914897077639413	2.61276666686994	0.008981259618964	0.042952080226686
Zt09_chr_12_00408	NA	NA	NA	NA	5.73473083825304	-0.176390517176444	1.30122687677437	-0.135557081032403	0.892171436544408	0.955816861458067
Zt09_chr_12_00409	NA	NA	NA	NA	2859.09287457406	-0.471838770383958	0.201966750625854	-2.33622004078308	0.019479776333053	0.079340659429793
Zt09_chr_12_00410	NA	NA	NA	NA	128.89642667515	-0.413781886232168	0.352399773395396	-1.17418317907912	0.240321662065107	0.470216010852888
Zt09_chr_12_00411	NA	NA	NA	NA	930.509798487324	0.098342819351121	0.225214146207376	0.43666359776782	0.662355332660099	0.83357375158822
Zt09_chr_12_00412	NA	NA	NA	NA	2.44981036905987	-1.3218693657457	1.99024034802484	-0.664175744933298	0.506577835521205	0.722313307845482
Zt09_chr_12_00413	NA	NA	NA	NA	33.3210237861729	0.96187681167954	0.577903041454641	1.66442593771162	0.096027340254953	0.257398959136817
Zt09_chr_12_00414	NA	NA	NA	NA	73.3709285393744	1.05525287699642	0.414896317682534	2.54341345541628	0.010977524746692	0.050133434580846
Zt09_chr_12_00415	NA	NA	NA	NA	1.49645355716445	-0.17388901687167	2.44249610090175	-0.07119316047525	0.94324402475613	NA
Zt09_chr_12_00416	NA	NA	NA	NA	2271.84914452436	-0.452266400579619	0.199072869346386	-2.27186357470277	0.023094751554236	0.0903496494534
Zt09_chr_12_00417	NA	NA	NA	NA	6.90209377270051	0.985749672309482	1.19764931181539	0.823070378435978	0.410467972514646	0.646758374471815
Zt09_chr_12_00418	NA	NA	NA	NA	1624.26166256869	-0.267645612455458	0.203343148019331	-1.3162263644606	0.188098077263192	0.401870132670449
Zt09_chr_12_00419	NA	NA	NA	NA	864.830630520421	-0.459997419295481	0.215565314154907	-2.13391204006468	0.032849981717754	0.117624795597596
Zt09_chr_12_00420	NA	NA	NA	NA	1916.63439676806	-0.356492075149392	0.266630478642318	-1.33702672314376	0.181213914071361	0.392004673662674
Zt09_chr_12_00421	NA	NA	NA	NA	1612.12680904037	-0.319253354791844	0.232200581666591	-1.37490333788332	0.1691614143216	0.375637322898943
Zt09_chr_12_00422	NA	NA	NA	NA	858.741278758403	0.138161995959296	0.223585314402643	0.617938599091028	0.536615813849279	0.745299741457331
Zt09_chr_12_00423	NA	NA	NA	NA	1750.36373456935	0.130712465298249	0.232251941895474	0.562804617397244	0.573567935782638	0.774694881898199
Zt09_chr_12_00424	NA	NA	NA	NA	56.4268805026978	1.17158386433438	0.513273609251373	2.28257179644045	0.022455603858232	0.088293226152385
Zt09_chr_12_00425	NA	NA	NA	NA	1807.90257738408	0.031041462561265	0.197449441429019	0.157212207523129	0.875077607724751	0.950143655154029
Zt09_chr_12_00426	NA	NA	NA	NA	2861.12886662166	-0.489319554598302	0.192682091799958	-2.5395175546792	0.011100547439085	0.050522336273659
Zt09_chr_12_00427	NA	NA	NA	NA	5962.01862475656	-0.343194333901337	0.202653067778717	-1.69350672883019	0.090359055157484	0.246833459794318
Zt09_chr_12_00428	NA	NA	NA	NA	3306.89195050107	0.019263095349387	0.215011696720801	0.089590918276419	0.928612301549634	0.971717891425177
Zt09_chr_12_00429	NA	NA	NA	NA	2776.98507348995	0.090121560788335	0.205096344041653	0.439410859366815	0.660363859353691	0.832095799364746
Zt09_chr_12_00430	NA	NA	NA	NA	1803.83240128236	-1.26342639438663	0.217170745535034	-5.81766384452004	5.96757582934968E-09	1.58984659089998E-07
Zt09_chr_12_00431	NA	NA	NA	NA	751.528203198872	-0.021596683942327	0.245957209276513	-0.08780667176154	0.930030334951188	0.972719345071382
Zt09_chr_12_00432	NA	NA	NA	NA	2.04721438910989	0.884531429211776	2.30389700009633	0.383928374043975	0.701031535551853	NA
Zt09_chr_12_00433	NA	NA	NA	NA	1051.54572431017	-0.168666699092413	0.2085910209401	-0.808599997891801	0.418745266004115	0.653128704367743
Zt09_chr_12_00434	NA	NA	NA	NA	3020.60867022723	-0.095152884525624	0.244154674431685	-0.389723787787844	0.696740804529884	0.854599536625673
Zt09_chr_12_00435	NA	NA	NA	NA	17.1830937556422	-0.349883837183621	0.775533592053118	-0.451152394646571	0.651879717492567	0.826454521815731
Zt09_chr_12_00436	NA	NA	NA	NA	3017.80385568033	-0.484127183411554	0.217264454834825	-2.22828526543659	0.025861498274234	0.098108164974169
Zt09_chr_12_00437	NA	NA	NA	NA	202109.198167203	6.76928739941048	0.245905893338298	27.527959202254	8.12651982862107E-167	2.14336960479881E-163
Zt09_chr_12_00438	NA	NA	NA	NA	1674.78057907938	0.93409877489287	0.221674220031385	4.21383584776173	2.5106979193083E-05	0.000314209526082
Zt09_chr_12_00439	NA	NA	NA	NA	38.0333710990423	0.95087431502149	0.551358981533248	1.72460111627682	0.084599382141576	0.23580541125327
Zt09_chr_12_00440	NA	NA	NA	NA	1722.57896442035	-0.084019921266111	0.224004492022681	-0.375081412463833	0.707599920300093	0.861134982023991
Zt09_chr_12_00441	NA	NA	NA	NA	92.4125226375165	0.485298721724359	0.411586109607059	1.17909402284658	0.238360738421784	0.467678220262195
Zt09_chr_12_00442	NA	NA	NA	NA	1371.79711826575	2.51726348480228	0.206562579748047	12.1864448433627	3.67089232467501E-34	6.45465233755355E-32
Zt09_chr_12_00443	NA	NA	NA	NA	124.2716976097	1.83154722385767	0.348900598072805	5.24948146828766	1.52527942238635E-07	3.32473097235042E-06
Zt09_chr_12_00445	NA	NA	NA	NA	545.916999173994	0.317902332734527	0.246900193510854	1.28757425506251	0.197894205947796	0.414901405554301
Zt09_chr_12_00446	NA	NA	NA	NA	1195.89814018809	-0.703400632864541	0.226166944077765	-3.11009478300545	0.001870273182767	0.012053379400237
Zt09_chr_12_00447	NA	NA	NA	NA	4757.12100617804	-0.26204239035302	0.209676166244611	-1.24974809987378	0.211391580476781	0.43430986836028
Zt09_chr_12_00448	NA	NA	NA	NA	1993.50352879171	-0.489760230370032	0.198145133773628	-2.47172474560774	0.013446300246637	0.058935798754474
Zt09_chr_12_00449	NA	NA	NA	NA	247.373456172204	0.080101592074077	0.365654353542836	0.219063690334793	0.82660043471208	0.926901368481116
Zt09_chr_13_00006	NA	NA	NA	NA	47.1700531832769	-1.53046858054262	0.620607754869054	-2.46608033582426	0.013660069344202	0.059748644934217
Zt09_chr_13_00007	NA	NA	NA	NA	24.2456136831359	-2.13973126343647	0.74486513671233	-2.87264252006849	0.004070544295489	0.022842682083729
Zt09_chr_13_00009	NA	NA	NA	NA	9.39414207922135	-1.68420631032997	1.1284085528992	-1.49255011050986	0.135554990868626	0.325393664087374
Zt09_chr_13_00010	NA	NA	NA	NA	769.541011668665	0.447259130489402	0.285655638784826	1.56572834477217	0.117412227560818	0.295213170828673
Zt09_chr_13_00011	NA	NA	NA	NA	311.549031325159	-0.173740140938839	0.269868697107316	-0.643795085540244	0.519708321007057	0.733155446199075
Zt09_chr_13_00012	NA	NA	NA	NA	14.3955124460326	0.2149369200124	0.870336412750288	0.24695843683386	0.80494039051229	0.915888817936223
Zt09_chr_13_00013	NA	NA	NA	NA	1900.6840253689	-0.119729634820601	0.197042082108174	-0.607634843986631	0.5434296856422	0.750711161753405
Zt09_chr_13_00014	NA	NA	NA	NA	59.6092899053927	1.32835834586429	0.495972268043078	2.67829157284438	0.007399877081777	0.037069005768253
Zt09_chr_13_00015	NA	NA	NA	NA	140.459667086651	-1.31520144595911	0.356735401613674	-3.68677019440703	0.000227118280494	0.00208719325715
Zt09_chr_13_00016	NA	NA	NA	NA	102.989060779679	-0.140744677544689	0.365954280145092	-0.384596342168446	0.700536504591826	0.857325785737634
Zt09_chr_13_00017	NA	NA	NA	NA	61.8262026080817	0.036326093904234	0.444425103161762	0.081737268317653	0.934855641667161	0.974670241865495
Zt09_chr_13_00018	NA	NA	NA	NA	89.7580356422097	0.170931840133532	0.410739642495493	0.416156178875302	0.677295723379364	0.843591499070369
Zt09_chr_13_00019	NA	NA	NA	NA	44.8689891949021	0.688378631062566	0.508898817310355	1.35268270950364	0.176157016533055	0.384853287310774
Zt09_chr_13_00020	NA	NA	NA	NA	3.01482696259299	-0.09518405784993	1.74624838262605	-0.05450774288294	0.956530639833997	0.983183773406924
Zt09_chr_13_00021	NA	NA	NA	NA	984.383699732152	0.06713818401188	0.222106539963917	0.302279185578177	0.762439244130753	0.891272468208249
Zt09_chr_13_00022	NA	NA	NA	NA	5.71056005244934	0.739546225803618	1.34102728094961	0.551477390735801	0.581306461380818	0.780662253184769
Zt09_chr_13_00023	NA	NA	NA	NA	1219.17784767458	0.050458334300619	0.208169370977844	0.242390770859317	0.808477384979522	0.917735787769954
Zt09_chr_13_00024	NA	NA	NA	NA	82.4864069073933	-0.196484645641423	0.387565150979377	-0.506971912064092	0.612174526703988	0.798422704503285
Zt09_chr_13_00025	NA	NA	NA	NA	2144.35699637083	-0.258588649617861	0.211342460355308	-1.22355275500779	0.221120991459601	0.447244336637039
Zt09_chr_13_00026	NA	NA	NA	NA	432.457441156242	2.44566402701406	0.321798181110699	7.59999332057363	2.96146034806982E-14	1.45997227439891E-12
Zt09_chr_13_00027	NA	NA	NA	NA	13.9382589304269	0.984207251186044	0.937196187682585	1.05016139002838	0.293643917668404	0.533576185222471
Zt09_chr_13_00028	NA	NA	NA	NA	7004.49220988883	-0.781178258808073	0.19175808646382	-4.07376957714616	4.62582504900564E-05	0.000521951382535
Zt09_chr_13_00029	NA	NA	NA	NA	7681.53546487615	-0.798616255888732	0.195313671257633	-4.0888907097307	4.33440995878172E-05	0.000496504072369
Zt09_chr_13_00030	NA	NA	NA	NA	367.278212301933	-0.600174302202858	0.255747353702394	-2.34674687152878	0.018938115767473	0.07759610226634
Zt09_chr_13_00032	NA	NA	NA	NA	142.416890528018	-0.086229679980562	0.337585201571023	-0.255430864798796	0.798390334565493	0.911384768412243
Zt09_chr_13_00033	NA	NA	NA	NA	56.9250298765781	0.57328959032054	0.464365570044804	1.23456523761059	0.216992353211219	0.441211821029815
Zt09_chr_13_00034	NA	NA	NA	NA	866.998946192164	1.45167225966822	0.254326781439306	5.70790166671713	1.14377464070725E-08	2.88679963145013E-07
Zt09_chr_13_00035	NA	NA	NA	NA	296.902984834491	0.596876933348944	0.27076902550418	2.20437670903288	0.02749786226284	0.102582194792419
Zt09_chr_13_00036	NA	NA	NA	NA	739.749131465496	0.46133720949552	0.237109151234335	1.94567441658791	0.051693861656898	0.164615225016685
Zt09_chr_13_00037	NA	NA	NA	NA	987.071704411109	-2.27932731760558	0.221520331778747	-10.2894722994644	7.8605976068998E-25	8.21082225275177E-23
Zt09_chr_13_00038	NA	NA	NA	NA	1887.05287950839	0.264899980537366	0.243534912427175	1.08772897445076	0.276714772653538	0.512344831782174
Zt09_chr_13_00039	NA	NA	NA	NA	866.227656091065	0.038717988131644	0.21722019628514	0.178243039983351	0.858532109861199	0.941557685647904
Zt09_chr_13_00040	NA	NA	NA	NA	3.51752193379402	3.60167946786741	2.2253198988868	1.61849964567752	0.10555496312313	0.274896287570728
Zt09_chr_13_00041	NA	NA	NA	NA	719.931959481095	0.236638161081546	0.272279357522234	0.869100629717116	0.384792092319424	0.62205892950811
Zt09_chr_13_00042	NA	NA	NA	NA	36.7486959582247	0.98998837693719	0.555417324914892	1.78242257223231	0.0746803472794	0.215209507617256
Zt09_chr_13_00043	NA	NA	NA	NA	715.913918778051	0.083156119531434	0.220257590904425	0.377540311732175	0.705772112552584	0.85989525174488
Zt09_chr_13_00044	NA	NA	NA	NA	320.001344250619	-0.043570434961642	0.254248463169911	-0.171369511612445	0.863933226339401	0.944459191194237
Zt09_chr_13_00045	NA	NA	NA	NA	60.6802181428354	-1.33412019739438	0.523317833357488	-2.54934976863864	0.010792399872556	0.049439782308061
Zt09_chr_13_00046	NA	NA	NA	NA	839.032001271132	-0.043485631542379	0.235660959186068	-0.184526243517681	0.853600641282966	0.939716245732485
Zt09_chr_13_00047	NA	NA	NA	NA	1715.50375728412	-0.148475687538318	0.217635196731635	-0.682222773559013	0.495098096495014	0.715134411089262
Zt09_chr_13_00048	NA	NA	NA	NA	1478.3117207588	0.002268341843544	0.203447621931794	0.011149512695236	0.991104160269772	0.995444486942697
Zt09_chr_13_00049	NA	NA	NA	NA	696.843762234139	0.048677283822826	0.221318282779336	0.219942443125492	0.825915980713911	0.926901368481116
Zt09_chr_13_00050	NA	NA	NA	NA	56.7365025128312	-0.065909240398157	0.460285093837444	-0.143192211263383	0.886138380945541	0.95408336392837
Zt09_chr_13_00051	NA	NA	NA	NA	57.3800705600502	-0.33250161824568	0.50127362080746	-0.66331361644381	0.507129717627959	0.722641342723374
Zt09_chr_13_00052	NA	NA	NA	NA	146.078685726367	-0.092645543088102	0.340043177397309	-0.272452292080115	0.78527426954061	0.903961051419566
Zt09_chr_13_00053	NA	NA	NA	NA	289.588870647713	-0.362959048618862	0.273030556609121	-1.32937152942366	0.183725425979361	0.395814425991884
Zt09_chr_13_00054	NA	NA	NA	NA	506.56433003962	1.67405900505131	0.236315564991287	7.0839980646769	1.40053864313031E-12	5.81719790749008E-11
Zt09_chr_13_00055	NA	NA	NA	NA	897.347289851609	2.86321062997447	0.22773660065922	12.5724658297632	2.9924275227969E-36	5.8463167343532E-34
Zt09_chr_13_00056	NA	NA	NA	NA	9.50375093659845	1.60443992595346	1.0684421112367	1.50166294371938	0.133184178593335	0.321308027711216
Zt09_chr_13_00057	NA	NA	NA	NA	4.71561448156535	0.225402729552433	1.51980457788739	0.148310337284123	0.882097857608006	0.953115357371038
Zt09_chr_13_00058	NA	NA	NA	NA	1.15269239871316	0.327924670837346	2.93508289114129	0.111725863629641	0.911040771506901	NA
Zt09_chr_13_00059	NA	NA	NA	NA	2.10879664805914	0.643194120865841	2.47518011285503	0.259857501894656	0.794973693931087	NA
Zt09_chr_13_00060	NA	NA	NA	NA	623.39921520161	0.559425013003435	0.239562561922859	2.33519381539914	0.019533298081801	0.079474082052835
Zt09_chr_13_00061	NA	NA	NA	NA	796.3285058398	-0.214268925634855	0.23613690410863	-0.907392795902349	0.364199117706497	0.603281628482265
Zt09_chr_13_00062	NA	NA	NA	NA	734.25771585046	-0.036447917390945	0.224547677410236	-0.162317053604421	0.871056185926518	0.94826568584509
Zt09_chr_13_00063	NA	NA	NA	NA	1.45470250355778	-0.11437035691919	2.46432926630299	-0.046410339106498	0.962983195978541	NA
Zt09_chr_13_00064	NA	NA	NA	NA	17.4678577979767	0.202483591452741	0.772503156157608	0.26211361059013	0.793233853796161	0.908302770382186
Zt09_chr_13_00065	NA	NA	NA	NA	1.57053598316218	2.40543513849204	2.72595826281514	0.882418183471343	0.377550706119128	NA
Zt09_chr_13_00066	NA	NA	NA	NA	836.787820870955	-0.173122780181823	0.218661769733254	-0.79173776190056	0.42851359905336	0.661228385258586
Zt09_chr_13_00067	NA	NA	NA	NA	938.957786026888	-0.908565368588961	0.225083114482584	-4.03657720250385	5.42366833763067E-05	0.000598376562119
Zt09_chr_13_00068	NA	NA	NA	NA	4.05484809329894	1.98702483771257	1.74430562699201	1.1391494741315	0.254640815251538	0.486592448600185
Zt09_chr_13_00070	NA	NA	NA	NA	2458.93094019745	0.731085262303252	0.197161433974566	3.70805409336576	0.000208858046995	0.001949957872384
Zt09_chr_13_00071	NA	NA	NA	NA	11.7919617812223	0.025661271290248	0.94907347301845	0.027038234678117	0.978429238306546	0.991656495794366
Zt09_chr_13_00072	NA	NA	NA	NA	544.665909401547	1.42388957752668	0.234923840049925	6.06106888608701	1.35219900256835E-09	3.96269429919337E-08
Zt09_chr_13_00073	NA	NA	NA	NA	819.421817384855	-0.544970316042159	0.25292098688496	-2.15470579469957	0.031184864063558	0.113292119790131
Zt09_chr_13_00074	NA	NA	NA	NA	177.589179229039	-0.457316013136319	0.300765205801162	-1.52050837103363	0.12838325647297	0.314255999023163
Zt09_chr_13_00075	NA	NA	NA	NA	31.4819632080866	1.08648508063397	0.615691987066991	1.76465684702139	0.07762145522141	0.220840339898929
Zt09_chr_13_00076	NA	NA	NA	NA	1079.07725257248	-0.235767201247763	0.232359548955349	-1.01466542824573	0.310265339208647	0.551286830129499
Zt09_chr_13_00077	NA	NA	NA	NA	1014.04375343603	0.194804183223453	0.22204627918644	0.877313431853934	0.380316418594056	0.618019501404412
Zt09_chr_13_00078	NA	NA	NA	NA	74.2098359535957	-0.634930543022405	0.421025373113492	-1.5080576696057	0.131539767863445	0.318655465203064
Zt09_chr_13_00079	NA	NA	NA	NA	380.23629414506	-0.057557873821501	0.254537313719268	-0.226127450551247	0.821102295028724	0.92460553021166
Zt09_chr_13_00080	NA	NA	NA	NA	2.39597392255135	-0.167591167039304	1.9714200922095	-0.085010377900468	0.932253140206683	0.973982038936473
Zt09_chr_13_00081	NA	NA	NA	NA	3286.67339750977	-0.328119205004621	0.201041110644115	-1.63210004139632	0.102658413053213	0.270019012144451
Zt09_chr_13_00082	NA	NA	NA	NA	1070.3354275908	-0.170380508712556	0.217997201302161	-0.781572000442311	0.434466147326607	0.665546370596153
Zt09_chr_13_00083	NA	NA	NA	NA	13786.9979717028	0.292949457689467	0.19387092883596	1.51105407834168	0.130774673314197	0.317312052314806
Zt09_chr_13_00084	NA	NA	NA	NA	217.60138085647	0.828293261396385	0.29817715916258	2.77785617021309	0.005471883347044	0.029185222098745
Zt09_chr_13_00085	NA	NA	NA	NA	1694.93434837344	0.674762975298671	0.22672964796891	2.97606855276024	0.002919695880852	0.017363467611607
Zt09_chr_13_00086	NA	NA	NA	NA	163.872482438831	0.305082323765424	0.307144505722481	0.993285955247005	0.320570619979896	0.561331127101727
Zt09_chr_13_00087	NA	NA	NA	NA	318.573989930594	0.158548578217746	0.352610024000159	0.449642855920836	0.652967981405171	0.826988259762852
Zt09_chr_13_00088	NA	NA	NA	NA	448.162407345288	-0.709587633287191	0.245540158095794	-2.88990460375266	0.003853587483064	0.021869471730139
Zt09_chr_13_00089	NA	NA	NA	NA	148.372179014107	-0.117824413060332	0.324296711948818	-0.363322872909447	0.716363708968121	0.865411328250736
Zt09_chr_13_00090	NA	NA	NA	NA	1802.64910083408	-0.337907217886207	0.197341852529341	-1.7122937357445	0.086842550520444	0.240154366445789
Zt09_chr_13_00091	NA	NA	NA	NA	1116.5060211824	1.91537214050459	0.346413339783571	5.52915237531343	3.21781759168187E-08	7.68053746430854E-07
Zt09_chr_13_00092	NA	NA	NA	NA	11776.7211980003	-0.360632706413285	0.211650335562421	-1.70390803045491	0.088398270515012	0.242991598210886
Zt09_chr_13_00093	NA	NA	NA	NA	1201.21255892716	-0.276561777114467	0.204106763404147	-1.35498585398101	0.175422064061553	0.384074678870021
Zt09_chr_13_00094	NA	NA	NA	NA	3529.03434387582	-0.008979621600092	0.207921765589214	-0.043187501677112	0.965552068010773	0.987146250674717
Zt09_chr_13_00095	NA	NA	NA	NA	202.142006341179	0.502258278818007	0.303757630030763	1.65348366316639	0.098232468260894	0.261771290768486
Zt09_chr_13_00096	NA	NA	NA	NA	19.6576615953271	0.689948433161546	0.728230106650572	0.947431899423798	0.343418742671327	0.58389488077075
Zt09_chr_13_00097	NA	NA	NA	NA	1.96813358812199	-0.049689498632061	2.15094960742317	-0.023101191427534	0.981569555319081	NA
Zt09_chr_13_00098	NA	NA	NA	NA	85.5127983747322	-0.272395920531349	0.409992120915126	-0.664393061806518	0.506438772350466	0.722310267445912
Zt09_chr_13_00100	NA	NA	NA	NA	21.8590786739135	0.310092328327639	0.743274706802393	0.417197471526608	0.676533974477726	0.843169926844656
Zt09_chr_13_00101	NA	NA	NA	NA	25.5607130801544	0.274101296443619	0.650623104540647	0.421290443777185	0.673543007491832	0.841529930014072
Zt09_chr_13_00102	NA	NA	NA	NA	15.9943159319877	0.697686461262004	0.806087220570516	0.865522295178194	0.386752184314284	0.623507876606922
Zt09_chr_13_00103	NA	NA	NA	NA	38.7679674337779	0.525660097579533	0.53658609674029	0.979637938390258	0.327264870844973	0.56814947958112
Zt09_chr_13_00104	NA	NA	NA	NA	1557.75809536717	-0.257313769732069	0.213264472433984	-1.206547751697	0.227606358669301	0.454093624047112
Zt09_chr_13_00105	NA	NA	NA	NA	441.254432368489	0.200831049146737	0.243903951371818	0.82340219589383	0.410279314742261	0.646758374471815
Zt09_chr_13_00106	NA	NA	NA	NA	332.950553745815	0.161964785500384	0.258992716834086	0.625364247613729	0.531732021613189	0.740411265368876
Zt09_chr_13_00107	NA	NA	NA	NA	72.6045417506069	0.0113014484649	0.425355686252874	0.026569407275259	0.978803174099298	0.991656495794366
Zt09_chr_13_00108	NA	NA	NA	NA	2.12071974634289	2.89015104894438	2.4367679913471	1.18605918134481	0.235598928851499	NA
Zt09_chr_13_00111	NA	NA	NA	NA	724.588962831944	-0.03190044258033	0.221607504227305	-0.143950191089237	0.885539801624475	0.953699970103941
Zt09_chr_13_00112	NA	NA	NA	NA	484.039299414062	-0.140508249018719	0.259619508767399	-0.541208361751446	0.588363974686899	0.783836810181584
Zt09_chr_13_00113	NA	NA	NA	NA	6792.8791779896	-0.257197759367328	0.190539094894077	-1.3498424536461	0.177066523866023	0.386360253730413
Zt09_chr_13_00114	NA	NA	NA	NA	7285.18663879507	0.146934439064027	0.189692997885725	0.774590737147522	0.438581532475175	0.668163923121024
Zt09_chr_13_00115	NA	NA	NA	NA	648.581567831197	-0.4039318322618	0.257683572792412	-1.56754979715841	0.116986236085402	0.294559615919092
Zt09_chr_13_00116	NA	NA	NA	NA	175.825371143579	-0.544957340767095	0.309371855663977	-1.76149617617123	0.07815445963805	0.221946042848297
Zt09_chr_13_00117	NA	NA	NA	NA	65.5108582035294	-0.102250106729349	0.452446901694627	-0.225993605760973	0.821206393554358	0.924624061045728
Zt09_chr_13_00119	NA	NA	NA	NA	3.88742910472562	0.229607909800802	1.55359974772559	0.147790903118347	0.882507788758375	0.953115357371038
Zt09_chr_13_00121	NA	NA	NA	NA	190.129886296368	0.27150776372519	0.305790012179552	0.887889574253877	0.374600153376475	0.612243472985564
Zt09_chr_13_00122	NA	NA	NA	NA	762.494291174917	-0.035463697442659	0.242801953355283	-0.146060181776074	0.88387387958542	0.953299089357247
Zt09_chr_13_00123	NA	NA	NA	NA	4.94395693455886	0.727125574641483	1.42238835651487	0.511200454721861	0.609210700314405	0.796724047144784
Zt09_chr_13_00124	NA	NA	NA	NA	22.0097469429771	0.977179156014615	0.71850869664674	1.36001019970264	0.173826696224933	0.381897468799052
Zt09_chr_13_00125	NA	NA	NA	NA	105.064920599116	0.549015121159343	0.378332247482251	1.45114545432742	0.146739361716818	0.341894935095502
Zt09_chr_13_00126	NA	NA	NA	NA	17.078501348458	0.401414132588843	0.79063321983734	0.507712201457241	0.611655190310251	0.798344546772355
Zt09_chr_13_00128	NA	NA	NA	NA	52.7184984399697	0.388793786175195	0.468935359942134	0.829098889499762	0.407048452091739	0.644411940211261
Zt09_chr_13_00129	NA	NA	NA	NA	32.4587333672002	-0.37894617864479	0.579886854271906	-0.653482961121074	0.513444970577489	0.727483808701653
Zt09_chr_13_00130	NA	NA	NA	NA	524.678899322642	0.588782520353731	0.244592697079234	2.4071958295754	0.016075547207114	0.068059795460124
Zt09_chr_13_00131	NA	NA	NA	NA	3798.35349607645	-0.437288451128139	0.19684917407532	-2.22143909509531	0.026321235556782	0.099352069811826
Zt09_chr_13_00132	NA	NA	NA	NA	330.189815942944	-0.40287975509623	0.256596910310458	-1.57008809891274	0.116394616918037	0.293911730130515
Zt09_chr_13_00133	NA	NA	NA	NA	14.0677614867976	-0.717438619204526	0.885786835069671	-0.809945001212505	0.417971786329089	0.652352585947192
Zt09_chr_13_00134	NA	NA	NA	NA	467.440355005581	-0.484117838269047	0.239517661059554	-2.02121979701813	0.043257017245775	0.144281230459352
Zt09_chr_13_00135	NA	NA	NA	NA	565.993683499194	-0.622522010530652	0.233996719320867	-2.6603877709799	0.007805073396573	0.038640790395988
Zt09_chr_13_00136	NA	NA	NA	NA	7.57609969139824	-0.113138268600622	1.20113732552943	-0.094192617443434	0.924956149128478	0.970236249873562
Zt09_chr_13_00137	NA	NA	NA	NA	32680.1127259384	-1.01804011479831	0.194642498747891	-5.23030746803613	1.69228341480525E-07	3.65852254635151E-06
Zt09_chr_13_00138	NA	NA	NA	NA	689.586722842253	0.931887129936299	0.818164530134557	1.13899722563509	0.254704311360649	0.486622688311273
Zt09_chr_13_00139	NA	NA	NA	NA	1830.72208348129	0.32285916503035	0.223032976983634	1.44758487913669	0.147733182524775	0.343338326153357
Zt09_chr_13_00140	NA	NA	NA	NA	7.84368978093028	-0.717419928962227	1.14203108492069	-0.628196498707431	0.529875223682983	0.739931649219784
Zt09_chr_13_00141	NA	NA	NA	NA	1069.83976346957	-0.358990583946329	0.239599630416447	-1.49829356298409	0.134056995763414	0.322752465838433
Zt09_chr_13_00142	NA	NA	NA	NA	1306.16856390269	-0.717782576169614	0.212740994776028	-3.37397395798253	0.000740913767293	0.005647861448656
Zt09_chr_13_00143	NA	NA	NA	NA	5899.60320009631	-0.367734685225257	0.190959992342597	-1.92571585657332	0.054139862867272	0.170123594084639
Zt09_chr_13_00144	NA	NA	NA	NA	1153.32387209902	-0.689865268641302	0.206781349921427	-3.33620642724035	0.00084930075525	0.006301071004139
Zt09_chr_13_00145	NA	NA	NA	NA	69.3864680101595	-0.489307494900777	0.426027099885476	-1.1485360791187	0.250747327686469	0.482118517786086
Zt09_chr_13_00146	NA	NA	NA	NA	1428.0228012959	-0.115879083772631	0.237319227585944	-0.488283587265029	0.625348985253187	0.808283883045113
Zt09_chr_13_00147	NA	NA	NA	NA	2444.10840529386	0.027057800164575	0.196045571656074	0.138017910509314	0.890226262474617	0.955236683188284
Zt09_chr_13_00148	NA	NA	NA	NA	3356.10775468535	-0.334342808744486	0.197650787288783	-1.69158349091717	0.090725416425597	0.247518268241543
Zt09_chr_13_00149	NA	NA	NA	NA	51443.9508026979	-0.744765587735645	0.197244386722568	-3.77585187650073	0.000159461736439	0.001544831330972
Zt09_chr_13_00150	NA	NA	NA	NA	10.2068454472363	0.83648811317443	0.998060208555233	0.838113879307251	0.401966748601087	0.639544244876117
Zt09_chr_13_00151	NA	NA	NA	NA	44.5720495747554	0.111584763034128	0.500477585187733	0.222956564562769	0.823569312040932	0.925836110065203
Zt09_chr_13_00152	NA	NA	NA	NA	104.509319226873	-0.332437627672473	0.381082645526534	-0.872350477186256	0.383017208248067	0.620790897983658
Zt09_chr_13_00153	NA	NA	NA	NA	101.049970106255	0.699614661368949	0.38781613371377	1.8039854470967	0.07123358838619	0.208315011988005
Zt09_chr_13_00154	NA	NA	NA	NA	23.5222691937877	1.13619045795519	0.693143429890851	1.63918520894601	0.101174693310526	0.267185576026329
Zt09_chr_13_00155	NA	NA	NA	NA	29.0972451301439	0.619871340838898	0.614358939726516	1.00897260665701	0.312987771834048	0.554222037504802
Zt09_chr_13_00156	NA	NA	NA	NA	54.2145179908743	-0.757270983274301	0.464924738717613	-1.62880337441939	0.103354650138754	0.271106802328159
Zt09_chr_13_00157	NA	NA	NA	NA	211.27746370657	-0.0217637573555	0.287171449067113	-0.07578663347697	0.939588850479848	0.977002007940311
Zt09_chr_13_00159	NA	NA	NA	NA	231.699042881665	0.430049374759211	0.304935817248541	1.41029472575435	0.158452675248929	0.358651732219738
Zt09_chr_13_00160	NA	NA	NA	NA	224.220947123671	0.725612273575639	0.284110516767979	2.55397892985502	0.010649970099113	0.048872198584445
Zt09_chr_13_00161	NA	NA	NA	NA	845.386234986117	0.44933048757516	0.230866348730055	1.94627969839185	0.051621150889781	0.164505166286074
Zt09_chr_13_00162	NA	NA	NA	NA	17.0716900414093	0.24698044277945	0.801140902800285	0.308285898168676	0.757864795480403	0.889305105787776
Zt09_chr_13_00163	NA	NA	NA	NA	111.400758611975	-0.151991126055873	0.361516755885317	-0.420426228055908	0.674174111176675	0.841807644882301
Zt09_chr_13_00164	NA	NA	NA	NA	1186.46443982352	0.207088806628207	0.204105327415486	1.0146173510045	0.310288265147769	0.551286830129499
Zt09_chr_13_00165	NA	NA	NA	NA	3400.5694221837	-0.200659959258926	0.19178576894151	-1.04627137021894	0.295435759720081	0.535632800317383
Zt09_chr_13_00166	NA	NA	NA	NA	2204.63987841918	0.839868845367557	0.226597034972425	3.70644234365098	0.000210191058933	0.001960668144777
Zt09_chr_13_00167	NA	NA	NA	NA	239.90957712797	3.11985474082132	0.363943503449498	8.57236002635294	1.01385546652207E-17	6.6435870632347E-16
Zt09_chr_13_00168	NA	NA	NA	NA	1722.47404977574	-0.397484167933904	0.199682732042229	-1.99057857366377	0.046527237775888	0.152773843303959
Zt09_chr_13_00169	NA	NA	NA	NA	29.6177400012853	1.1641460884567	0.62150615140684	1.87310469224084	0.061053929548161	0.186107670875869
Zt09_chr_13_00170	NA	NA	NA	NA	2007.61726533757	-0.428511200404317	0.201702344529663	-2.12447307642127	0.033630605061276	0.119623359203121
Zt09_chr_13_00171	NA	NA	NA	NA	90.7434332415616	0.560488054545339	0.381560620853472	1.46893579660198	0.141850204215424	0.335166775917742
Zt09_chr_13_00172	NA	NA	NA	NA	1453.32725402813	0.087770009582715	0.255094074655107	0.344069181933693	0.730794258795847	0.873541743745319
Zt09_chr_13_00173	NA	NA	NA	NA	24.2072637053772	0.920720537167661	0.681034234370689	1.35194457297504	0.176393047114641	0.385129686891444
Zt09_chr_13_00174	NA	NA	NA	NA	3.60566497937022	2.59384266189999	1.85781638103614	1.39617816291046	0.162660850880368	0.365520593539933
Zt09_chr_13_00175	NA	NA	NA	NA	2.51664348252782	4.73326755984224	2.40717773041754	1.96631411965631	0.049262336806327	0.158916501545873
Zt09_chr_13_00177	NA	NA	NA	NA	405.033674105668	0.232962435094999	0.248425254318837	0.937756653339307	0.348369481883064	0.587173653784703
Zt09_chr_13_00178	NA	NA	NA	NA	1136.60270303835	0.167668895518464	0.212162148046443	0.790286566488576	0.429360430276402	0.661491033146463
Zt09_chr_13_00179	NA	NA	NA	NA	537.845280667119	-0.127758422987732	0.230657893708422	-0.553887061629174	0.57965614034333	0.779226845135337
Zt09_chr_13_00180	NA	NA	NA	NA	11014.13403669	-0.213709005686085	0.194465500143857	-1.09895588434963	0.271787308892389	0.506689540345416
Zt09_chr_13_00181	NA	NA	NA	NA	42.5455532768006	0.547212052037167	0.528269912069577	1.03585693512883	0.300268891089932	0.541345814201246
Zt09_chr_13_00182	NA	NA	NA	NA	764.013038043642	-0.517758006354286	0.227903809767363	-2.27182690312547	0.023096967258372	0.0903496494534
Zt09_chr_13_00183	NA	NA	NA	NA	3092.34688554183	-0.126077406268249	0.218112336884856	-0.578038858640108	0.563237884456342	0.765446306970811
Zt09_chr_13_00184	NA	NA	NA	NA	1066.81593598774	0.035198817996753	0.218146071215773	0.161354352157629	0.871814317197996	0.948777806063587
Zt09_chr_13_00185	NA	NA	NA	NA	1009.06522320019	-0.625798124194436	0.233457607811083	-2.68056427915102	0.00734981471429	0.036888936839087
Zt09_chr_13_00188	NA	NA	NA	NA	2.47947602976469	-0.240993402353082	1.99011896882912	-0.121094972776864	0.903615811017287	0.960905836733432
Zt09_chr_13_00189	NA	NA	NA	NA	17.2101021638069	0.650598473781294	0.770691608181223	0.844174851360663	0.398571705453511	0.635666136437573
Zt09_chr_13_00190	NA	NA	NA	NA	44.291791867425	1.78126017119022	0.525607297843383	3.38895631491211	0.000701591868513	0.005379210910471
Zt09_chr_13_00191	NA	NA	NA	NA	462.185410480767	-0.232101410461602	0.23451539504617	-0.989706498440785	0.32231759776175	0.562917564426953
Zt09_chr_13_00192	NA	NA	NA	NA	1390.81396999128	-0.287322638937584	0.21903813276069	-1.31174711597591	0.189605473719283	0.403863869924981
Zt09_chr_13_00194	NA	NA	NA	NA	19.2946230689635	1.77605551973553	0.811281311148653	2.18919811824693	0.028582443371031	0.10576807350557
Zt09_chr_13_00195	NA	NA	NA	NA	17.4238642659765	1.53617297317434	0.850471105264015	1.8062612164789	0.070877546821981	0.207768302020532
Zt09_chr_13_00196	NA	NA	NA	NA	367.851456594996	0.906825502217996	0.293304129754363	3.0917583839595	0.001989747315703	0.012677864208837
Zt09_chr_13_00197	NA	NA	NA	NA	999.26784400581	-0.028764219053076	0.21252733168139	-0.135343622984916	0.892340196202463	0.955816861458067
Zt09_chr_13_00198	NA	NA	NA	NA	23.21258538621	-0.026838828814048	0.671870687195344	-0.039946420234649	0.96813584262094	0.987822819769571
Zt09_chr_13_00199	NA	NA	NA	NA	8.79156133398123	1.33518727900528	1.11969012215384	1.19246142534232	0.233080367430196	0.461696935108632
Zt09_chr_13_00200	NA	NA	NA	NA	1505.28242767601	-0.309378659503161	0.208993875052284	-1.48032404981133	0.138786788032202	0.329855335796255
Zt09_chr_13_00201	NA	NA	NA	NA	318.370925613541	0.57097209413635	0.266184928914004	2.14502036785415	0.031951218533806	0.115321709042644
Zt09_chr_13_00202	NA	NA	NA	NA	42.6514143946697	0.593614367806965	0.524719297936568	1.1312989061796	0.257929304576534	0.491094416762757
Zt09_chr_13_00203	NA	NA	NA	NA	644.32049721488	-0.20369292855839	0.230304523784813	-0.884450401628726	0.376453125390806	0.613627618672638
Zt09_chr_13_00204	NA	NA	NA	NA	32.6702213004957	0.704192817335077	0.597874874243401	1.17782641096303	0.23886581721061	0.46832082727596
Zt09_chr_13_00205	NA	NA	NA	NA	1046.27641727298	-0.042105732329197	0.232582812329147	-0.181035442419579	0.856339756594279	0.94074612943742
Zt09_chr_13_00206	NA	NA	NA	NA	86.0933586726511	0.572560636410863	0.384371807271682	1.48960102062367	0.136329173503497	0.326509144259226
Zt09_chr_13_00207	NA	NA	NA	NA	513.231880810924	0.273913763152987	0.232186919024934	1.17971229517703	0.238114662091776	0.467407199705407
Zt09_chr_13_00208	NA	NA	NA	NA	2164.54453756775	0.157711540386932	0.200701342962771	0.785802118006685	0.431983425567345	0.663380660805749
Zt09_chr_13_00209	NA	NA	NA	NA	592.97750388349	0.012494532929883	0.230116948420142	0.05429644802638	0.95669897944516	0.983261006638717
Zt09_chr_13_00210	NA	NA	NA	NA	489.608981726802	-0.259978955900253	0.233117322566886	-1.11522795919921	0.264752747695522	0.499042610003172
Zt09_chr_13_00211	NA	NA	NA	NA	8.5749616094506	-6.59331275125271	1.78147279595098	-3.70104599196704	0.00021471255098	0.001991788197052
Zt09_chr_13_00212	NA	NA	NA	NA	9.09298475400447	-2.24282033367351	1.29286819091942	-1.73476333428741	0.08278273305269	0.231789270219409
Zt09_chr_13_00214	NA	NA	NA	NA	541.714765754372	-0.04492561913809	0.227238531590377	-0.197702470719507	0.843277856517104	0.934723768522317
Zt09_chr_13_00215	NA	NA	NA	NA	1136.55197402791	-0.242508478512474	0.208108054172984	-1.16530078317341	0.243897262216886	0.4738703713422
Zt09_chr_13_00216	NA	NA	NA	NA	729.149779894008	0.045626438670602	0.230932517485946	0.197574768453206	0.843377777494212	0.934723768522317
Zt09_chr_13_00217	NA	NA	NA	NA	3562.8898567656	-0.3158924550437	0.191824092475451	-1.64678196032194	0.099602870597925	0.264022684625154
Zt09_chr_13_00218	NA	NA	NA	NA	323.717305269361	-0.15319979272256	0.259552766686404	-0.59024526950105	0.555026226257261	0.759172208084289
Zt09_chr_13_00219	NA	NA	NA	NA	2435.11051270491	-0.509273105053244	0.196820193555769	-2.58750434014252	0.009667397777706	0.045470818793935
Zt09_chr_13_00220	NA	NA	NA	NA	2346.26542964712	0.410750643270794	0.278513007492659	1.4747987785871	0.14026664971019	0.332169058236253
Zt09_chr_13_00221	NA	NA	NA	NA	525.142749951554	0.005069677516111	0.230835846466728	0.021962262766851	0.982478058221134	0.993142323844872
Zt09_chr_13_00222	NA	NA	NA	NA	1691.7244358221	0.026326287615948	0.203574957643999	0.129319872741843	0.897104547293706	0.957473164764701
Zt09_chr_13_00224	NA	NA	NA	NA	946.122576639379	0.775716423109903	0.235295289654772	3.29677837685593	0.000978006409343	0.007052609445368
Zt09_chr_13_00225	NA	NA	NA	NA	707.733513919587	0.909550319725616	0.243048460041998	3.74225913453	0.000182373307968	0.001738065401138
Zt09_chr_13_00226	NA	NA	NA	NA	25.717548633926	-0.437107051888058	0.653800446936613	-0.668563403307731	0.503774024189153	0.720846009827319
Zt09_chr_13_00227	NA	NA	NA	NA	125.351067672208	-0.324598888656329	0.339800785864359	-0.955262324749013	0.339445054914868	0.57984866084065
Zt09_chr_13_00228	chr_13.region001.gbk	NA	BGF24	NA	5.56322474874713	2.13094762652558	1.40916667169268	1.51220410568319	0.13048194689248	0.316893310247621
Zt09_chr_13_00229	chr_13.region001.gbk	NA	BGF24	NA	24.7398915889999	0.557284403406101	0.67952711474691	0.820106205200747	0.412155565120682	0.64813956442243
Zt09_chr_13_00230	chr_13.region001.gbk	NA	BGF24	NA	6741.80762932545	-0.243825587730216	0.214902253862077	-1.13458832259015	0.256547848149241	0.489258821036603
Zt09_chr_13_00231	chr_13.region001.gbk	NA	BGF24	NA	225.751577371972	0.101049728802197	0.280618632616499	0.360096291040994	0.718775126329333	0.866869253560746
Zt09_chr_13_00232	chr_13.region001.gbk	NA	BGF24	NA	853.035100136465	0.471724408503606	0.225729990204767	2.08977286569538	0.03663820791792	0.127737307843375
Zt09_chr_13_00233	chr_13.region001.gbk	NA	BGF24	NA	227.654640654181	-0.810256089415009	0.344974914799388	-2.34873915364598	0.018837097959266	0.077327386564303
Zt09_chr_13_00234	chr_13.region001.gbk	NA	BGF24	NA	1888.48746214047	-0.007247593124249	0.197349585218326	-0.03672464330863	0.970704559375016	0.988452730597847
Zt09_chr_13_00235	chr_13.region001.gbk	NA	BGF24	NA	6647.65606474867	-0.27966197694158	0.210034449632539	-1.33150527178211	0.183022811521438	0.394834843210402
Zt09_chr_13_00236	chr_13.region001.gbk	NA	BGF24	NA	747.571915867361	0.049987306243865	0.218870642089113	0.228387442768648	0.819345050731735	0.924389987358019
Zt09_chr_13_00237	chr_13.region001.gbk	NA	BGF24	biosynthetic	92.0504875124583	1.96417559527296	0.40091644534673	4.89921433273774	9.62206362458053E-07	1.74420569139733E-05
Zt09_chr_13_00238	chr_13.region001.gbk	NA	BGF24	biosynthetic-additional	28.0676122922304	1.10918537800424	0.637675808087304	1.73941893974498	0.081961099161872	0.229970637275996
Zt09_chr_13_00239	chr_13.region001.gbk	NA	BGF24	NA	17.2250071038669	-0.710452658847095	0.789361750327783	-0.900034310697318	0.368101991834497	0.606982809292582
Zt09_chr_13_00240	chr_13.region001.gbk	NA	BGF24	biosynthetic-additional	163.891460966429	0.326276368159945	0.339181038466498	0.961953444199305	0.336072990475619	0.576155259246635
Zt09_chr_13_00242	chr_13.region001.gbk	NA	BGF24	NA	2905.78966148915	-0.075971912094305	0.196505870059369	-0.386613957493236	0.69904202339822	0.856034318910112
Zt09_chr_13_00243	NA	NA	NA	NA	1994.21765900137	-0.056320329164389	0.197270194777492	-0.28549842122838	0.775262313773812	0.898048005418675
Zt09_chr_13_00244	NA	NA	NA	NA	6050.33043046755	1.38836391618376	0.226617838109327	6.12645468585739	8.98587824578193E-10	2.71636147544411E-08
Zt09_chr_13_00245	NA	NA	NA	NA	10.3978485367919	-2.05111715858577	1.08394213225589	-1.89227551688299	0.058454281239665	0.180545380793116
Zt09_chr_13_00248	NA	NA	NA	NA	13.3326698090616	0.530417674269142	0.869382109115754	0.610108798775062	0.54178973845472	0.748838168570325
Zt09_chr_13_00249	NA	NA	NA	NA	10.8699529579527	1.54332100417458	1.01345879621478	1.5228256046904	0.127802342258422	0.313238134911378
Zt09_chr_13_00250	NA	NA	NA	NA	234.927459473166	-0.274410534089413	0.278500863521718	-0.985313045781686	0.3244703265755	0.56519015042001
Zt09_chr_13_00251	NA	NA	NA	NA	669.704530897172	0.274953653623453	0.241119751701338	1.1403199102661	0.25415304582721	0.486538022686006
Zt09_chr_13_00252	NA	NA	NA	NA	1864.12619012127	-0.096068324592031	0.198859693411202	-0.48309601078073	0.629027566435465	0.810681752491345
Zt09_chr_13_00253	NA	NA	NA	NA	444.831751869937	-1.67332872400292	0.257648122121501	-6.49462806180988	8.32387983459479E-11	2.90784543890646E-09
Zt09_chr_13_00254	NA	NA	NA	NA	478.304483636251	0.105612358467032	0.236993710030528	0.445633592779435	0.655861940781847	0.828763142322252
Zt09_chr_13_00255	NA	NA	NA	NA	3792.21262753212	0.105153243971919	0.207306954737033	0.507234521414418	0.611990275626878	0.798344546772355
Zt09_chr_13_00256	NA	NA	NA	NA	4275.89514025969	0.007494792604895	0.252559356225399	0.02967537103716	0.976325954334192	0.991656495794366
Zt09_chr_13_00257	NA	NA	NA	NA	271.222202303356	-0.184776299484841	0.286737133987546	-0.644410080114933	0.519309549728569	0.73284052295832
Zt09_chr_13_00258	NA	NA	NA	NA	464.63546602712	-0.221041959174778	0.234077839722192	-0.944309634082042	0.345011444217891	0.584691666113802
Zt09_chr_13_00259	NA	NA	NA	NA	1015.98148640251	-0.206227792180739	0.218615085298504	-0.943337427511689	0.345508337618419	0.584691666113802
Zt09_chr_13_00260	NA	NA	NA	NA	8.58062723811594	-0.883723065583378	1.08871483492273	-0.811712155686847	0.416956817682156	0.65178462387713
Zt09_chr_13_00261	NA	NA	NA	NA	639.366227279294	0.004055631680873	0.236701754996964	0.017133931604879	0.986329769375161	0.994111911559026
Zt09_chr_13_00262	NA	NA	NA	NA	58.5364216702715	0.008525196713029	0.495594180666787	0.017201970978672	0.986275489809025	0.994111911559026
Zt09_chr_13_00263	NA	NA	NA	NA	27.5491976048644	-0.011829465564307	0.625118262383869	-0.018923564189591	0.984902081400474	0.994012124745245
Zt09_chr_13_00264	NA	NA	NA	NA	524.922533282757	0.247527770111822	0.230928490429994	1.07188060533769	0.283773662489577	0.520317059678114
Zt09_chr_13_00265	NA	NA	NA	NA	237.005480932542	0.146557363213221	0.289228703573919	0.506717906633236	0.6123527644681	0.798457751222154
Zt09_chr_13_00266	NA	NA	NA	NA	84.849567729831	-0.73577453622901	0.393856253208114	-1.86812962911173	0.061744004544935	0.187723126210105
Zt09_chr_13_00267	NA	NA	NA	NA	358.385679771917	0.380514261118047	0.297785967888425	1.27781125422477	0.201315985233594	0.419077277863934
Zt09_chr_13_00268	NA	NA	NA	NA	3977.1472462777	-0.291201536352374	0.20399458181938	-1.42749642542079	0.153436854788902	0.351674737784687
Zt09_chr_13_00269	NA	NA	NA	NA	164.052958441911	-0.278819759460436	0.312857371950301	-0.891204058009948	0.372819707786194	0.610278963094545
Zt09_chr_13_00270	NA	NA	NA	NA	753.525229207223	-0.560343205745621	0.229143963064179	-2.44537625278253	0.014470109624047	0.06251793697729
Zt09_chr_13_00271	NA	NA	NA	NA	104.998175254854	0.399774959114762	0.372001278756483	1.07466017442499	0.282526900300001	0.518736303196138
Zt09_chr_13_00272	NA	NA	NA	NA	11.0131915446657	-0.038511930566325	0.951580514708234	-0.040471541788698	0.967717194809021	0.987822819769571
Zt09_chr_13_00273	NA	NA	NA	NA	1073.86348312788	-0.139942503805245	0.226919265826665	-0.616706136851955	0.537428572678863	0.745937566341535
Zt09_chr_13_00274	NA	NA	NA	NA	2078.66661213801	-0.302094815573621	0.217184818011022	-1.39095733458814	0.164238364980693	0.36795811224173
Zt09_chr_13_00275	NA	NA	NA	NA	4516.94890685526	-0.410728970187043	0.211696622035085	-1.94017725100485	0.052358152209763	0.166228861213662
Zt09_chr_13_00276	NA	NA	NA	NA	212.760571721178	-0.00124223961891	0.316471494468684	-0.00392528123582	0.996868086747798	0.999020870489944
Zt09_chr_13_00277	NA	NA	NA	NA	2522.54592454597	0.162746494546277	0.197157122307712	0.825465966642948	0.409107096856041	0.646076376505895
Zt09_chr_13_00278	NA	NA	NA	NA	1106.19900078068	-0.472579457378865	0.208469219486768	-2.26690280005035	0.023396164146534	0.091283110852788
Zt09_chr_13_00279	NA	NA	NA	NA	68.4510371405339	-1.97469021947654	0.47366204573942	-4.16898553987771	3.05958397322602E-05	0.000368795530155
Zt09_chr_13_00280	NA	NA	NA	NA	25.1121727297726	1.28307739506036	0.69964520440296	1.833897219599	0.066669252389127	0.198970470355102
Zt09_chr_13_00281	NA	NA	NA	NA	879.556181102854	-0.118064937941738	0.212180759531336	-0.556435645732061	0.577913076582401	0.778470755610869
Zt09_chr_13_00282	NA	NA	NA	NA	52.1157044775176	-0.034701455928583	0.48102757268314	-0.072140263675573	0.942490283901607	0.977643998382531
Zt09_chr_13_00283	NA	NA	NA	NA	134.189879394622	0.475777058472065	0.328121187551301	1.4500040732593	0.147057383348948	0.342257973600573
Zt09_chr_13_00284	NA	NA	NA	NA	31.4370414837366	0.224004503274691	0.583606861966896	0.383827740681016	0.701106125914211	0.857783790837867
Zt09_chr_13_00285	NA	NA	NA	NA	482.848385315244	0.337818424317686	0.234965720042496	1.43773493536243	0.150509276684795	0.347264849030142
Zt09_chr_13_00286	NA	NA	NA	NA	12.2225580122484	1.77187663415784	0.962813743402521	1.84031090779421	0.065722604872432	0.196813364009127
Zt09_chr_13_00287	NA	NA	NA	NA	39565.8212427499	-0.82694888331674	0.195740013336934	-4.22473090309483	2.39226459244912E-05	0.000300457041075
Zt09_chr_13_00288	NA	NA	NA	NA	212.163656502719	0.196272067717665	0.283810545660184	0.691560164760996	0.489213585274946	0.71051807883407
Zt09_chr_13_00289	NA	NA	NA	NA	108.145497490444	0.284327076898762	0.376847374684361	0.754488676315997	0.450555842323978	0.679343166573955
Zt09_chr_13_00291	NA	NA	NA	NA	38.9489749302637	0.209434874627017	0.54767814895534	0.38240502204899	0.702160965881232	0.858676039184768
Zt09_chr_13_00292	NA	NA	NA	NA	11.7298024535083	0.018692760213998	0.945522732614259	0.019769762872136	0.984227038900231	0.993855224024607
Zt09_chr_13_00293	NA	NA	NA	NA	581.590753703497	0.111682073448177	0.234543619825252	0.476167603840115	0.633954977347557	0.813751674293311
Zt09_chr_13_00294	NA	NA	NA	NA	6309.46364413892	-0.142960731011505	0.220024985641874	-0.649747712035743	0.515855199051004	0.72982061820948
Zt09_chr_13_00295	NA	NA	NA	NA	763.792227232734	-0.595635439545299	0.231072880362065	-2.57769513502409	0.00994617060131	0.04651245560453
Zt09_chr_13_00296	NA	NA	NA	NA	1280.8581834252	-0.097455151078405	0.215609418902328	-0.451998579535863	0.65127000574877	0.826127036269031
Zt09_chr_13_00297	NA	NA	NA	NA	31043.3420454736	-0.87017629220696	0.189500489389034	-4.59194746679802	4.39128918711088E-06	6.77311417017833E-05
Zt09_chr_13_00298	NA	NA	NA	NA	10042.1421615693	-0.286405746965848	0.203837857532473	-1.40506650939569	0.160001501805959	0.360918504180643
Zt09_chr_13_00299	NA	NA	NA	NA	155.856490742139	2.45443101989128	0.446738966800857	5.49410551192279	3.92695667991364E-08	9.22703629690177E-07
Zt09_chr_13_00300	NA	NA	NA	NA	2217.83416432947	0.233450870402491	0.199778925409964	1.16854603118637	0.242586583033491	0.472544101948122
Zt09_chr_13_00301	NA	NA	NA	NA	220.708549337596	0.443757506560242	0.283753079843496	1.56388613228444	0.117844311802256	0.295802400550511
Zt09_chr_13_00303	NA	NA	NA	NA	39072.6704729471	-0.380585992499048	0.201276266598327	-1.89086373138348	0.058642537012871	0.180906772396495
Zt09_chr_13_00304	NA	NA	NA	NA	4093.4186088616	6.63362691784288	0.23385011416075	28.3670031192838	5.16482713193006E-177	1.8162975413954E-173
Zt09_chr_13_00305	NA	NA	NA	NA	947.358165633531	-0.350236134471546	0.215327010302839	-1.62653135795165	0.103836668160353	0.271897952120061
Zt09_chr_13_00306	NA	NA	NA	NA	991.22368716928	-0.200646194263069	0.208139176940593	-0.964000133047211	0.33504585916817	0.575823824428006
Zt09_chr_13_00307	NA	NA	NA	NA	1218.39111001937	0.243458251634414	0.205862233544964	1.1826270775462	0.236956976269933	0.465703446283122
Zt09_chr_13_00308	NA	NA	NA	NA	392.510578121975	-0.721794533275811	0.253735882761928	-2.8446687375039	0.004445763155382	0.024454015270743
Zt09_chr_13_00309	NA	NA	NA	NA	16.4728305013284	-0.13331195587805	0.791178160175385	-0.168498023060316	0.866191498805985	0.945578056635267
Zt09_chr_13_00310	NA	NA	NA	NA	474.089388601069	0.239966379993337	0.240004172312689	0.999842534740175	0.317386717828665	0.558164672960897
Zt09_chr_13_00311	NA	NA	NA	NA	1052.06954603976	0.445372597444137	0.228382777182781	1.9501146405961	0.051162456625219	0.163465753299836
Zt09_chr_13_00313	NA	NA	NA	NA	203.759627127804	-0.32010499974006	0.35121572808614	-0.911419888523758	0.362074178348523	0.600893909324668
Zt09_chr_13_00314	NA	NA	NA	NA	76.920954452441	-0.485479871892379	0.406034124913345	-1.19566273400293	0.2318281995081	0.460600283391799
Zt09_chr_13_00315	NA	NA	NA	NA	3059.69157061595	-0.439152678447417	0.232080895327963	-1.8922396771472	0.05845905410325	0.180545380793116
Zt09_chr_13_00316	NA	NA	NA	NA	1857.43482852437	-0.336935533102021	0.218347069563594	-1.54311909830275	0.12280188170132	0.304737228903968
Zt09_chr_13_00317	NA	NA	NA	NA	154.832478936003	0.283798192299255	0.325318471569966	0.872370360433769	0.383006364596054	0.620790897983658
Zt09_chr_13_00318	NA	NA	NA	NA	545.136285310081	1.17074747204032	0.298065695124727	3.9278168913414	8.57204339782576E-05	0.000884883149188
Zt09_chr_13_00319	NA	NA	NA	NA	263.340095219607	0.098251756811322	0.267738724661866	0.366968793682745	0.713642295578696	0.864301023803839
Zt09_chr_13_00320	NA	NA	NA	NA	1057.38578565379	-0.280468394819244	0.239783344496542	-1.1696742132283	0.242132099250672	0.471918279529759
Zt09_chr_13_00321	NA	NA	NA	NA	15.508289954532	-0.529572282783117	0.851257634070553	-0.622105766324587	0.533872323573892	0.742564668912928
Zt09_chr_13_00322	NA	NA	NA	NA	120.84632400743	-0.181385717123407	0.429797613670717	-0.422025882308349	0.673006125783435	0.841225451649646
Zt09_chr_13_00323	NA	NA	NA	NA	5831.68725096985	-0.197096627309475	0.198945476615934	-0.990706753740232	0.321828792285519	0.562507249604412
Zt09_chr_13_00324	NA	NA	NA	NA	34.3469746812437	0.454982236929347	0.587854730078913	0.773970529876099	0.438948218924782	0.668328489639214
Zt09_chr_13_00325	NA	NA	NA	NA	3113.16277296811	-0.292240549287172	0.204421126345564	-1.42960052374016	0.152831705146818	0.350821255286973
Zt09_chr_13_00326	NA	NA	NA	NA	6260.3598229486	-0.260105517198415	0.209927525486612	-1.23902530930849	0.215336125333523	0.439728312599971
Zt09_chr_13_00327	NA	NA	NA	NA	89.5518421837912	0.456082233920955	0.38708869047568	1.17823704268004	0.23870211875951	0.46826094327126
Zt09_chr_13_00328	NA	NA	NA	NA	2.81881588199053	0.295523698751897	1.85419203064463	0.159381387616662	0.873368401994758	0.949704869206833
Zt09_chr_13_00329	NA	NA	NA	NA	2.04163894535499	1.54479630018351	2.20675308092574	0.700031332701465	0.483907737142183	NA
Zt09_chr_13_00330	NA	NA	NA	NA	1777.46782018282	-0.670114957639477	0.207702155461236	-3.22632644881022	0.001253902507507	0.008687625140532
Zt09_chr_13_00331	NA	NA	NA	NA	308.17962253534	-0.522974668159626	0.27859253740726	-1.87720271701002	0.06049031529283	0.184924029654987
Zt09_chr_13_00332	NA	NA	NA	NA	757.379655200632	-0.18097106098615	0.232889395970763	-0.777068703501079	0.437118237283613	0.667186488787128
Zt09_chr_13_00333	NA	NA	NA	NA	308.836836504548	0.666553892702183	0.292164836223257	2.28143092549589	0.022522959792238	0.088465087791551
Zt09_chr_13_00334	NA	NA	NA	NA	932.884041155075	0.477967107405217	0.22716120262361	2.10408776624226	0.035370791808939	0.124263021506595
Zt09_chr_13_00335	NA	NA	NA	NA	1369.02982777984	0.169944685683	0.202460280922758	0.839397658189743	0.401246197550936	0.638676430923714
Zt09_chr_13_00336	NA	NA	NA	NA	5126.2920887069	-0.184090302946234	0.191085047109194	-0.963394602200544	0.335349534105405	0.575823824428006
Zt09_chr_13_00337	NA	NA	NA	NA	7045.3631350487	-0.181085811567003	0.212041422967948	-0.854011489983146	0.393098623066437	0.630129423650928
Zt09_chr_13_00338	NA	NA	NA	NA	44.1051283583305	2.63140924821165	0.560529351984531	4.69450750240868	2.6724980309651E-06	4.3780829544537E-05
Zt09_chr_13_00339	NA	NA	NA	NA	1599.50889291491	-0.119159146069099	0.223475744105495	-0.533208409467689	0.593889320867926	0.788140641050252
Zt09_chr_13_00340	NA	NA	NA	NA	1429.3590182979	0.303142310693863	0.20135639254212	1.50550129979336	0.132195242936145	0.31961276059334
Zt09_chr_13_00341	NA	NA	NA	NA	1487.55941232915	-0.074969198757717	0.20324180001661	-0.368867028099486	0.712226840736395	0.863578113983332
Zt09_chr_13_00342	NA	NA	NA	NA	3.45033138369876	-0.301499729949557	1.89088941551863	-0.159448631673081	0.873315426432979	0.949704869206833
Zt09_chr_13_00343	NA	NA	NA	NA	13.9309194329867	0.139961026918917	0.877375187909404	0.159522435609803	0.873257283583608	0.949704869206833
Zt09_chr_13_00345	NA	NA	NA	NA	395.443919466168	0.61887090376182	0.247800530441288	2.49745592820048	0.012508801288201	0.05563568869752
Zt09_chr_13_00346	NA	NA	NA	NA	370.328869851718	0.614616007391575	0.252533563186852	2.43379929240065	0.014941277415974	0.064234098100458
Zt09_chr_13_00347	NA	NA	NA	NA	76.3781327218282	1.43056241660077	0.420511441420612	3.40195836709675	0.00066904829162	0.005167247054607
Zt09_chr_13_00348	NA	NA	NA	NA	50.4379857882071	1.17799637940321	0.515490097204386	2.28519691414392	0.022301284069864	0.087970769325848
Zt09_chr_13_00349	NA	NA	NA	NA	1523.61650827542	-0.079155579014833	0.205897062289416	-0.384442488565323	0.700650514182927	0.857325785737634
Zt09_chr_13_00350	NA	NA	NA	NA	494.916308191887	-0.405209767716785	0.234198169163794	-1.73020040747368	0.083594475582964	0.233507461385738
Zt09_chr_13_00351	NA	NA	NA	NA	386.391462999567	-1.20011039430053	0.250524725114121	-4.79038703167461	1.66459920456934E-06	2.86018267234635E-05
Zt09_chr_13_00352	NA	NA	NA	NA	20.7014123903383	0.20754520165268	0.759586483812956	0.273234458584425	0.784672993272865	0.903645898813309
Zt09_chr_13_00353	NA	NA	NA	NA	67.9238362124291	0.722605001882165	0.448584383346682	1.61085634879026	0.107211036031784	0.277632898904104
Zt09_chr_13_00354	NA	NA	NA	NA	43.0370792852891	-0.202780692893197	0.508335944969034	-0.398910789016799	0.689958939172676	0.850787752043999
Zt09_chr_13_00355	NA	NA	NA	NA	46.6181575477985	-0.295311397577681	0.502779915714458	-0.587357188200405	0.556963840314142	0.760783566602902
Zt09_chr_13_00356	NA	NA	NA	NA	71.337854079903	0.676132525797218	0.432747733486909	1.5624172548501	0.118189724838171	0.296387353706371
Zt09_chr_13_00357	NA	NA	NA	NA	2.2701436929666	-0.28962171308077	2.06503117009342	-0.140250528551425	0.888462050380813	0.954605828650329
Zt09_chr_13_00358	NA	NA	NA	NA	13.3609373118545	0.907370134102523	0.894986579654433	1.01383658116178	0.310660736783604	0.551669882690966
Zt09_chr_13_00359	NA	NA	NA	NA	295.833698741245	0.201276286890271	0.275895134058086	0.72953909672033	0.465671961343657	0.693022879415373
Zt09_chr_13_00360	NA	NA	NA	NA	147.470841819324	0.336208348627666	0.325777034521952	1.03201979575086	0.302062844069147	0.543174800610717
Zt09_chr_13_00361	NA	NA	NA	NA	62.2654876160866	0.632055211515872	0.446482850340204	1.41563155456983	0.156883407617139	0.356322917192856
Zt09_chr_13_00362	NA	NA	NA	NA	87.9712044935499	0.619927562057311	0.385714660965092	1.6072180417156	0.108006545650396	0.27880329254017
Zt09_chr_13_00363	NA	NA	NA	NA	5.87973347865132	-0.743839910053384	1.36407582285513	-0.545306864611427	0.585542483632824	0.783132561426606
Zt09_chr_13_00364	chr_13.region002.gbk	NA	BGF25	NA	56.9784187015489	0.21399478471694	0.468294743253582	0.45696601937097	0.647695469900783	0.824174724386341
Zt09_chr_13_00365	chr_13.region002.gbk	NA	BGF25	NA	1026.66701875443	0.321501640954665	0.223248142226625	1.44010891982384	0.149836585896231	0.346585393818294
Zt09_chr_13_00366	chr_13.region002.gbk	NA	BGF25	biosynthetic	1368.85202624893	0.003149901660216	0.202528044575474	0.015552915976743	0.987591068741382	0.994293008472151
Zt09_chr_13_00367	chr_13.region002.gbk	NA	BGF25	biosynthetic-additional	1662.24247815284	0.295478314213201	0.204686347665537	1.44356630319097	0.148861009311262	0.345009588803562
Zt09_chr_13_00368	chr_13.region002.gbk	NA	BGF25	NA	3882.36426239784	1.33360783597735	0.268263526895718	4.97126035510509	6.65190501631992E-07	1.24871170680027E-05
Zt09_chr_13_00369	chr_13.region002.gbk	NA	BGF25	biosynthetic-additional	4.10384845943539	-0.010476434713381	1.53321017414548	-0.006833006257097	0.994548092228531	0.997953430950258
Zt09_chr_13_00370	NA	NA	NA	NA	488.171334616334	-0.517564570326754	0.274706019573993	-1.88406708789774	0.059555901397188	0.182799129377983
Zt09_chr_13_00371	NA	NA	NA	NA	25.9700534135771	-1.19706080678543	0.66494864802234	-1.80023045440527	0.071824256948944	0.209269718769724
Zt09_chr_14_00001	NA	NA	NA	NA	9.12297500394549	-6.68660048542139	1.76716538859998	-3.78380004981808	0.000154451922003	0.001499050392947
Zt09_chr_14_00002	NA	NA	NA	NA	11.0740248241755	-2.49403080515749	1.040156702384	-2.39774526226795	0.01649633308233	0.069281972141153
Zt09_chr_14_00003	NA	NA	NA	NA	35.1425485149045	-2.46035752576027	0.616689170619804	-3.98962336777779	6.6178292549976E-05	0.000708094306696
Zt09_chr_14_00004	NA	NA	NA	NA	21.6340330358758	-6.48395090059628	1.55155768666636	-4.17899441078954	2.92800880732318E-05	0.00035794313925
Zt09_chr_14_00008	NA	NA	NA	NA	1.51353732505647	-4.09581683678232	2.85938659796826	-1.43241100720435	0.152026230247408	NA
Zt09_chr_14_00009	NA	NA	NA	NA	1.88696414421257	-1.51636628348926	2.47855138088956	-0.611795379825868	0.540673146913582	NA
Zt09_chr_14_00011	NA	NA	NA	NA	3.82559436624784	-5.4318109497259	2.12282408750977	-2.55876640070436	0.010504430111771	0.048330456903263
Zt09_chr_14_00012	NA	NA	NA	NA	134.433023683694	-0.579055394495018	0.327910648297965	-1.76589384181523	0.07741366055214	0.220495172468974
Zt09_chr_14_00013	NA	NA	NA	NA	190.142273518178	-8.04818753461326	0.886483811823473	-9.0787755255884	1.0980313359996E-19	7.93440451698338E-18
Zt09_chr_14_00014	NA	NA	NA	NA	27.4100938405467	-0.787002952051826	0.653182014932918	-1.20487541613137	0.228251400364929	0.455036332927059
Zt09_chr_14_00015	NA	NA	NA	NA	91.984760725837	-0.289994269197943	0.398914787943004	-0.726957931776089	0.467251726804518	0.693881238310108
Zt09_chr_14_00016	NA	NA	NA	NA	547.055784531663	0.004332090764134	0.229452338507221	0.0188801334182	0.984936727952617	0.994012124745245
Zt09_chr_14_00017	NA	NA	NA	NA	713.138655739635	0.901862889887361	0.21961812250886	4.10650487120423	4.01690994671552E-05	0.000467752758696
Zt09_chr_14_00018	NA	NA	NA	NA	860.521124950768	-0.003745389612167	0.216690886144859	-0.017284481497128	0.986209665726691	0.994111911559026
Zt09_chr_14_00019	NA	NA	NA	NA	8.73821177132701	-0.473444829440789	1.08119242007965	-0.437891369425168	0.66146503225254	0.832960663436863
Zt09_chr_14_00020	NA	NA	NA	NA	444.020132395945	0.425203127432258	0.250640667932821	1.69646502676183	0.089797847986438	0.245750271402574
Zt09_chr_14_00021	NA	NA	NA	NA	1074.52329903726	0.33531639069821	0.227420905071562	1.47443081625542	0.140365632384412	0.332254301470842
Zt09_chr_14_00022	NA	NA	NA	NA	2.04679961496326	-2.96121601295545	2.46225334572245	-1.20264473113615	0.229113830008623	NA
Zt09_chr_14_00024	NA	NA	NA	NA	24.3083364643368	-0.017397959988006	0.695713332335651	-0.025007368954103	0.980049085872438	0.991895419796068
Zt09_chr_14_00026	NA	NA	NA	NA	1.59703943226981	-4.16481742557579	2.81369145276331	-1.48019692119601	0.138820701845007	NA
Zt09_chr_14_00027	NA	NA	NA	NA	404.723214446495	-2.93367356322433	0.261905637859593	-11.2012615963505	4.01967883380924E-29	5.57994890745887E-27
Zt09_chr_14_00028	NA	NA	NA	NA	28.3594504334055	-2.91990329744147	0.695056106107423	-4.20096057251268	2.6578487985216E-05	0.000329111558972
Zt09_chr_14_00029	NA	NA	NA	NA	382.74429301212	-0.745327976441053	0.342936477424856	-2.17337036304156	0.029752453565107	0.109064762026366
Zt09_chr_14_00031	NA	NA	NA	NA	46.4348056258482	-2.29214943350318	0.549790295206393	-4.16913403799299	3.05759141101666E-05	0.000368795530155
Zt09_chr_14_00033	NA	NA	NA	NA	2.02680611500258	0.826233371627774	2.33031895546984	0.354558061542777	0.722920699427678	NA
Zt09_chr_14_00037	NA	NA	NA	NA	43.924276550434	-1.22311180730756	0.5383489898998	-2.27196824040705	0.023088428646379	0.0903496494534
Zt09_chr_14_00038	NA	NA	NA	NA	176.952473411463	-0.050882173476489	0.299396325834725	-0.169949224776318	0.865050068389095	0.944847108552122
Zt09_chr_14_00039	NA	NA	NA	NA	226.979216906189	0.322348080632545	0.282374208713918	1.14156346679355	0.253635516901306	0.485988867291824
Zt09_chr_14_00040	NA	NA	NA	NA	139.939097095774	-0.297741724461232	0.323503857525331	-0.920365298697923	0.357381896215647	0.596292574526083
Zt09_chr_14_00041	NA	NA	NA	NA	150.864871444852	-0.017676816500168	0.345242345598342	-0.051201182953188	0.959165209222579	0.984548838032517
Zt09_chr_14_00042	NA	NA	NA	NA	295.540017830648	0.051617865998976	0.269601127368601	0.191460126679676	0.84816511692917	0.937763779459521
Zt09_chr_14_00043	NA	NA	NA	NA	1.44486804819554	-2.40448839663963	2.795233654536	-0.86021016265947	0.389673203645496	NA
Zt09_chr_14_00044	NA	NA	NA	NA	328.71370246018	-1.19136576575085	0.321458459174464	-3.70612666037904	0.000210453081591	0.001961378101401
Zt09_chr_14_00045	NA	NA	NA	NA	521.215758134807	-2.83740856342678	0.278981616396551	-10.1705933174952	2.68269524086786E-24	2.69546998011009E-22
Zt09_chr_14_00046	NA	NA	NA	NA	28.550787728254	-4.2538407167444	0.8283063495006	-5.13558868564645	2.81262204124856E-07	5.76177913304316E-06
Zt09_chr_14_00047	NA	NA	NA	NA	133.931822907654	-2.52699362439819	0.349900475222138	-7.22203541676785	5.12151291071906E-13	2.25133171700359E-11
Zt09_chr_14_00048	NA	NA	NA	NA	114.518667800009	-5.85529345253356	0.613964348253006	-9.53686230999307	1.47219113974934E-21	1.22296193105162E-19
Zt09_chr_14_00049	NA	NA	NA	NA	791.100054988238	-5.41773572617655	0.29505413432257	-18.3618363410342	2.65476202020487E-75	1.3337018720553E-72
Zt09_chr_14_00052	NA	NA	NA	NA	24.4593588670133	-3.96583241074129	0.862278694396853	-4.59924666643341	4.24021479590127E-06	6.60772025062901E-05
Zt09_chr_14_00053	NA	NA	NA	NA	19.1549717802578	-6.30805216406258	1.56527809047477	-4.02998815510747	5.5779663583926E-05	0.000613634463827
Zt09_chr_14_00054	NA	NA	NA	NA	17.8845280127829	-5.13840881453735	1.25019311314841	-4.11009208137222	3.95501371945157E-05	0.000462075246293
Zt09_chr_14_00056	NA	NA	NA	NA	62.8139716723504	-3.76249261867543	0.53582946996499	-7.02180979131525	2.19012565535185E-12	8.81901742899315E-11
Zt09_chr_14_00057	NA	NA	NA	NA	2.9139886079591	-5.0331960669436	2.30436596723335	-2.18419996585287	0.028947557444696	0.106728187871235
Zt09_chr_14_00058	NA	NA	NA	NA	1.91888074245701	-4.42579918447088	2.69890034084278	-1.63985276428875	0.101035784216097	NA
Zt09_chr_14_00059	NA	NA	NA	NA	3.22907594861693	-1.46279896075694	2.1168921608596	-0.691012507771272	0.489557680832122	0.710919963218016
Zt09_chr_14_00060	NA	NA	NA	NA	158.632497202582	-10.8041329320579	1.47475070413609	-7.32607409629072	2.36992793136237E-13	1.10144227647017E-11
Zt09_chr_14_00061	NA	NA	NA	NA	154.643148008388	-2.29122804410502	0.353617603654096	-6.47939474853256	9.20912803033514E-11	3.19593094473802E-09
Zt09_chr_14_00062	NA	NA	NA	NA	38.4282793002776	-6.33351990390686	1.15769246138397	-5.47081380864776	4.47973738054058E-08	1.0373766938158E-06
Zt09_chr_14_00064	NA	NA	NA	NA	8.16945589743197	-2.84136439130436	1.26495619397994	-2.24621564353509	0.024690198703543	0.09513571816011
Zt09_chr_14_00065	NA	NA	NA	NA	40.4183338935742	-3.47047211132079	0.626057358955675	-5.54337723481099	2.96692712215933E-08	7.11388207699566E-07
Zt09_chr_14_00066	NA	NA	NA	NA	2.04679961496326	-2.96121601295545	2.46225334572245	-1.20264473113615	0.229113830008623	NA
Zt09_chr_14_00067	NA	NA	NA	NA	37.4713415034172	-1.5341891363018	0.563033796604754	-2.7248615368267	0.006432845839363	0.033284219521962
Zt09_chr_14_00069	NA	NA	NA	NA	9.48314752048192	0.927798858853714	1.05501696688399	0.879416054884865	0.379175730214688	0.616950023714522
Zt09_chr_14_00070	NA	NA	NA	NA	42.2511454611882	-1.8807694587278	0.548783476438933	-3.42716123840345	0.000609926793672	0.004762936841777
Zt09_chr_14_00071	NA	NA	NA	NA	33.7982748009604	-1.87684977532568	0.632679091537066	-2.96651145965003	0.003011991361996	0.017821934306817
Zt09_chr_14_00073	NA	NA	NA	NA	27.8459472391337	-1.51437134996713	0.633279553397609	-2.39131571806222	0.016788109435801	0.070283553391945
Zt09_chr_14_00074	NA	NA	NA	NA	4.4646933857787	-1.1262368809836	1.47948483571605	-0.761235839526885	0.446516215204811	0.67498869041564
Zt09_chr_14_00075	NA	NA	NA	NA	30.4402733647375	-0.925176275237986	0.609833058460485	-1.51709760958775	0.129242041698593	0.31551296251066
Zt09_chr_14_00076	NA	NA	NA	NA	392.961962227379	-0.234493439735106	0.250371311132875	-0.936582704600119	0.348973251968869	0.587407687831279
Zt09_chr_14_00077	NA	NA	NA	NA	521.763981218719	-0.859104573830678	0.250461997459059	-3.43007954318941	0.000603404332756	0.004741692185713
Zt09_chr_14_00078	NA	NA	NA	NA	264.842810054508	-0.993411503644615	0.267118776127457	-3.71898792756749	0.000200022610365	0.001884141552988
Zt09_chr_14_00079	NA	NA	NA	NA	625.028469411861	-1.14318187108724	0.239788980475032	-4.76744956679223	1.86572678180937E-06	3.17474476582078E-05
Zt09_chr_14_00081	NA	NA	NA	NA	1473.26087143218	-2.63310614737871	0.213712273320594	-12.3207998607957	6.99965605924541E-35	1.27321330043171E-32
Zt09_chr_14_00082	NA	NA	NA	NA	152.006818349649	-2.65406545923021	0.377798103772017	-7.0250894134498	2.13929205924555E-12	8.6473299712799E-11
Zt09_chr_14_00083	NA	NA	NA	NA	226.049196916278	-3.18225933114129	0.311355699481767	-10.2206554639532	1.60253570337442E-24	1.64143220102914E-22
Zt09_chr_14_00084	NA	NA	NA	NA	597.812649907284	-1.89302909687463	0.2284987300048	-8.28463727931821	1.18469591105526E-16	7.10144423956417E-15
Zt09_chr_14_00086	NA	NA	NA	NA	47.7698524867648	-3.60574913093577	0.618505379763399	-5.82977812143703	5.55011222209719E-09	1.48237174539558E-07
Zt09_chr_14_00088	NA	NA	NA	NA	65.7007167716122	-0.110404836809587	0.440818273278152	-0.25045431077201	0.802236033616078	0.913797252715355
Zt09_chr_14_00089	NA	NA	NA	NA	52.6619474034018	0.583515849065114	0.484001928238838	1.20560645530563	0.227969268984881	0.45473166719427
Zt09_chr_14_00091	NA	NA	NA	NA	472.502305578049	-0.204000589332573	0.25109388268398	-0.812447468460721	0.416534917909414	0.651414672983148
Zt09_chr_14_00092	NA	NA	NA	NA	10.3296757598419	-0.761719868674454	0.982520434951157	-0.775271273327073	0.438179380286803	0.667710534628482
Zt09_chr_14_00093	NA	NA	NA	NA	656.341359981954	-0.501172481481448	0.229443313365989	-2.18429761202942	0.028940386138848	0.106728187871235
Zt09_chr_14_00094	NA	NA	NA	NA	606.412159657183	-0.604282186083276	0.22817549299688	-2.64832203558136	0.008089242720601	0.039638416489707
Zt09_chr_14_00095	NA	NA	NA	NA	10.554531412002	-0.345440012630623	1.04401839433042	-0.330875408428193	0.740738597943969	0.879548926089912
Zt09_chr_14_00096	NA	NA	NA	NA	8.81797459817843	-2.00130018018899	1.14478571711235	-1.74818758678886	0.080431550348531	0.227007184638042
Zt09_chr_14_00097	NA	NA	NA	NA	60.9560092381819	-1.75546678534252	0.45827800910059	-3.83057172825676	0.000127845857496	0.001272428109988
Zt09_chr_14_00098	NA	NA	NA	NA	3473.11723263353	-0.559160403012861	0.250163395724715	-2.23518073614643	0.025405485648879	0.097093347460471
Zt09_chr_14_00099	NA	NA	NA	NA	112.388185011805	-2.1596464582795	0.385893502303527	-5.59648308506842	2.18743652377497E-08	5.28088222558947E-07
Zt09_chr_14_00100	NA	NA	NA	NA	134.700053431651	-2.13944399650257	0.386061997693302	-5.54171094095152	2.99530464154919E-08	7.16563808805984E-07
Zt09_chr_14_00101	NA	NA	NA	NA	24.0055115833873	-2.20534949094816	0.725077467597401	-3.04153637301095	0.002353741255444	0.014487730597975
Zt09_chr_14_00102	NA	NA	NA	NA	33.1519032375653	-1.2381582963547	0.585686323402035	-2.11402972356038	0.034512728702875	0.122020538812107
Zt09_chr_14_00103	NA	NA	NA	NA	20.157323802158	-0.253630239374403	0.738849786355399	-0.343277137055844	0.731389978974663	0.874055763273979
Zt09_chr_14_00104	NA	NA	NA	NA	2329.53990670199	-0.703916576600231	0.200831043084965	-3.5050187749233	0.000456575084086	0.003751454156622
Zt09_chr_14_00107	NA	NA	NA	NA	35.3976236651997	-1.42318988644979	0.574611104688296	-2.47678799598176	0.013257062196551	0.058300127625515
Zt09_chr_14_00108	NA	NA	NA	NA	680.131684246734	0.008944165126915	0.242026862775507	0.036955257876524	0.970520680393168	0.988439427905776
Zt09_chr_14_00109	NA	NA	NA	NA	32.7030543289294	-0.721501259506573	0.589664287991375	-1.22357971171069	0.221110816971037	0.447244336637039
Zt09_chr_15_00003	NA	NA	NA	NA	25.9452238332444	-1.11318618744003	0.651344537949245	-1.70905891211569	0.087440037463185	0.241490155821099
Zt09_chr_15_00004	NA	NA	NA	NA	32.8385607184795	-4.026918714544	0.754815069364681	-5.33497392670421	9.55582874321146E-08	2.14042448494439E-06
Zt09_chr_15_00006	NA	NA	NA	NA	29.3757240116005	-0.997151206236801	0.622442556561488	-1.60199715736869	0.109156238091716	0.28067226708935
Zt09_chr_15_00007	NA	NA	NA	NA	137.542387910945	-0.772921071584804	0.35669788804156	-2.16687874388185	0.030244101133692	0.110598012811247
Zt09_chr_15_00011	NA	NA	NA	NA	293.628698709609	-3.88175636358241	0.308982950109378	-12.5630115260673	3.37247598144681E-36	6.46902210986615E-34
Zt09_chr_15_00012	NA	NA	NA	NA	41.120431405169	-1.3274181044794	0.537995553105648	-2.46734029085689	0.013612092887288	0.059568815895234
Zt09_chr_15_00013	NA	NA	NA	NA	74.8021991598076	-1.14300044848604	0.425645235888818	-2.68533593733114	0.007245693781774	0.036499501373626
Zt09_chr_15_00015	NA	NA	NA	NA	5.87989577326942	-1.99049084190725	1.39030435171444	-1.43169431891132	0.152231322986628	0.349823667503578
Zt09_chr_15_00020	NA	NA	NA	NA	15.5877174191801	-7.46323611699421	1.71706647522553	-4.34650389176921	1.38324598299307E-05	0.000189031672546
Zt09_chr_15_00021	NA	NA	NA	NA	28.9336342286257	-4.51363735502394	0.870934520092907	-5.18252205061575	2.18905476599261E-07	4.60968618387665E-06
Zt09_chr_15_00023	NA	NA	NA	NA	5.31704954842212	-2.17070394249037	1.43575100184153	-1.51189442995768	0.130560721275984	0.31701164774721
Zt09_chr_15_00024	NA	NA	NA	NA	58.7183643683561	-4.57541967694397	0.628815169241032	-7.27625525075424	3.43213920223594E-13	1.53973977683081E-11
Zt09_chr_15_00025	NA	NA	NA	NA	62.637294140269	-6.02343924746674	0.840933438757013	-7.1628014416575	7.90448016703215E-13	3.38992950252802E-11
Zt09_chr_15_00026	NA	NA	NA	NA	120.564722310313	-4.61763816785721	0.466603812118376	-9.89627184332931	4.32082842682621E-23	3.9297189571566E-21
Zt09_chr_15_00027	NA	NA	NA	NA	3.78384331264117	-5.41770521754293	2.13510916471326	-2.53743710489412	0.011166743134994	0.05071422301945
Zt09_chr_15_00028	NA	NA	NA	NA	11.1002610215662	-0.998859315210865	1.12010068829102	-0.891758504974106	0.372522387380882	0.610076247573471
Zt09_chr_15_00032	NA	NA	NA	NA	50.2227404993469	-0.635920391403969	0.487133116232266	-1.3054345315763	0.191744926364218	0.406431923979767
Zt09_chr_15_00033	NA	NA	NA	NA	54.748515184239	-3.41562127116012	0.553288192664377	-6.17331314212959	6.68735750561358E-10	2.05689859137677E-08
Zt09_chr_15_00034	NA	NA	NA	NA	136.986834618985	-0.453098007503733	0.32631029112809	-1.38854954876637	0.164969767840713	0.36904814476665
Zt09_chr_15_00035	NA	NA	NA	NA	1687.55187757499	-0.406754542483882	0.201112773734382	-2.02251967854166	0.043122692727542	0.14403338243282
Zt09_chr_15_00036	NA	NA	NA	NA	85.0600208960637	-4.60187117307737	0.539348694482846	-8.5322746122337	1.43497932205023E-17	9.23111698026217E-16
Zt09_chr_15_00037	NA	NA	NA	NA	1348.68848605891	0.586693157642219	0.214004480336261	2.7414994149672	0.006115946967166	0.031926393124
Zt09_chr_15_00038	NA	NA	NA	NA	208.149048079974	1.16001498839106	0.315701935062153	3.67439936078531	0.000238409589908	0.002168294115114
Zt09_chr_15_00039	NA	NA	NA	NA	25.1386910529518	-0.326387344074476	0.714967241809455	-0.456506711060562	0.648025646041414	0.824346102991205
Zt09_chr_15_00040	NA	NA	NA	NA	4.71028190128233	-4.25343424525527	1.96761719618986	-2.16171837362049	0.030639890521753	0.111750992489747
Zt09_chr_15_00042	NA	NA	NA	NA	83.3340571330984	-2.97005023648756	0.439347611452595	-6.76013743802503	1.37860901233115E-11	5.17591639860982E-10
Zt09_chr_15_00043	NA	NA	NA	NA	27.1090001658914	-3.25485717239287	0.742402767404914	-4.38422015016229	1.16402012664991E-05	0.000163520803411
Zt09_chr_15_00046	NA	NA	NA	NA	77.8199648045223	-0.028068059416143	0.478792877520274	-0.05862255002938	0.953252749242149	0.982066365981373
Zt09_chr_15_00047	NA	NA	NA	NA	25.1432978851298	-1.37744309467211	0.683277405813683	-2.01593537698173	0.043806733719004	0.145792126414983
Zt09_chr_15_00048	NA	NA	NA	NA	28.1530362878222	-2.0305686488723	0.65699398987804	-3.09069592744562	0.001996880126355	0.012713992355489
Zt09_chr_15_00049	NA	NA	NA	NA	25.224363528851	-0.204856464538586	0.672727667467099	-0.304516187523394	0.760734662109236	0.890710716110611
Zt09_chr_15_00050	NA	NA	NA	NA	5.36646468870521	-2.27038519606355	1.48340079045093	-1.53052715805376	0.125886296438848	0.309580519214416
Zt09_chr_15_00051	NA	NA	NA	NA	12.3377242381776	0.321134011128112	0.907033585834502	0.354048644001046	0.723302428530844	0.86901726694003
Zt09_chr_15_00052	NA	NA	NA	NA	1.78195696288177	2.61787836529469	2.62389231281298	0.997708005207026	0.318420970273421	NA
Zt09_chr_15_00053	NA	NA	NA	NA	1.16477779161501	-2.04271788182789	3.24045753360414	-0.630379463592573	0.528446343801515	NA
Zt09_chr_15_00054	NA	NA	NA	NA	5.00153266142931	3.12903792598482	1.67073652225363	1.87284941958658	0.061089181444847	0.186107670875869
Zt09_chr_15_00055	NA	NA	NA	NA	11.065768896546	0.847696635463599	1.02055665857059	0.830621826181507	0.406187300728909	0.64343483824174
Zt09_chr_15_00057	NA	NA	NA	NA	1.55528837866314	-4.13071120507566	2.82487765911572	-1.46226198212375	0.143669432347361	NA
Zt09_chr_15_00058	NA	NA	NA	NA	3.9535132387541	-3.99025308600551	2.05368065569481	-1.94297641891919	0.05201900755482	0.165401003527231
Zt09_chr_15_00060	NA	NA	NA	NA	1.6980400815218	-1.53323129709653	2.48316539362687	-0.617450332157345	0.53693773211055	NA
Zt09_chr_15_00061	NA	NA	NA	NA	1.42778428030352	0.827473649447733	2.52214606546115	0.328083159329806	0.742848786819703	NA
Zt09_chr_15_00062	NA	NA	NA	NA	13.60717384892	-3.03125342472521	1.15762208277652	-2.61851727763767	0.008831281924188	0.042426345669424
Zt09_chr_15_00063	NA	NA	NA	NA	26.2767265312085	-2.84359910291332	0.785598458415273	-3.61965972877479	0.000294990673572	0.002589144431106
Zt09_chr_15_00064	NA	NA	NA	NA	6.42040737570599	-4.71584156469807	1.85186678034601	-2.54653391634195	0.010879863840171	0.049775612972162
Zt09_chr_15_00065	NA	NA	NA	NA	40.3590842979289	-3.69555783198711	0.646876438468572	-5.71292693970435	1.11049364043582E-08	2.81627593908603E-07
Zt09_chr_15_00067	NA	NA	NA	NA	88.892785162898	-3.91455296116988	0.470915397609051	-8.31264592545708	9.35914543728448E-17	5.67465427375582E-15
Zt09_chr_15_00068	NA	NA	NA	NA	2.39822486009096	-3.22703571050149	2.41080578465229	-1.33857141502045	0.180710237021741	0.3917675112844
Zt09_chr_15_00069	NA	NA	NA	NA	1332.74076505946	-0.466968067516302	0.219687306796939	-2.12560331466	0.033536303392263	0.11940870765723
Zt09_chr_15_00070	NA	NA	NA	NA	59.4456381239438	-3.9571735495075	0.568588988771766	-6.95963802966984	3.41148126089498E-12	1.34295251128515E-10
Zt09_chr_15_00071	NA	NA	NA	NA	2.2703059875847	-4.68075907556803	2.4853830460224	-1.88331496147409	0.059657697029191	0.182961832458711
Zt09_chr_15_00073	NA	NA	NA	NA	20.9624255771475	-1.7613191516561	0.773917533523298	-2.27584862128347	0.022855071504016	0.08960275153005
Zt09_chr_15_00074	NA	NA	NA	NA	414.264063502625	-2.75784002700526	0.273326000809226	-10.0899293109336	6.12135840608096E-24	5.76610099858519E-22
Zt09_chr_15_00075	NA	NA	NA	NA	6.53325055438794	-0.511546145212418	1.22089355045051	-0.418993240666771	0.675221072294857	0.842749667264578
Zt09_chr_15_00076	NA	NA	NA	NA	6.91241511191705	-1.29013533975789	1.27181232833544	-1.01440700881271	0.310388581313431	0.551372206239552
Zt09_chr_15_00078	NA	NA	NA	NA	50.0236341607232	-0.126653143294391	0.512296043053716	-0.247226471903691	0.804732959433607	0.915751560999305
Zt09_chr_15_00079	NA	NA	NA	NA	34.9572916228679	-1.03352439693712	0.565951954059336	-1.82616985333133	0.067824680816825	0.201532502416931
Zt09_chr_15_00080	NA	NA	NA	NA	2.22855493397803	-4.65683193427814	2.52173707337673	-1.84667623894763	0.064794077411582	0.194918025860333
Zt09_chr_15_00081	NA	NA	NA	NA	2.58031438439858	4.76556382534146	2.37769062873839	2.00428254531586	0.045039802546956	0.148862755911775
Zt09_chr_15_00082	NA	NA	NA	NA	26.1558141077602	-2.36217541717901	0.706878689505928	-3.3416984445097	0.000832674707145	0.006203897005914
Zt09_chr_15_00083	NA	NA	NA	NA	88.2011313266146	-1.36743505562377	0.38901985362037	-3.51507781131962	0.000439625157254	0.003634831825257
Zt09_chr_15_00084	NA	NA	NA	NA	7.70102826298205	1.5045853178148	1.18020713881958	1.27484851457487	0.202362865208511	0.420344207117502
Zt09_chr_15_00087	NA	NA	NA	NA	19.3032268171637	-1.63577658115433	0.757941009446185	-2.15818455627511	0.030913485643491	0.112538741731824
Zt09_chr_15_00088	NA	NA	NA	NA	5.15079431343492	3.23278273539024	1.67996944103402	1.92431044067115	0.054315682668273	0.170544777425678
Zt09_chr_15_00089	NA	NA	NA	NA	556.840924374353	-2.15534991165622	0.252523611783913	-8.53524110648545	1.39863453324406E-17	9.05251185627292E-16
Zt09_chr_16_00004	NA	NA	NA	NA	157.792355374964	-0.867924222371283	0.321362891755377	-2.70076055648625	0.006918112452805	0.035190977038136
Zt09_chr_16_00005	NA	NA	NA	NA	11.8657100019272	-0.982712294355191	0.931071799555003	-1.05546349360476	0.291213397249601	0.530897069463158
Zt09_chr_16_00006	NA	NA	NA	NA	742.344262944192	-0.083065887295439	0.218665151268496	-0.379877117197534	0.704036634138868	0.85937596785434
Zt09_chr_16_00007	NA	NA	NA	NA	537.387127720065	-0.829284244357061	0.258563417446606	-3.20727600426426	0.001339983673812	0.009167851983606
Zt09_chr_16_00010	NA	NA	NA	NA	1.71012547442365	-4.27681919347775	2.78676574351825	-1.53468916554081	0.124860198438592	NA
Zt09_chr_16_00013	NA	NA	NA	NA	980.862203690956	-0.684132152463714	0.232783636819464	-2.93891856752068	0.003293595972465	0.019239998620988
Zt09_chr_16_00014	NA	NA	NA	NA	49.4620798778953	-0.146554609020637	0.482079150343945	-0.304005284020426	0.761123865503964	0.890919425392968
Zt09_chr_16_00015	NA	NA	NA	NA	1.25311597920042	1.85996873428565	2.91496115303502	0.638076679803802	0.523423766137845	NA
Zt09_chr_16_00017	NA	NA	NA	NA	6.11040859494876	-0.768054167424082	1.2851771271855	-0.597625145341715	0.55009008216645	0.755657599851048
Zt09_chr_16_00018	NA	NA	NA	NA	16.0304819257828	-0.963302360443464	0.816667746842379	-1.17955235059551	0.238178303849883	0.467407199705407
Zt09_chr_16_00019	NA	NA	NA	NA	37.1183229583684	-1.60304695548208	0.591964016690794	-2.70801418715187	0.006768712887311	0.034581075525973
Zt09_chr_16_00020	NA	NA	NA	NA	73.16966730046	-1.14360853873766	0.412898282892446	-2.76971008628669	0.005610620800787	0.029834702342893
Zt09_chr_16_00021	NA	NA	NA	NA	4.73220174954642	-4.18266391844872	1.97411428192897	-2.11875470267188	0.034111202697067	0.120803352955371
Zt09_chr_16_00022	NA	NA	NA	NA	18.1672034121959	-2.86675639900695	0.852376317542761	-3.36325205194727	0.000770299981006	0.005804760571152
Zt09_chr_16_00023	NA	NA	NA	NA	29.8659897685502	-2.40589381658162	0.673802482867889	-3.57062177381935	0.000356134837516	0.003047220223678
Zt09_chr_16_00024	NA	NA	NA	NA	94.2558440803274	-0.946801073431204	0.377244425710407	-2.50978148092775	0.012080589233062	0.054257222821969
Zt09_chr_16_00025	NA	NA	NA	NA	101.992476040528	-1.41798857435646	0.372392429737168	-3.80778034439976	0.000140219736504	0.001377391266403
Zt09_chr_16_00026	NA	NA	NA	NA	75.0605562509871	-1.33248528128107	0.416641361329861	-3.19815890824656	0.001383080431645	0.009370148628982
Zt09_chr_16_00027	NA	NA	NA	NA	125.823538494246	-4.4869564946945	0.455711208693837	-9.84605251987337	7.12890957555306E-23	6.35699735166884E-21
Zt09_chr_16_00028	NA	NA	NA	NA	208.330729985667	-2.76988151061477	0.316325084176623	-8.75643965392316	2.01514542483535E-18	1.36290615632705E-16
Zt09_chr_16_00029	NA	NA	NA	NA	3.66133758927172	-2.18622563315191	1.80792607510468	-1.20924503676143	0.226568719947093	0.452451257891697
Zt09_chr_16_00032	NA	NA	NA	NA	1.55528837866314	-4.13071120507566	2.82487765911572	-1.46226198212375	0.143669432347361	NA
Zt09_chr_16_00033	NA	NA	NA	NA	1.19169601486927	-3.75785033555503	3.42912819515236	-1.0958617239412	0.273139291729309	NA
Zt09_chr_16_00034	NA	NA	NA	NA	36.9599088768641	-2.2841826560124	0.595430890276178	-3.83618433862732	0.000124960628575	0.001247241846226
Zt09_chr_16_00036	NA	NA	NA	NA	50.4211591952716	-5.70884048888332	0.871469263566017	-6.55082253334211	5.72210270325519E-11	2.01900279328904E-09
Zt09_chr_16_00039	NA	NA	NA	NA	4.20668527208036	-3.06868703832237	1.79959233065669	-1.70521233395264	0.088154830508068	0.242701842865375
Zt09_chr_16_00041	NA	NA	NA	NA	5.57947896834589	-1.36550780215709	1.4286323310602	-0.955814713463569	0.339165853425025	0.579653289103194
Zt09_chr_16_00045	NA	NA	NA	NA	4.18185569174761	-2.21153595191274	1.69109719230954	-1.30775212800894	0.190957396220186	0.405487298562016
Zt09_chr_16_00048	NA	NA	NA	NA	96.3219547086841	-3.72243047667705	0.457928676024973	-8.128843358292	4.33405936933185E-16	2.44515114152145E-14
Zt09_chr_16_00049	NA	NA	NA	NA	7.95803491771237	-3.21684549138462	1.37898876384059	-2.33275685468637	0.019660910316295	0.079782204001374
Zt09_chr_16_00050	NA	NA	NA	NA	5.75197690076316	-2.31188435663224	1.40864387711552	-1.64121279635722	0.100753250346929	0.266347136684429
Zt09_chr_16_00053	NA	NA	NA	NA	3.57516977037214	-2.8042390830448	1.89608201784381	-1.47896507464046	0.139149649404727	0.330190913454762
Zt09_chr_16_00054	NA	NA	NA	NA	2.88973609639108	-2.47276820813438	2.07023076119547	-1.19444085871203	0.232305562102101	0.460997275730545
Zt09_chr_16_00056	NA	NA	NA	NA	21.8492113711601	-0.323253698034307	0.688877415604927	-0.469247054282433	0.638893055267932	0.81839056754646
Zt09_chr_16_00059	NA	NA	NA	NA	7.11326227289157	-0.753919247991368	1.17953758370123	-0.639165091819856	0.522715538653834	0.735265970769009
Zt09_chr_16_00061	NA	NA	NA	NA	2.91665431964534	-3.52893259287889	2.24806275270636	-1.56976605240692	0.116469548024088	0.294030565124223
Zt09_chr_16_00062	NA	NA	NA	NA	4.03701534596744	-4.01757147336454	2.02649301762634	-1.98252421223261	0.04742060025436	0.154887719097059
Zt09_chr_16_00064	NA	NA	NA	NA	8.25578601094965	-5.0844866717995	1.75501277988421	-2.8971223059327	0.003766029037733	0.021430208386237
Zt09_chr_16_00066	NA	NA	NA	NA	74.5837684280157	-2.88813154266554	0.45487881249465	-6.34923294586185	2.16391156284148E-10	7.08983446831602E-09
Zt09_chr_16_00068	NA	NA	NA	NA	7.60702444673131	-1.54918641375276	1.16560177433303	-1.32908721303141	0.183819198416393	0.39589132088252
Zt09_chr_16_00069	NA	NA	NA	NA	51.4897876508988	-0.330599295962316	0.471547783765694	-0.701093944970349	0.483244388851224	0.706713099858666
Zt09_chr_16_00070	NA	NA	NA	NA	155.822809215563	0.354824621885166	0.313601335690241	1.13145124558922	0.257865212877454	0.491094416762757
Zt09_chr_16_00071	NA	NA	NA	NA	272.492520622825	-0.398881577041619	0.273769559931348	-1.45699754619047	0.145117057565622	0.339690472002953
Zt09_chr_16_00074	NA	NA	NA	NA	74.0866514054939	0.595072303797702	0.413194719791212	1.44017402763132	0.149818169352291	0.346585393818294
Zt09_chr_16_00075	NA	NA	NA	NA	913.310694551539	0.005092440830273	0.215976812258784	0.023578646138046	0.981188705329186	0.992382402571461
Zt09_chr_16_00076	NA	NA	NA	NA	514.084917434987	0.211032081716651	0.269566143696062	0.782858258174258	0.433710351956785	0.664581585060869
Zt09_chr_16_00077	NA	NA	NA	NA	375.2803531002	-0.190101063125658	0.248810163448906	-0.764040586166393	0.444843056635932	0.67342434316388
Zt09_chr_16_00078	NA	NA	NA	NA	14.8207908689639	-1.73163186770125	0.880021569359066	-1.96771525607312	0.049100809468382	0.158607515049994
Zt09_chr_16_00079	NA	NA	NA	NA	2.4871401164411	-0.420102552047386	2.30435244103288	-0.182308289551004	0.85534079358053	0.940369165423773
Zt09_chr_16_00084	NA	NA	NA	NA	1735.58123889342	-1.30503892832457	0.220662603765916	-5.91418258487053	3.33527748728885E-09	9.21130300808833E-08
Zt09_chr_16_00085	NA	NA	NA	NA	35.9168021041935	-0.761337012458709	0.569214949580446	-1.33752111222636	0.181052595564581	0.392004673662674
Zt09_chr_16_00086	NA	NA	NA	NA	71.1109298150247	-0.664204785213935	0.425398280679513	-1.56137157901288	0.11843610366987	0.29686407548518
Zt09_chr_16_00087	NA	NA	NA	NA	49.6081781613932	-0.574241425446009	0.503474617020819	-1.14055685437318	0.254054380550873	0.486532799867859
Zt09_chr_16_00088	NA	NA	NA	NA	278.866301704119	-0.335803835533574	0.291554114026835	-1.15177189886151	0.249414818217831	0.480607549259931
Zt09_chr_16_00089	NA	NA	NA	NA	126.697702897626	0.182594038409861	0.341683989311931	0.534394481806307	0.593068636009211	0.787325293808629
Zt09_chr_16_00090	NA	NA	NA	NA	41.1625824607339	-0.318838250925732	0.56347849086893	-0.565839257562533	0.571503056807366	0.772796366228879
Zt09_chr_16_00093	NA	NA	NA	NA	18.0748683085883	-0.46456286350053	0.752548629018014	-0.617319393840009	0.537024077288907	0.745670441615947
Zt09_chr_16_00095	NA	NA	NA	NA	18.4227886776799	-5.22543194008714	1.24127996008943	-4.20971264186902	2.5569569089228E-05	0.000319619613615
Zt09_chr_16_00096	NA	NA	NA	NA	1.99021573100418	-4.49296729771697	2.61053272103751	-1.72109212097189	0.08523410880762	NA
Zt09_chr_16_00097	NA	NA	NA	NA	3.3169993620557	-2.5527477927533	1.85552007127076	-1.37575865240037	0.168896366502558	0.37520671017098
Zt09_chr_16_00100	NA	NA	NA	NA	114.755614754893	-0.208977589282383	0.359445237482917	-0.581389228428196	0.560978155500739	0.763309720110173
Zt09_chr_16_00101	NA	NA	NA	NA	51.5634541458394	-0.611514944680723	0.487552305767387	-1.25425505622053	0.209749314124536	0.431608204410738
Zt09_chr_16_00102	NA	NA	NA	NA	1.51337503043837	1.06970234519517	2.6339526067977	0.406120574240585	0.68465400927489	NA
Zt09_chr_16_00103	NA	NA	NA	NA	17.0783622851744	-0.189020413626733	0.818289648762184	-0.230994506545038	0.817319069777017	0.923203017788815
Zt09_chr_16_00106	NA	NA	NA	NA	72.6151768042093	-0.935938583828513	0.425616365385992	-2.19901925758825	0.027876553012495	0.103811378143955
Zt09_chr_16_00107	NA	NA	NA	NA	17.7204431464816	-1.42908402555857	0.776747758244011	-1.83983025427623	0.065793162195488	0.196912868414864
Zt09_chr_16_00108	NA	NA	NA	NA	232.9540686156	-0.123386446941087	0.277737542576251	-0.444255557950767	0.65685782845411	0.829293745439673
Zt09_chr_17_00005	NA	NA	NA	NA	573.711904868174	-2.70012035033376	0.259567818488854	-10.4023694695793	2.41843366119868E-25	2.60351786996388E-23
Zt09_chr_17_00006	NA	NA	NA	NA	22.5624733855425	-0.261877476561965	0.708913028614164	-0.369407058400242	0.711824337632245	0.863487037141564
Zt09_chr_17_00010	NA	NA	NA	NA	8.78672525360916	0.770057085426201	1.09382177660556	0.704005992471561	0.48142904176489	0.705234505739563
Zt09_chr_17_00011	NA	NA	NA	NA	16.6821139597532	0.371880699274554	0.876344865787202	0.424354285387981	0.671307454754869	0.840277312613387
Zt09_chr_17_00012	NA	NA	NA	NA	35.718471975565	-2.17959171307374	0.593885781281689	-3.67005202308408	0.000242501110267	0.002201709736075
Zt09_chr_17_00013	NA	NA	NA	NA	16.5271538316912	-1.4738224487181	0.830268032011253	-1.77511645865479	0.075878659926579	0.217889517379678
Zt09_chr_17_00014	NA	NA	NA	NA	3.70292634826029	-0.285931087888133	1.58696689928742	-0.18017457580024	0.857015517356654	0.94100740793742
[truncated: 8,760 more rows]
